# Supplementary material for: Text-mining-based feature selection for anticancer drug response prediction
Source: Bioinform Adv. 2024 Mar 26;4(1):vbae047. doi: 10.1093/bioadv/vbae047 (PMC11009020; doi:10.1093/bioadv/vbae047)
Supplement: vbae047_Supplementary_Data [file vbae047_supplementary_data.zip]

Archive with 3 entries (3 files):
- Supplementary_Data_File-1_txtMiningGeneList.xlsx
- Supplementary Information.pdf
- Supplementary-data-2-performance-indexes.xlsx
