# Supplementary material for: Text-mining-based feature selection for anticancer drug response prediction
Source: Bioinform Adv. 2024 Mar 26;4(1):vbae047. doi: 10.1093/bioadv/vbae047 (PMC11009020; doi:10.1093/bioadv/vbae047)
Supplement: vbae047_Supplementary_Data [file vbae047_supplementary_data.zip › Supplementary_Data_File-1_txtMiningGeneList.xlsx]

## Sheet: Adavosertib
Rank	GeneID	Symbol	Homologs	n	n_pos	FDR	Top	10	pmids	V11	V12	V13	V14	V15	V16	V17	V18	V19	V20	V21	V22	V23	V24	V25	V26	V27
1	1111	CHEK1	-	455	277	0	15688426	(p=7.14e-05),	22203733	(p=8.27e-05),	29074359	(p=8.78e-05),	21179472	(p=8.99e-05),	12150968	(p=9.01e-05),	24913641	(p=9.16e-05),	24098799	(p=9.18e-05),	12813133	(p=9.33e-05),	27815358	(p=9.59e-05),	17991895	(p=9.67e-05),
2	1017	CDK2	-	717	289	0	12912980	(p=9.22e-05),	27663592	(p=9.27e-05),	16912201	(p=9.61e-05),	16205633	(p=9.76e-05),	26555773	(p=9.84e-05),	26890070	(p=1.97e-04),	24444383	(p=2.03e-04),	22084169	(p=2.05e-04),	16951407	(p=2.07e-04),	22479189	(p=3.01e-04),
3	1026	CDKN1A	-	1511	443	0	25349305	(p=9.53e-05),	21554918	(p=2.00e-04),	23982416	(p=2.01e-04),	21933447	(p=2.02e-04),	22160829	(p=2.03e-04),	25788262	(p=3.02e-04),	24467951	(p=3.02e-04),	17513615	(p=3.03e-04),	12599217	(p=3.04e-04),	21685936	(p=3.05e-04),
4	472	ATM	-	1126	318	0	26563132	(p=8.92e-05),	27472395	(p=9.70e-05),	18224251	(p=1.00e-04),	19881958	(p=2.01e-04),	27197168	(p=2.04e-04),	27625305	(p=2.04e-04),	25232030	(p=2.04e-04),	26517239	(p=2.05e-04),	21034966	(p=2.05e-04),	20372057	(p=2.06e-04),
5	1956	EGFR	-	4828	918	0	23548265	(p=8.92e-05),	21858220	(p=8.93e-05),	19020749	(p=9.07e-05),	28446642	(p=9.28e-05),	25077897	(p=9.53e-05),	25766325	(p=9.61e-05),	24648348	(p=9.84e-05),	22285168	(p=2.00e-04),	24780295	(p=2.03e-04),	27318681	(p=2.05e-04),
6	207	AKT1	-	2893	542	0	22607554	(p=9.64e-05),	24718901	(p=2.01e-04),	26310353	(p=2.03e-04),	22029423	(p=2.03e-04),	18725974	(p=3.02e-04),	19409087	(p=3.02e-04),	18644989	(p=3.03e-04),	20216471	(p=3.03e-04),	25323938	(p=3.06e-04),	22905202	(p=3.07e-04),
7	7157	TP53	-	8709	1070	0	26563132	(p=8.92e-05),	23146687	(p=9.16e-05),	25349305	(p=9.53e-05),	17991895	(p=9.67e-05),	15583825	(p=9.71e-05),	22761954	(p=9.73e-05),	11839095	(p=9.78e-05),	27550999	(p=9.85e-05),	20542099	(p=9.94e-05),	26556860	(p=9.99e-05),
8	2475	MTOR	-	1679	358	1.026e-305	22607554	(p=9.64e-05),	28241849	(p=9.89e-05),	26188279	(p=9.91e-05),	20811722	(p=2.01e-04),	24718901	(p=2.01e-04),	22029423	(p=2.03e-04),	28468774	(p=2.04e-04),	25046358	(p=2.07e-04),	23434734	(p=2.08e-04),	15657358	(p=3.05e-04),
9	1027	CDKN1B	-	929	265	1.211e-289	19636294	(p=2.01e-04),	23982416	(p=2.01e-04),	12210483	(p=3.00e-04),	25821107	(p=3.01e-04),	25788262	(p=3.02e-04),	27629878	(p=3.04e-04),	12599217	(p=3.04e-04),	25228008	(p=3.05e-04),	21054888	(p=3.05e-04),	21062737	(p=3.08e-04),
10	545	ATR	-	458	199	2.326e-281	29038346	(p=8.43e-05),	26563132	(p=8.92e-05),	26755646	(p=9.57e-05),	28440428	(p=9.66e-05),	27472395	(p=9.70e-05),	23548269	(p=9.72e-05),	25962492	(p=2.00e-04),	25966274	(p=2.00e-04),	24327542	(p=2.01e-04),	25269479	(p=2.02e-04),
11	6774	STAT3	-	2272	380	3.303e-279	28162277	(p=9.92e-05),	19861436	(p=2.07e-04),	19223541	(p=3.01e-04),	24025152	(p=3.04e-04),	20072651	(p=3.05e-04),	24473398	(p=3.07e-04),	28376152	(p=3.07e-04),	23612755	(p=3.08e-04),	23526220	(p=3.08e-04),	17634553	(p=3.09e-04),
12	983	CDK1	-	764	226	2.696e-264	12912980	(p=9.22e-05),	23471882	(p=9.66e-05),	16205633	(p=9.76e-05),	25947085	(p=2.02e-04),	24444383	(p=2.03e-04),	27486754	(p=2.04e-04),	11531413	(p=2.05e-04),	18247328	(p=2.05e-04),	21504622	(p=2.05e-04),	16533053	(p=3.01e-04),
13	5347	PLK1	-	605	178	2.499e-223	23790466	(p=9.52e-05),	22188812	(p=9.95e-05),	25826089	(p=2.02e-04),	23144294	(p=2.02e-04),	18980975	(p=2.06e-04),	16927022	(p=2.06e-04),	23574746	(p=2.07e-04),	27558135	(p=3.00e-04),	27647547	(p=3.00e-04),	19690138	(p=3.02e-04),
14	595	CCND1	-	1381	244	7.215e-222	19412162	(p=3.03e-04),	27798882	(p=3.04e-04),	19633425	(p=3.07e-04),	28627709	(p=3.07e-04),	28349562	(p=3.08e-04),	20072652	(p=3.09e-04),	27226604	(p=3.12e-04),	23388457	(p=3.12e-04),	24008375	(p=3.13e-04),	20515940	(p=3.14e-04),
15	3014	H2AFX	-	387	150	1.031e-218	20372780	(p=2.03e-04),	25459351	(p=2.04e-04),	15655354	(p=2.05e-04),	20823146	(p=2.07e-04),	20573551	(p=3.00e-04),	15485898	(p=3.04e-04),	17594478	(p=3.05e-04),	16628006	(p=3.05e-04),	23045526	(p=3.10e-04),	19020308	(p=3.10e-04),
16	4170	MCL1	-	587	163	3.046e-205	26603262	(p=9.70e-05),	17927446	(p=3.01e-04),	24469836	(p=3.04e-04),	26219338	(p=3.06e-04),	25362855	(p=3.06e-04),	20038816	(p=3.09e-04),	22456335	(p=3.13e-04),	22934750	(p=3.14e-04),	27307592	(p=3.17e-04),	25672320	(p=3.17e-04),
17	4233	MET	-	1039	201	1.904e-204	27573171	(p=9.79e-05),	23381625	(p=2.04e-04),	27185371	(p=2.04e-04),	23536000	(p=2.06e-04),	28341789	(p=3.00e-04),	26580964	(p=3.00e-04),	23348694	(p=3.04e-04),	20661229	(p=3.04e-04),	23386689	(p=3.04e-04),	22238368	(p=3.07e-04),
18	332	BIRC5	-	1116	206	1.55e-203	22407831	(p=9.85e-05),	18829549	(p=1.00e-04),	21367753	(p=2.04e-04),	22723337	(p=2.06e-04),	24387108	(p=2.07e-04),	24886358	(p=3.06e-04),	12517802	(p=3.08e-04),	25808836	(p=3.08e-04),	14988404	(p=3.08e-04),	20072652	(p=3.09e-04),
19	11200	CHEK2	-	513	154	4.998e-203	18566216	(p=9.86e-05),	25962492	(p=2.00e-04),	19881958	(p=2.01e-04),	22160829	(p=2.03e-04),	21034966	(p=2.05e-04),	22586065	(p=2.07e-04),	17101782	(p=3.01e-04),	28498365	(p=3.01e-04),	24480460	(p=3.04e-04),	24657486	(p=3.05e-04),
20	2064	ERBB2	-	2547	293	1.365e-198	27358485	(p=9.51e-05),	25766325	(p=9.61e-05),	24909175	(p=2.01e-04),	28468774	(p=2.04e-04),	20459769	(p=2.06e-04),	18725974	(p=3.02e-04),	26333383	(p=3.04e-04),	25128455	(p=3.04e-04),	24044505	(p=3.06e-04),	22238368	(p=3.07e-04),
21	1019	CDK4	-	482	147	1.766e-197	27986745	(p=7.90e-05),	20354191	(p=9.11e-05),	25028469	(p=9.46e-05),	16205633	(p=9.76e-05),	28947417	(p=2.02e-04),	24444383	(p=2.03e-04),	25876993	(p=3.07e-04),	28349562	(p=3.08e-04),	25744718	(p=3.08e-04),	19960406	(p=3.08e-04),
22	5290	PIK3CA	-	1251	206	1.634e-193	28446642	(p=9.28e-05),	28947417	(p=2.02e-04),	23136191	(p=2.05e-04),	24249715	(p=2.07e-04),	27903677	(p=3.02e-04),	22336586	(p=3.03e-04),	26333383	(p=3.04e-04),	24011934	(p=3.06e-04),	21558396	(p=3.07e-04),	22905202	(p=3.07e-04),
23	8743	TNFSF10	-	776	160	2.109e-180	17431115	(p=9.49e-05),	21291526	(p=3.03e-04),	20417200	(p=3.08e-04),	28424227	(p=3.10e-04),	22462553	(p=3.13e-04),	24488010	(p=3.14e-04),	21695716	(p=3.14e-04),	23053497	(p=3.16e-04),	27358484	(p=3.17e-04),	18640940	(p=3.17e-04),
24	5728	PTEN	-	1903	227	6.371e-176	28349562	(p=3.08e-04),	28401302	(p=3.10e-04),	20113523	(p=3.12e-04),	20087603	(p=3.13e-04),	17300726	(p=3.13e-04),	24743220	(p=3.14e-04),	17684018	(p=3.16e-04),	25870146	(p=3.16e-04),	21358673	(p=3.16e-04),	26905328	(p=3.16e-04),
25	891	CCNB1	-	410	118	1.558e-164	18671143	(p=9.78e-05),	26555773	(p=9.84e-05),	27486754	(p=2.04e-04),	11531413	(p=2.05e-04),	21504622	(p=2.05e-04),	22482362	(p=3.05e-04),	16751065	(p=3.06e-04),	20367638	(p=3.11e-04),	18281511	(p=3.11e-04),	16407259	(p=3.12e-04),
26	3480	IGF1R	-	955	158	1.911e-163	27472395	(p=9.70e-05),	24186206	(p=9.97e-05),	26450156	(p=2.07e-04),	23515613	(p=3.03e-04),	26497996	(p=3.04e-04),	21177763	(p=3.05e-04),	23818948	(p=3.06e-04),	20417200	(p=3.08e-04),	17634559	(p=3.10e-04),	18611244	(p=3.12e-04),
27	7465	WEE1	-	152	82	6.581e-153	28652249	(p=6.70e-05),	24536047	(p=7.48e-05),	21529352	(p=7.98e-05),	23538902	(p=8.16e-05),	24927813	(p=8.54e-05),	26598692	(p=8.61e-05),	22719872	(p=8.82e-05),	23767999	(p=8.91e-05),	27077811	(p=9.43e-05),	22641220	(p=9.99e-05),
28	672	BRCA1	-	2556	230	7.438e-153	16912201	(p=9.61e-05),	23548269	(p=9.72e-05),	25522274	(p=2.03e-04),	22869732	(p=2.04e-04),	28358361	(p=3.02e-04),	15485898	(p=3.04e-04),	14654792	(p=3.05e-04),	22743332	(p=3.08e-04),	17229870	(p=3.09e-04),	24378347	(p=3.11e-04),
29	898	CCNE1	-	404	109	1.172e-151	27663592	(p=9.27e-05),	26603262	(p=9.70e-05),	26219338	(p=3.06e-04),	19631451	(p=3.09e-04),	28107181	(p=3.14e-04),	20453888	(p=3.14e-04),	22558078	(p=3.15e-04),	25399696	(p=3.16e-04),	18799628	(p=3.16e-04),	22460364	(p=4.01e-04),
30	4790	NFKB1	-	2819	240	1.384e-151	25028470	(p=2.05e-04),	22641218	(p=3.00e-04),	24300974	(p=3.01e-04),	15780175	(p=3.10e-04),	12963997	(p=3.12e-04),	20716114	(p=3.12e-04),	19553005	(p=3.13e-04),	21820300	(p=3.13e-04),	18593997	(p=3.13e-04),	20482842	(p=3.14e-04),
31	5591	PRKDC	-	532	119	2.953e-151	15811628	(p=3.02e-04),	18644989	(p=3.03e-04),	25771720	(p=3.03e-04),	26992638	(p=3.05e-04),	22009179	(p=3.06e-04),	16751065	(p=3.06e-04),	20205745	(p=3.07e-04),	22131882	(p=3.09e-04),	21319273	(p=3.11e-04),	25925375	(p=3.11e-04),
32	5925	RB1	-	1124	156	2.086e-150	25028469	(p=9.46e-05),	16205633	(p=9.76e-05),	17640669	(p=3.06e-04),	19633425	(p=3.07e-04),	17160137	(p=3.08e-04),	19631451	(p=3.09e-04),	21139044	(p=3.10e-04),	24747969	(p=3.10e-04),	24170547	(p=3.11e-04),	12963997	(p=3.12e-04),
33	5594	MAPK1	-	1938	197	9.833e-150	28241849	(p=9.89e-05),	26310353	(p=2.03e-04),	24607276	(p=2.06e-04),	24300974	(p=3.01e-04),	27259234	(p=3.06e-04),	17526808	(p=3.07e-04),	19633425	(p=3.07e-04),	20203690	(p=3.09e-04),	23338561	(p=3.09e-04),	20038816	(p=3.09e-04),
34	3845	KRAS	-	2028	198	4.041e-147	27607580	(p=9.59e-05),	21277645	(p=9.83e-05),	24648348	(p=9.84e-05),	21385921	(p=3.00e-04),	28846180	(p=3.03e-04),	28039262	(p=3.06e-04),	24011934	(p=3.06e-04),	27121230	(p=3.07e-04),	20159991	(p=3.10e-04),	20124452	(p=3.11e-04),
35	4609	MYC	-	1745	177	1.345e-140	26988986	(p=1.00e-04),	24444383	(p=2.03e-04),	28073841	(p=2.07e-04),	27076630	(p=2.07e-04),	21949397	(p=3.03e-04),	21054888	(p=3.05e-04),	27401245	(p=3.07e-04),	27903272	(p=3.09e-04),	17297307	(p=3.09e-04),	24190252	(p=3.10e-04),
36	6790	AURKA	-	611	115	1.867e-138	19649632	(p=2.02e-04),	28073841	(p=2.07e-04),	24240108	(p=3.03e-04),	24480460	(p=3.04e-04),	25362855	(p=3.06e-04),	25609923	(p=3.08e-04),	28764929	(p=3.08e-04),	22222631	(p=3.08e-04),	23334327	(p=3.09e-04),	27213815	(p=3.12e-04),
37	1869	E2F1	-	703	120	1.981e-137	15187102	(p=3.07e-04),	15140942	(p=3.07e-04),	20354121	(p=3.09e-04),	25788226	(p=3.12e-04),	26833126	(p=3.13e-04),	26642705	(p=3.15e-04),	9553123	(p=3.15e-04),	20423997	(p=3.16e-04),	14681231	(p=3.16e-04),	15713665	(p=3.17e-04),
38	2305	FOXM1	-	363	96	5.075e-137	23531216	(p=9.72e-05),	27185371	(p=2.04e-04),	25391371	(p=2.06e-04),	17101782	(p=3.01e-04),	28482906	(p=3.03e-04),	25808837	(p=3.05e-04),	26918606	(p=3.08e-04),	23006512	(p=3.09e-04),	26927663	(p=3.15e-04),	18254960	(p=3.15e-04),
39	596	BCL2	-	1761	171	6.81e-135	25885284	(p=3.07e-04),	28428442	(p=3.09e-04),	20072652	(p=3.09e-04),	28652654	(p=3.14e-04),	28379541	(p=3.15e-04),	26874859	(p=3.16e-04),	27468725	(p=3.16e-04),	21463514	(p=3.16e-04),	25754349	(p=4.01e-04),	23588221	(p=4.01e-04),
40	5599	MAPK8	-	927	130	3.881e-134	17908987	(p=2.01e-04),	18594007	(p=2.02e-04),	21504622	(p=2.05e-04),	25341038	(p=3.08e-04),	23817665	(p=3.17e-04),	27401020	(p=3.17e-04),	27855694	(p=5.00e-04),	18813780	(p=7.01e-04),	21931671	(p=7.01e-04),	21223552	(p=9.00e-04),
41	142	PARP1	-	942	126	8.161e-129	24847116	(p=8.41e-05),	23275151	(p=8.89e-05),	28454547	(p=9.27e-05),	23548269	(p=9.72e-05),	27440269	(p=9.83e-05),	24219164	(p=9.88e-05),	27551000	(p=9.98e-05),	26351319	(p=2.01e-04),	24780295	(p=2.03e-04),	28167507	(p=2.03e-04),
42	6502	SKP2	-	415	94	6.714e-128	19636294	(p=2.01e-04),	24651440	(p=2.04e-04),	25788262	(p=3.02e-04),	19631451	(p=3.09e-04),	18451165	(p=3.11e-04),	23807222	(p=3.17e-04),	22204716	(p=3.18e-04),	12188931	(p=4.00e-04),	15833859	(p=6.00e-04),	13678583	(p=7.01e-04),
43	5595	MAPK3	-	1306	139	2.862e-124	27259234	(p=3.06e-04),	17526808	(p=3.07e-04),	20203690	(p=3.09e-04),	20038816	(p=3.09e-04),	24239461	(p=3.09e-04),	21444628	(p=3.11e-04),	20009539	(p=3.15e-04),	20823133	(p=3.17e-04),	19147767	(p=3.17e-04),	23166842	(p=3.18e-04),
44	1432	MAPK14	-	1249	136	7.463e-124	21858220	(p=8.93e-05),	19633425	(p=3.07e-04),	22053010	(p=3.08e-04),	17548358	(p=3.10e-04),	27401020	(p=3.17e-04),	20169663	(p=5.00e-04),	15894558	(p=7.00e-04),	24824222	(p=7.01e-04),	19265690	(p=8.00e-04),	21923922	(p=9.01e-04),
45	4193	MDM2	-	1687	154	4.45e-123	27550999	(p=9.85e-05),	26228206	(p=2.03e-04),	25567130	(p=2.05e-04),	24240108	(p=3.03e-04),	27736841	(p=3.03e-04),	26317544	(p=3.05e-04),	20803550	(p=3.07e-04),	26482041	(p=3.08e-04),	20370686	(p=3.08e-04),	26070072	(p=3.08e-04),
46	2309	FOXO3	-	513	97	8.317e-123	22761954	(p=9.73e-05),	26310353	(p=2.03e-04),	18312651	(p=3.01e-04),	21092744	(p=3.06e-04),	24766860	(p=3.08e-04),	26375988	(p=3.09e-04),	23085518	(p=3.09e-04),	25791921	(p=3.10e-04),	18393360	(p=3.12e-04),	27452907	(p=3.18e-04),
47	673	BRAF	-	1852	160	1.671e-122	26384810	(p=2.02e-04),	27283860	(p=3.07e-04),	22180495	(p=3.08e-04),	17878251	(p=3.09e-04),	21447798	(p=3.12e-04),	24947927	(p=3.14e-04),	23908594	(p=3.16e-04),	21936566	(p=3.16e-04),	18458053	(p=3.17e-04),	27765849	(p=4.01e-04),
48	2065	ERBB3	-	443	92	3.657e-122	27358485	(p=9.51e-05),	23998444	(p=9.88e-05),	24044505	(p=3.06e-04),	27986750	(p=3.07e-04),	15504738	(p=3.15e-04),	24667376	(p=3.16e-04),	28507002	(p=4.02e-04),	21278786	(p=4.02e-04),	20726858	(p=6.00e-04),	18632642	(p=7.01e-04),
49	2932	GSK3B	-	1118	128	7.287e-122	12778079	(p=3.08e-04),	24239461	(p=3.09e-04),	23729362	(p=3.10e-04),	19188159	(p=3.11e-04),	19584164	(p=3.11e-04),	27481517	(p=3.12e-04),	23408967	(p=3.13e-04),	24327518	(p=3.13e-04),	22286758	(p=3.16e-04),	27780915	(p=3.16e-04),
50	6714	SRC	-	1255	128	8.814e-116	21509526	(p=9.11e-05),	19861436	(p=2.07e-04),	21618517	(p=3.00e-04),	19223541	(p=3.01e-04),	26358373	(p=3.08e-04),	22658320	(p=3.09e-04),	21646863	(p=3.11e-04),	27419630	(p=3.13e-04),	27108184	(p=3.15e-04),	24634213	(p=3.17e-04),
51	331	XIAP	-	499	90	2.369e-114	27607580	(p=9.59e-05),	17339366	(p=9.98e-05),	22934750	(p=3.14e-04),	20515940	(p=3.14e-04),	22173242	(p=3.17e-04),	18049476	(p=3.17e-04),	23817665	(p=3.17e-04),	12855663	(p=4.00e-04),	17094439	(p=4.00e-04),	25501831	(p=4.01e-04),
52	890	CCNA2	-	295	76	9.896e-114	26890070	(p=1.97e-04),	27259234	(p=3.06e-04),	15187102	(p=3.07e-04),	19631451	(p=3.09e-04),	24935000	(p=3.10e-04),	17636382	(p=3.10e-04),	22745723	(p=3.10e-04),	15828833	(p=3.16e-04),	15647383	(p=3.17e-04),	8662825	(p=7.00e-04),
53	1021	CDK6	-	286	75	3.139e-113	27986745	(p=7.90e-05),	20354191	(p=9.11e-05),	28947417	(p=2.02e-04),	24444383	(p=2.03e-04),	27252418	(p=2.04e-04),	25703099	(p=3.04e-04),	25876993	(p=3.07e-04),	25744718	(p=3.08e-04),	25991817	(p=3.11e-04),	26498144	(p=3.13e-04),
54	2146	EZH2	-	780	104	4.492e-113	28044469	(p=3.15e-04),	26631032	(p=3.16e-04),	28292935	(p=3.17e-04),	25890085	(p=4.00e-04),	23190500	(p=4.01e-04),	19079346	(p=7.00e-04),	27391784	(p=1.00e-03),	26590165	(p=1.00e-03),	26304929	(p=1.00e-03),	20015867	(p=1.00e-03),
55	10018	BCL2L11	-	424	82	1.904e-109	27986747	(p=2.07e-04),	17927446	(p=3.01e-04),	23382048	(p=3.12e-04),	20237869	(p=3.15e-04),	26874859	(p=3.16e-04),	24871945	(p=4.01e-04),	27103402	(p=4.01e-04),	23500081	(p=4.02e-04),	22131152	(p=7.01e-04),	26707131	(p=1.00e-03),
56	5747	PTK2	-	828	101	5.923e-107	27036135	(p=2.01e-04),	27736841	(p=3.03e-04),	26962872	(p=3.04e-04),	24848258	(p=3.06e-04),	19671193	(p=3.13e-04),	27009091	(p=3.13e-04),	24899686	(p=3.15e-04),	26956728	(p=3.16e-04),	26892465	(p=3.16e-04),	25971297	(p=3.18e-04),
57	4683	NBN	-	439	81	1.052e-106	22927831	(p=3.10e-04),	16936774	(p=3.11e-04),	28855246	(p=3.12e-04),	12972939	(p=3.16e-04),	15456891	(p=3.17e-04),	15279770	(p=4.00e-04),	16428493	(p=4.00e-04),	22941933	(p=4.01e-04),	25088203	(p=4.01e-04),	17431132	(p=4.02e-04),
58	558	AXL	-	235	67	1.69e-106	27671334	(p=9.50e-05),	25767293	(p=2.03e-04),	22890323	(p=3.07e-04),	27856601	(p=3.07e-04),	28184013	(p=3.10e-04),	28476872	(p=3.11e-04),	27893463	(p=3.11e-04),	24240689	(p=3.14e-04),	24926787	(p=3.14e-04),	26848524	(p=3.17e-04),
59	995	CDC25C	-	202	64	4.002e-106	29074359	(p=8.78e-05),	16205633	(p=9.76e-05),	15705874	(p=1.00e-04),	11531413	(p=2.05e-04),	16649252	(p=3.02e-04),	16751065	(p=3.06e-04),	25397735	(p=3.07e-04),	16648550	(p=3.15e-04),	11836499	(p=3.16e-04),	15150265	(p=3.16e-04),
60	238	ALK	-	529	83	1.453e-102	27986745	(p=7.90e-05),	19535344	(p=2.01e-04),	22203728	(p=3.05e-04),	27780853	(p=3.09e-04),	24419060	(p=3.09e-04),	28370702	(p=3.12e-04),	26147305	(p=4.01e-04),	26719536	(p=5.00e-04),	25228590	(p=9.01e-04),	26299615	(p=9.01e-04),
61	1499	CTNNB1	-	2298	150	3.063e-102	21949397	(p=3.03e-04),	27196759	(p=3.06e-04),	26541651	(p=3.10e-04),	21993766	(p=3.11e-04),	27481517	(p=3.12e-04),	27780915	(p=3.16e-04),	24399733	(p=4.01e-04),	26311743	(p=4.01e-04),	19440933	(p=5.00e-04),	27391060	(p=6.00e-04),
62	993	CDC25A	-	176	59	3.771e-101	22160829	(p=2.03e-04),	18980975	(p=2.06e-04),	22435685	(p=3.02e-04),	19060337	(p=3.04e-04),	25397735	(p=3.07e-04),	17292828	(p=3.07e-04),	10926775	(p=3.15e-04),	14517313	(p=3.15e-04),	23730206	(p=3.16e-04),	10827953	(p=3.16e-04),
63	3320	HSP90AA1	-	908	98	1.021e-99	24682747	(p=9.65e-05),	26556860	(p=9.99e-05),	19952121	(p=2.02e-04),	22144665	(p=2.03e-04),	22869732	(p=2.04e-04),	24463348	(p=3.01e-04),	18820127	(p=3.04e-04),	22806877	(p=3.04e-04),	22935698	(p=3.05e-04),	23418523	(p=3.09e-04),
64	8795	TNFRSF10B	-	324	69	2.854e-99	28424227	(p=3.10e-04),	23053497	(p=3.16e-04),	19424623	(p=7.01e-04),	22948392	(p=7.01e-04),	24387758	(p=9.00e-04),	24895135	(p=1.00e-03),	22824792	(p=1.00e-03),	28108622	(p=1.00e-03),	27387452	(p=1.00e-03),	21697087	(p=1.00e-03),
65	29126	CD274	-	734	90	4.881e-99	27470968	(p=9.40e-05),	28167507	(p=2.03e-04),	28039262	(p=3.06e-04),	27534574	(p=3.09e-04),	28184013	(p=3.10e-04),	28476872	(p=3.11e-04),	28288993	(p=3.12e-04),	25658629	(p=3.12e-04),	24815784	(p=3.14e-04),	27610620	(p=3.15e-04),
66	4851	NOTCH1	-	1098	104	3.764e-98	18593923	(p=3.15e-04),	21679465	(p=3.16e-04),	17604336	(p=3.16e-04),	19091404	(p=4.01e-04),	23289374	(p=4.02e-04),	25879451	(p=7.01e-04),	27117272	(p=9.01e-04),	18469855	(p=9.01e-04),	24659709	(p=1.00e-03),	25213258	(p=1.00e-03),
67	598	BCL2L1	-	648	85	1.163e-97	17927446	(p=3.01e-04),	23475955	(p=3.10e-04),	24922075	(p=3.10e-04),	26188358	(p=3.15e-04),	18568767	(p=3.17e-04),	28202514	(p=3.18e-04),	21863213	(p=4.01e-04),	26939706	(p=4.02e-04),	20045442	(p=5.00e-04),	24523919	(p=9.00e-04),
68	25	ABL1	-	740	87	3.688e-95	27856601	(p=3.07e-04),	20425353	(p=3.08e-04),	18480061	(p=3.10e-04),	22401567	(p=3.13e-04),	22462553	(p=3.13e-04),	20482842	(p=3.14e-04),	22447844	(p=3.15e-04),	24177958	(p=3.16e-04),	17888034	(p=3.18e-04),	23117882	(p=5.00e-04),
69	3091	HIF1A	-	2688	151	1.518e-94	24362462	(p=3.05e-04),	20706634	(p=3.08e-04),	23785417	(p=3.08e-04),	27080362	(p=3.09e-04),	19435875	(p=3.15e-04),	25748238	(p=3.16e-04),	27394002	(p=3.17e-04),	27340936	(p=4.00e-04),	21576240	(p=4.02e-04),	16596228	(p=4.02e-04),
70	1029	CDKN2A	-	2118	134	1.743e-94	21054888	(p=3.05e-04),	24747969	(p=3.10e-04),	21278246	(p=3.13e-04),	28412731	(p=3.14e-04),	24473065	(p=3.17e-04),	18619950	(p=3.17e-04),	17388661	(p=3.17e-04),	23686572	(p=4.01e-04),	12853838	(p=7.00e-04),	18813780	(p=7.01e-04),
71	5888	RAD51	-	578	79	3.831e-94	26980768	(p=3.05e-04),	28627709	(p=3.07e-04),	26752698	(p=3.07e-04),	21363882	(p=3.08e-04),	18317453	(p=3.09e-04),	15665856	(p=3.10e-04),	21810436	(p=3.12e-04),	23585894	(p=3.13e-04),	28030834	(p=3.13e-04),	27685627	(p=3.14e-04),
72	4780	NFE2L2	-	1034	96	2.326e-92	21842204	(p=3.01e-04),	20805228	(p=3.11e-04),	21489257	(p=3.13e-04),	23108405	(p=3.14e-04),	27015836	(p=3.15e-04),	26801320	(p=4.02e-04),	22275372	(p=7.01e-04),	24311782	(p=7.01e-04),	26503118	(p=9.01e-04),	21062981	(p=9.01e-04),
73	5970	RELA	-	1309	103	7.904e-90	19789307	(p=3.08e-04),	20706634	(p=3.08e-04),	26593250	(p=5.00e-04),	20482821	(p=5.01e-04),	19746155	(p=7.00e-04),	28629334	(p=8.00e-04),	20124457	(p=9.01e-04),	20651843	(p=1.20e-03),	21901538	(p=1.40e-03),	15657351	(p=1.90e-03),
74	3717	JAK2	-	1189	97	7.017e-88	24158701	(p=2.06e-04),	19223541	(p=3.01e-04),	20072651	(p=3.05e-04),	18829483	(p=3.11e-04),	28602977	(p=3.12e-04),	24886434	(p=3.12e-04),	23531921	(p=3.12e-04),	26360705	(p=3.14e-04),	23838182	(p=3.17e-04),	21518725	(p=3.18e-04),
75	3065	HDAC1	-	940	87	2.157e-86	21179472	(p=8.99e-05),	25593344	(p=9.30e-05),	23251689	(p=1.00e-04),	28655764	(p=3.04e-04),	27283770	(p=3.05e-04),	26980768	(p=3.05e-04),	15297431	(p=3.08e-04),	25762635	(p=3.10e-04),	28030834	(p=3.13e-04),	27358484	(p=3.17e-04),
76	7158	TP53BP1	-	263	56	1.863e-84	22421153	(p=3.07e-04),	12447390	(p=3.14e-04),	25976740	(p=3.15e-04),	12551934	(p=3.17e-04),	18337245	(p=4.00e-04),	26261485	(p=4.01e-04),	12607005	(p=6.00e-04),	16187115	(p=7.01e-04),	27465548	(p=7.01e-04),	20824083	(p=9.00e-04),
77	23411	SIRT1	-	1010	86	9.2e-83	26646449	(p=9.73e-05),	25924011	(p=3.07e-04),	25632225	(p=3.12e-04),	27452907	(p=3.18e-04),	24088390	(p=4.00e-04),	21289058	(p=4.02e-04),	23561972	(p=4.02e-04),	26225773	(p=7.01e-04),	27708228	(p=7.01e-04),	19433578	(p=7.01e-04),
78	10413	YAP1	-	554	69	1.648e-82	28376152	(p=3.07e-04),	26119935	(p=3.11e-04),	28376174	(p=1.00e-03),	27832783	(p=1.00e-03),	24993351	(p=1.00e-03),	26771844	(p=1.20e-03),	28576749	(p=1.20e-03),	24810989	(p=1.20e-03),	25270913	(p=1.40e-03),	25218593	(p=1.40e-03),
79	5294	PIK3CG	-	412	60	1.228e-78	18725974	(p=3.02e-04),	20354121	(p=3.09e-04),	20124452	(p=3.11e-04),	19553005	(p=3.13e-04),	19621391	(p=3.15e-04),	18678286	(p=3.17e-04),	18469852	(p=7.00e-04),	18025271	(p=9.00e-04),	18194602	(p=1.00e-03),	19567590	(p=1.00e-03),
80	836	CASP3	-	1069	83	1.075e-77	24607276	(p=2.06e-04),	22482362	(p=3.05e-04),	19956888	(p=3.08e-04),	20072652	(p=3.09e-04),	20038816	(p=3.09e-04),	21441410	(p=3.09e-04),	21319273	(p=3.11e-04),	19996278	(p=3.11e-04),	21724551	(p=3.14e-04),	25435190	(p=3.17e-04),
81	1457	CSNK2A1	-	688	69	4.767e-76	11704824	(p=2.07e-04),	25241897	(p=3.13e-04),	25476899	(p=3.16e-04),	24036851	(p=3.17e-04),	24012109	(p=3.17e-04),	22404984	(p=3.17e-04),	25837326	(p=4.01e-04),	25379016	(p=7.00e-04),	26219304	(p=8.00e-04),	21182307	(p=9.01e-04),
82	648	BMI1	-	454	60	4.797e-76	28260023	(p=3.00e-04),	25286028	(p=3.04e-04),	26935956	(p=3.08e-04),	24913180	(p=3.10e-04),	24337040	(p=3.12e-04),	24927072	(p=4.00e-04),	25088203	(p=4.01e-04),	27108688	(p=4.02e-04),	27307599	(p=5.00e-04),	27177084	(p=7.01e-04),
83	367	AR	-	2103	109	9.907e-76	28228262	(p=2.04e-04),	28468774	(p=2.04e-04),	26336104	(p=4.00e-04),	24699278	(p=4.01e-04),	28745319	(p=5.00e-04),	26506516	(p=5.00e-04),	23786771	(p=6.00e-04),	26876202	(p=9.00e-04),	27249694	(p=9.01e-04),	24356815	(p=1.00e-03),
84	2099	ESR1	-	2923	128	2.776e-75	21509526	(p=9.11e-05),	25275589	(p=9.62e-05),	24045439	(p=3.01e-04),	25991817	(p=3.11e-04),	28320353	(p=3.13e-04),	18593923	(p=3.15e-04),	18264135	(p=3.16e-04),	28498399	(p=3.16e-04),	24885022	(p=3.17e-04),	17388661	(p=3.17e-04),
85	581	BAX	-	932	76	7.97e-75	17927446	(p=3.01e-04),	18494554	(p=3.08e-04),	12963997	(p=3.12e-04),	25889084	(p=3.12e-04),	18445700	(p=3.17e-04),	17388661	(p=3.17e-04),	28202514	(p=3.18e-04),	23907458	(p=5.00e-04),	20045442	(p=5.00e-04),	23682076	(p=6.00e-04),
86	9212	AURKB	-	363	55	1.243e-74	19649632	(p=2.02e-04),	24189697	(p=3.06e-04),	22222631	(p=3.08e-04),	24853431	(p=3.09e-04),	22463590	(p=3.14e-04),	26443806	(p=3.16e-04),	21222513	(p=3.16e-04),	24874015	(p=3.17e-04),	25882311	(p=3.17e-04),	22611192	(p=4.01e-04),
87	5604	MAP2K1	-	386	55	4.144e-73	24011934	(p=3.06e-04),	26358373	(p=3.08e-04),	21447798	(p=3.12e-04),	25541062	(p=3.17e-04),	24909280	(p=4.02e-04),	22833572	(p=4.02e-04),	26625317	(p=6.00e-04),	22805291	(p=9.01e-04),	19567590	(p=1.00e-03),	17951252	(p=1.20e-03),
88	2322	FLT3	-	568	62	9.502e-73	25640477	(p=4.02e-04),	25547679	(p=4.02e-04),	17498302	(p=5.00e-04),	27748370	(p=8.00e-04),	27060207	(p=1.00e-03),	20159992	(p=1.00e-03),	23321254	(p=1.10e-03),	16982329	(p=1.20e-03),	27906677	(p=1.20e-03),	17128418	(p=1.20e-03),
89	3309	HSPA5	-	630	62	5.587e-70	27815359	(p=2.06e-04),	21319273	(p=3.11e-04),	26939701	(p=3.13e-04),	19674193	(p=3.15e-04),	20072656	(p=3.15e-04),	23428538	(p=4.00e-04),	26593250	(p=5.00e-04),	23318453	(p=9.00e-04),	28645527	(p=9.01e-04),	28457968	(p=1.00e-03),
90	5243	ABCB1	-	2076	100	2.212e-69	24190517	(p=3.05e-04),	17526808	(p=3.07e-04),	20702488	(p=3.07e-04),	25908454	(p=3.09e-04),	19619277	(p=3.13e-04),	28859099	(p=3.14e-04),	25590413	(p=3.18e-04),	27553832	(p=3.18e-04),	17671692	(p=4.02e-04),	16223781	(p=5.00e-04),
91	5580	PRKCD	-	621	61	4.003e-69	24528676	(p=3.11e-04),	27196755	(p=3.14e-04),	22847611	(p=4.01e-04),	19917613	(p=1.00e-03),	19875824	(p=1.00e-03),	25495526	(p=1.40e-03),	19015273	(p=1.40e-03),	23525216	(p=1.40e-03),	23520519	(p=1.60e-03),	21326872	(p=1.60e-03),
92	5743	PTGS2	-	2041	97	1.057e-67	19621391	(p=3.15e-04),	24184161	(p=3.15e-04),	16352617	(p=3.17e-04),	21600223	(p=4.01e-04),	19217709	(p=4.01e-04),	24344016	(p=4.02e-04),	22808264	(p=1.00e-03),	20213098	(p=1.00e-03),	20585313	(p=1.20e-03),	20120857	(p=1.20e-03),
93	6667	SP1	-	1027	71	1.2e-66	23184467	(p=3.15e-04),	24530506	(p=3.15e-04),	27581819	(p=3.15e-04),	12151347	(p=3.17e-04),	22956772	(p=3.17e-04),	18171990	(p=1.20e-03),	18003922	(p=1.30e-03),	12847090	(p=1.40e-03),	26459178	(p=1.40e-03),	25099028	(p=1.60e-03),
94	7422	VEGFA	-	4154	139	1.714e-66	25889301	(p=9.49e-05),	18494554	(p=3.08e-04),	27727447	(p=3.13e-04),	17016437	(p=3.16e-04),	21886838	(p=3.17e-04),	21576240	(p=4.02e-04),	27362808	(p=1.00e-03),	28888575	(p=1.00e-03),	24097868	(p=1.00e-03),	26802156	(p=1.30e-03),
95	3815	KIT	-	935	67	4.331e-65	27633918	(p=3.09e-04),	28760855	(p=3.09e-04),	21993766	(p=3.11e-04),	28007774	(p=3.13e-04),	21157293	(p=3.16e-04),	18521081	(p=3.17e-04),	26026391	(p=4.02e-04),	27068398	(p=6.00e-04),	18632627	(p=1.00e-03),	20197394	(p=1.00e-03),
96	1647	GADD45A	-	168	39	6.801e-65	18413758	(p=2.00e-04),	17178890	(p=3.11e-04),	10747892	(p=3.16e-04),	10362260	(p=4.02e-04),	21931671	(p=7.01e-04),	12483522	(p=1.00e-03),	15353598	(p=1.00e-03),	18480060	(p=1.00e-03),	19593445	(p=1.20e-03),	10973963	(p=1.40e-03),
97	5562	PRKAA1	-	407	50	1.108e-64	22607554	(p=9.64e-05),	23475945	(p=2.04e-04),	27864418	(p=4.00e-04),	23883584	(p=4.02e-04),	24925061	(p=1.00e-03),	23677989	(p=1.00e-03),	23963659	(p=1.40e-03),	25356873	(p=1.90e-03),	24955726	(p=1.90e-03),	26549816	(p=2.10e-03),
98	1977	EIF4E	-	360	48	1.848e-64	28073841	(p=2.07e-04),	22456335	(p=3.13e-04),	27662474	(p=3.18e-04),	25342548	(p=4.02e-04),	27588477	(p=5.00e-04),	28745319	(p=5.00e-04),	25884680	(p=7.01e-04),	22397984	(p=7.01e-04),	26498997	(p=1.00e-03),	16242075	(p=1.00e-03),
99	2067	ERCC1	-	614	57	1.863e-64	23275151	(p=8.89e-05),	24780295	(p=2.03e-04),	22053010	(p=3.08e-04),	23982883	(p=3.15e-04),	23817665	(p=3.17e-04),	25941922	(p=4.00e-04),	19035454	(p=4.03e-04),	11936875	(p=1.00e-03),	24817012	(p=1.20e-03),	24662920	(p=1.40e-03),
100	5037	PEBP1	-	212	41	4.756e-64	17911631	(p=1.00e-03),	23259789	(p=1.00e-03),	26116914	(p=1.00e-03),	24335512	(p=1.20e-03),	15327891	(p=1.60e-03),	22248055	(p=2.50e-03),	20533335	(p=2.60e-03),	22505648	(p=2.70e-03),	18567796	(p=2.90e-03),	24658061	(p=2.90e-03),
101	8837	CFLAR	-	344	47	5.974e-64	27607580	(p=9.59e-05),	24488010	(p=3.14e-04),	19956887	(p=7.00e-04),	22948392	(p=7.01e-04),	26992204	(p=1.00e-03),	25113059	(p=1.00e-03),	17659339	(p=2.50e-03),	17638906	(p=2.60e-03),	22027693	(p=2.60e-03),	16537561	(p=2.90e-03),
102	2308	FOXO1	-	485	52	1.536e-63	19549905	(p=3.07e-04),	24886245	(p=3.11e-04),	17038621	(p=3.15e-04),	23574718	(p=1.00e-03),	26585955	(p=1.00e-03),	26071485	(p=1.00e-03),	24452601	(p=1.20e-03),	25919885	(p=1.30e-03),	24407358	(p=1.40e-03),	23029264	(p=1.40e-03),
103	9429	ABCG2	-	705	59	1.69e-63	17938326	(p=3.07e-04),	28340578	(p=1.00e-03),	26556876	(p=1.20e-03),	21712253	(p=1.90e-03),	20975373	(p=2.10e-03),	19785662	(p=2.10e-03),	25988710	(p=2.20e-03),	17438106	(p=2.20e-03),	25450670	(p=2.50e-03),	17445775	(p=2.60e-03),
104	7161	TP73	-	576	55	1.716e-63	21212274	(p=2.02e-04),	25341038	(p=3.08e-04),	21261729	(p=3.15e-04),	21933882	(p=3.16e-04),	19106635	(p=4.01e-04),	15609309	(p=6.00e-04),	25379016	(p=7.00e-04),	18480060	(p=1.00e-03),	22964633	(p=1.00e-03),	26938985	(p=1.00e-03),
105	57650	CIP2A	-	123	35	6.684e-63	24954871	(p=3.07e-04),	22537901	(p=3.12e-04),	25228280	(p=4.01e-04),	24493623	(p=6.00e-04),	24874844	(p=1.00e-03),	27144172	(p=1.20e-03),	25187431	(p=1.50e-03),	27694903	(p=1.60e-03),	27029072	(p=1.60e-03),	22923389	(p=1.60e-03),
106	27113	BBC3	-	189	39	9.899e-63	27924057	(p=3.14e-04),	22286758	(p=3.16e-04),	17388661	(p=3.17e-04),	28202514	(p=3.18e-04),	21863213	(p=4.01e-04),	20978166	(p=4.01e-04),	25895606	(p=4.01e-04),	22359675	(p=6.00e-04),	22763818	(p=9.00e-04),	23532334	(p=1.00e-03),
107	7040	TGFB1	-	3801	125	1.292e-62	22641218	(p=3.00e-04),	28873435	(p=3.09e-04),	21406405	(p=3.11e-04),	12202478	(p=3.16e-04),	19201832	(p=3.17e-04),	27330076	(p=3.17e-04),	25103497	(p=4.00e-04),	25885043	(p=4.01e-04),	23500081	(p=4.02e-04),	17459720	(p=4.03e-04),
108	9656	MDC1	-	143	36	3.176e-62	26247734	(p=3.04e-04),	27334757	(p=3.13e-04),	25976740	(p=3.15e-04),	12551934	(p=3.17e-04),	12607005	(p=6.00e-04),	15279781	(p=9.01e-04),	23145133	(p=1.00e-03),	21853275	(p=1.20e-03),	25934801	(p=1.40e-03),	22661229	(p=1.40e-03),
109	6198	RPS6KB1	-	354	46	6.888e-62	28276898	(p=9.79e-05),	24729449	(p=3.10e-04),	25379021	(p=3.15e-04),	22110663	(p=3.17e-04),	25061101	(p=4.01e-04),	21297943	(p=4.02e-04),	18025271	(p=9.00e-04),	28376174	(p=1.00e-03),	29305864	(p=1.00e-03),	21424608	(p=1.30e-03),
110	8900	CCNA1	-	131	35	8.071e-62	10926775	(p=3.15e-04),	27669502	(p=3.16e-04),	14681231	(p=3.16e-04),	12190313	(p=9.00e-04),	14701826	(p=9.01e-04),	8463339	(p=1.00e-03),	17308064	(p=1.00e-03),	16191191	(p=2.10e-03),	9244350	(p=2.10e-03),	23991063	(p=2.20e-03),
111	8493	PPM1D	-	123	34	6.43e-61	26824362	(p=3.06e-04),	25658463	(p=3.13e-04),	23255129	(p=3.15e-04),	17685927	(p=3.15e-04),	21734451	(p=3.16e-04),	23907458	(p=5.00e-04),	18482988	(p=1.00e-03),	21927021	(p=1.40e-03),	22379189	(p=2.20e-03),	25123458	(p=2.60e-03),
112	2260	FGFR1	-	503	50	4.313e-60	25188816	(p=2.07e-04),	26936917	(p=3.04e-04),	27401245	(p=3.07e-04),	24966347	(p=3.07e-04),	26549034	(p=3.14e-04),	23082000	(p=5.00e-04),	26896280	(p=7.01e-04),	26015511	(p=1.00e-03),	21712446	(p=1.00e-03),	24719266	(p=1.20e-03),
113	5292	PIM1	-	211	38	5.293e-59	21062737	(p=3.08e-04),	25342548	(p=4.02e-04),	24771642	(p=7.01e-04),	21859846	(p=9.00e-04),	26075720	(p=9.00e-04),	23748345	(p=9.01e-04),	12411508	(p=1.40e-03),	27775704	(p=1.40e-03),	21743487	(p=1.60e-03),	25121590	(p=1.70e-03),
114	3791	KDR	-	875	59	3.185e-58	17631646	(p=2.06e-04),	20124452	(p=3.11e-04),	26325365	(p=3.16e-04),	23548264	(p=3.18e-04),	25340839	(p=4.02e-04),	27059553	(p=4.02e-04),	27756875	(p=6.00e-04),	27789775	(p=9.01e-04),	27248821	(p=9.01e-04),	25182240	(p=1.20e-03),
115	3066	HDAC2	-	524	49	6.603e-58	23251689	(p=1.00e-04),	26683361	(p=3.04e-04),	15297431	(p=3.08e-04),	28030834	(p=3.13e-04),	26846508	(p=3.16e-04),	22132221	(p=3.16e-04),	23939379	(p=3.17e-04),	22641068	(p=9.00e-04),	22492270	(p=1.00e-03),	25688158	(p=1.00e-03),
116	5315	PKM	-	378	44	1.169e-57	21319273	(p=3.11e-04),	26739387	(p=1.00e-03),	25964202	(p=1.00e-03),	24316223	(p=1.00e-03),	25808097	(p=1.90e-03),	20667897	(p=2.20e-03),	26542452	(p=2.20e-03),	27385486	(p=2.20e-03),	25963833	(p=2.60e-03),	25649613	(p=2.60e-03),
117	5111	PCNA	-	670	53	1.394e-57	21319273	(p=3.11e-04),	28423618	(p=3.13e-04),	15504738	(p=3.15e-04),	15647383	(p=3.17e-04),	19845771	(p=4.00e-04),	19342888	(p=4.00e-04),	18166648	(p=4.02e-04),	8662825	(p=7.00e-04),	22383522	(p=9.00e-04),	11559705	(p=1.00e-03),
118	4361	MRE11	-	290	40	1.307e-56	22914783	(p=3.12e-04),	28855246	(p=3.12e-04),	15456891	(p=3.17e-04),	12607005	(p=6.00e-04),	24297933	(p=8.00e-04),	16905549	(p=1.00e-03),	28628639	(p=1.00e-03),	21300766	(p=1.30e-03),	23089312	(p=1.40e-03),	24927325	(p=1.70e-03),
119	5894	RAF1	-	542	48	6.483e-56	19633425	(p=3.07e-04),	21139044	(p=3.10e-04),	22907845	(p=3.12e-04),	22081024	(p=3.18e-04),	12488548	(p=6.00e-04),	25862004	(p=9.00e-04),	24486585	(p=9.01e-04),	22020327	(p=1.00e-03),	26100670	(p=1.00e-03),	12429936	(p=1.00e-03),
120	5133	PDCD1	-	584	48	2.203e-54	27470968	(p=9.40e-05),	28167507	(p=2.03e-04),	28039262	(p=3.06e-04),	18494554	(p=3.08e-04),	27534574	(p=3.09e-04),	24815784	(p=3.14e-04),	27610620	(p=3.15e-04),	27354668	(p=4.02e-04),	27059553	(p=4.02e-04),	28643044	(p=7.01e-04),
121	994	CDC25B	-	129	31	3.017e-54	17292828	(p=3.07e-04),	17548358	(p=3.10e-04),	18635965	(p=3.13e-04),	15150265	(p=3.16e-04),	9278511	(p=1.00e-03),	17003105	(p=1.40e-03),	16191191	(p=2.10e-03),	23160377	(p=2.30e-03),	20128929	(p=2.30e-03),	23908401	(p=2.60e-03),
122	10013	HDAC6	-	311	39	7.933e-54	22957056	(p=2.04e-04),	27369083	(p=2.06e-04),	21949397	(p=3.03e-04),	22392728	(p=3.08e-04),	27993968	(p=3.15e-04),	26116270	(p=3.16e-04),	22367781	(p=7.01e-04),	22967444	(p=1.20e-03),	15937109	(p=1.40e-03),	23322205	(p=1.40e-03),
123	3611	ILK	-	289	38	1.498e-53	19409087	(p=3.02e-04),	12778079	(p=3.08e-04),	25760437	(p=3.12e-04),	27576342	(p=3.13e-04),	26460618	(p=3.15e-04),	21601006	(p=3.17e-04),	26176204	(p=6.00e-04),	16648553	(p=1.00e-03),	22570869	(p=1.20e-03),	25657336	(p=1.50e-03),
124	1020	CDK5	-	319	39	2.17e-53	25660209	(p=3.03e-04),	26698249	(p=3.08e-04),	26690371	(p=3.16e-04),	24851929	(p=7.01e-04),	20516069	(p=9.00e-04),	28640256	(p=1.30e-03),	20673369	(p=1.70e-03),	15123618	(p=1.80e-03),	21922195	(p=2.10e-03),	28842255	(p=2.10e-03),
125	3024	HIST1H1A	-	138	31	3.026e-53	19631451	(p=3.09e-04),	11836499	(p=3.16e-04),	16962592	(p=4.01e-04),	10447003	(p=4.01e-04),	10362260	(p=4.02e-04),	13678583	(p=7.01e-04),	11132966	(p=9.00e-04),	17431037	(p=1.00e-03),	8463339	(p=1.00e-03),	8641969	(p=1.00e-03),
126	7852	CXCR4	-	1729	72	4.109e-53	27697997	(p=3.01e-04),	27287071	(p=3.03e-04),	27697999	(p=3.03e-04),	27542769	(p=3.09e-04),	27922681	(p=7.01e-04),	27822706	(p=9.00e-04),	26073897	(p=1.00e-03),	22952422	(p=1.20e-03),	25544759	(p=1.20e-03),	28031228	(p=1.20e-03),
127	2735	GLI1	-	311	38	2.599e-52	25253693	(p=3.05e-04),	23791879	(p=7.00e-04),	26868908	(p=1.00e-03),	26212257	(p=1.00e-03),	25422081	(p=1.00e-03),	22949014	(p=1.30e-03),	19015273	(p=1.40e-03),	26238143	(p=1.40e-03),	22486854	(p=1.60e-03),	26784250	(p=1.70e-03),
128	3082	HGF	-	693	49	4.04e-52	28341789	(p=3.00e-04),	20661229	(p=3.04e-04),	23386689	(p=3.04e-04),	21423210	(p=3.09e-04),	19470725	(p=3.10e-04),	24426773	(p=3.18e-04),	22763439	(p=8.00e-04),	22641068	(p=9.00e-04),	18059365	(p=1.00e-03),	23045285	(p=1.00e-03),
129	841	CASP8	-	789	51	9.863e-52	25228008	(p=3.05e-04),	21724551	(p=3.14e-04),	22173242	(p=3.17e-04),	19684859	(p=8.00e-04),	27465556	(p=1.00e-03),	27084536	(p=1.20e-03),	19593445	(p=1.20e-03),	16951203	(p=1.20e-03),	21801448	(p=1.40e-03),	27195913	(p=1.40e-03),
130	572	BAD	-	267	36	9.864e-52	17927446	(p=3.01e-04),	18676776	(p=4.01e-04),	26506422	(p=4.03e-04),	26668309	(p=1.00e-03),	28569785	(p=1.20e-03),	19593445	(p=1.20e-03),	11494146	(p=1.20e-03),	25215949	(p=1.40e-03),	20339252	(p=2.00e-03),	24865460	(p=2.10e-03),
131	896	CCND3	-	177	32	2.161e-51	16985050	(p=3.17e-04),	26026083	(p=7.01e-04),	16569260	(p=7.01e-04),	20107311	(p=9.01e-04),	23376478	(p=1.00e-03),	10597239	(p=1.40e-03),	28607489	(p=1.60e-03),	23967867	(p=2.50e-03),	15569667	(p=2.60e-03),	28114995	(p=2.90e-03),
132	6772	STAT1	-	803	51	2.266e-51	27470968	(p=9.40e-05),	27464833	(p=3.11e-04),	19596857	(p=7.01e-04),	18483262	(p=9.01e-04),	23920124	(p=1.00e-03),	23471820	(p=1.00e-03),	26396258	(p=1.20e-03),	28112370	(p=1.90e-03),	16799645	(p=2.50e-03),	21571862	(p=2.90e-03),
133	3397	ID1	-	256	35	8.237e-51	20191379	(p=3.17e-04),	23377983	(p=7.01e-04),	16287090	(p=1.00e-03),	19567783	(p=1.00e-03),	20388787	(p=1.10e-03),	18556654	(p=1.60e-03),	12203366	(p=1.60e-03),	23308043	(p=1.90e-03),	24378760	(p=2.20e-03),	14742319	(p=2.50e-03),
134	7514	XPO1	-	383	39	2.926e-50	27358488	(p=9.68e-05),	26956669	(p=3.09e-04),	27649553	(p=3.09e-04),	27780859	(p=3.12e-04),	23079374	(p=3.12e-04),	26055813	(p=4.03e-04),	27279267	(p=7.01e-04),	24899509	(p=1.00e-03),	17764157	(p=1.00e-03),	18306389	(p=1.00e-03),
135	2194	FASN	-	272	35	7.404e-50	18211286	(p=3.07e-04),	21442130	(p=3.08e-04),	21319273	(p=3.11e-04),	18682509	(p=3.14e-04),	24362464	(p=3.16e-04),	26425687	(p=3.18e-04),	26107737	(p=7.01e-04),	15254710	(p=9.01e-04),	15897909	(p=1.40e-03),	18281474	(p=1.60e-03),
136	11009	IL24	-	139	29	2.374e-49	27197168	(p=2.04e-04),	20216471	(p=3.03e-04),	17178890	(p=3.11e-04),	19056673	(p=4.01e-04),	27602961	(p=7.00e-04),	21931671	(p=7.01e-04),	15580305	(p=8.00e-04),	9826712	(p=1.00e-03),	12114539	(p=1.00e-03),	23982423	(p=1.60e-03),
137	5300	PIN1	-	375	38	3.456e-49	27258148	(p=3.06e-04),	19502098	(p=3.10e-04),	22033920	(p=3.11e-04),	16024801	(p=4.02e-04),	27499097	(p=1.00e-03),	21624135	(p=1.20e-03),	11787050	(p=1.30e-03),	23129219	(p=1.40e-03),	11774038	(p=2.10e-03),	11326318	(p=2.10e-03),
138	9131	AIFM1	-	239	33	1.26e-48	27197168	(p=2.04e-04),	26313918	(p=3.17e-04),	26074733	(p=5.01e-04),	26042464	(p=8.00e-04),	26304929	(p=1.00e-03),	25799586	(p=1.00e-03),	24040019	(p=1.60e-03),	18821579	(p=2.60e-03),	27108222	(p=3.60e-03),	24189400	(p=3.90e-03),
139	578	BAK1	-	306	35	5.083e-48	17927446	(p=3.01e-04),	26668309	(p=1.00e-03),	23680104	(p=1.20e-03),	25012639	(p=1.20e-03),	19593445	(p=1.20e-03),	22253918	(p=1.60e-03),	26406239	(p=1.60e-03),	17227835	(p=1.90e-03),	25649765	(p=2.40e-03),	20460378	(p=2.70e-03),
140	2263	FGFR2	-	528	41	1.949e-47	23493349	(p=2.06e-04),	23060048	(p=3.05e-04),	26179332	(p=3.17e-04),	24747080	(p=8.00e-04),	25981814	(p=9.01e-04),	18757403	(p=1.00e-03),	24711160	(p=1.00e-03),	26574622	(p=1.20e-03),	18381441	(p=1.20e-03),	24518603	(p=1.40e-03),
141	675	BRCA2	-	1564	62	2.683e-47	23548269	(p=9.72e-05),	17101782	(p=3.01e-04),	24627042	(p=3.03e-04),	18317453	(p=3.09e-04),	23585894	(p=3.13e-04),	24672057	(p=3.14e-04),	22915752	(p=3.14e-04),	21798026	(p=3.17e-04),	23810788	(p=3.18e-04),	17000754	(p=5.00e-04),
142	5468	PPARG	-	1875	67	4.949e-47	12829999	(p=3.12e-04),	21781307	(p=3.14e-04),	23212831	(p=6.00e-04),	17032502	(p=7.00e-04),	28642874	(p=7.01e-04),	15041706	(p=9.00e-04),	22992727	(p=9.00e-04),	25891367	(p=1.00e-03),	15193259	(p=1.00e-03),	22020928	(p=1.40e-03),
143	328	APEX1	-	542	41	5.482e-47	24780295	(p=2.03e-04),	26520369	(p=2.07e-04),	19324449	(p=4.01e-04),	25109342	(p=9.00e-04),	26934647	(p=9.01e-04),	23110144	(p=1.00e-03),	18627350	(p=1.00e-03),	27802207	(p=1.30e-03),	23781133	(p=1.30e-03),	18208837	(p=1.60e-03),
144	10111	RAD50	-	240	32	6.106e-47	24642965	(p=8.54e-05),	28855246	(p=3.12e-04),	15456891	(p=3.17e-04),	12607005	(p=6.00e-04),	16905549	(p=1.00e-03),	11438675	(p=1.40e-03),	10959836	(p=1.90e-03),	18469862	(p=2.10e-03),	28073364	(p=2.50e-03),	15180989	(p=2.90e-03),
145	960	CD44	-	1050	52	7.468e-47	21953074	(p=2.04e-04),	23265944	(p=4.02e-04),	25840418	(p=7.01e-04),	21685938	(p=9.01e-04),	26864211	(p=1.00e-03),	27620279	(p=1.00e-03),	27176078	(p=1.00e-03),	19360323	(p=1.20e-03),	25471937	(p=1.20e-03),	20491779	(p=1.30e-03),
146	8317	CDC7	-	82	24	4.569e-46	19318489	(p=3.09e-04),	20707412	(p=3.16e-04),	22574151	(p=3.17e-04),	15466207	(p=4.01e-04),	16912045	(p=9.00e-04),	28448802	(p=1.00e-03),	27611229	(p=1.10e-03),	18625709	(p=1.70e-03),	26208856	(p=2.50e-03),	15707391	(p=2.50e-03),
147	8877	SPHK1	-	228	31	4.932e-46	27697999	(p=3.03e-04),	25404266	(p=3.16e-04),	26493335	(p=3.17e-04),	26673009	(p=7.01e-04),	27821815	(p=8.00e-04),	27956387	(p=1.00e-03),	26311741	(p=1.00e-03),	23166225	(p=1.30e-03),	25411162	(p=1.40e-03),	24337110	(p=1.90e-03),
148	7272	TTK	-	136	27	7.244e-46	26398286	(p=2.01e-04),	23933817	(p=2.06e-04),	24462521	(p=3.05e-04),	28759042	(p=3.06e-04),	28380042	(p=3.09e-04),	26637805	(p=3.17e-04),	17388661	(p=3.17e-04),	16446370	(p=5.01e-04),	27383047	(p=9.01e-04),	24282275	(p=9.01e-04),
149	1028	CDKN1C	-	183	29	1.217e-45	22233925	(p=4.02e-04),	25195859	(p=9.01e-04),	19221586	(p=1.30e-03),	25216674	(p=1.30e-03),	26606000	(p=1.40e-03),	16705184	(p=1.40e-03),	22705236	(p=1.70e-03),	15985436	(p=2.90e-03),	23421998	(p=2.90e-03),	19686743	(p=3.40e-03),
150	63967	CLSPN	-	71	23	1.338e-45	18662541	(p=6.00e-04),	26921344	(p=8.00e-04),	16951182	(p=1.00e-03),	23383325	(p=2.10e-03),	18331829	(p=2.20e-03),	15707391	(p=2.50e-03),	16501606	(p=2.50e-03),	28942358	(p=2.90e-03),	27375025	(p=2.90e-03),	16123041	(p=3.70e-03),
151	23028	KDM1A	-	264	32	1.388e-45	27470390	(p=1.00e-03),	28209170	(p=1.00e-03),	23354309	(p=1.00e-03),	27349498	(p=1.20e-03),	24252778	(p=1.30e-03),	28098854	(p=1.60e-03),	27212032	(p=2.10e-03),	28381185	(p=2.20e-03),	26840083	(p=2.30e-03),	26970896	(p=2.90e-03),
152	23476	BRD4	-	216	30	3.98e-45	24297863	(p=3.08e-04),	27440272	(p=3.15e-04),	28073847	(p=3.15e-04),	24403256	(p=3.16e-04),	26119939	(p=3.17e-04),	26575167	(p=9.01e-04),	28391274	(p=1.00e-03),	27452461	(p=1.40e-03),	22623531	(p=1.70e-03),	26224795	(p=2.10e-03),
153	92140	MTDH	-	225	30	1.426e-44	25652471	(p=7.00e-04),	22199357	(p=1.20e-03),	25880337	(p=1.30e-03),	25431427	(p=1.90e-03),	22056881	(p=2.50e-03),	26589417	(p=2.90e-03),	23499911	(p=3.90e-03),	28429540	(p=3.90e-03),	20300973	(p=3.90e-03),	25125681	(p=3.90e-03),
154	1649	DDIT3	-	228	30	2.148e-44	23053497	(p=3.16e-04),	21700680	(p=9.00e-04),	28393217	(p=1.00e-03),	21697087	(p=1.00e-03),	28270124	(p=2.90e-03),	19037087	(p=3.70e-03),	24287694	(p=4.10e-03),	11948400	(p=4.20e-03),	16463383	(p=4.20e-03),	12876286	(p=4.40e-03),
155	613	BCR	-	399	35	5.644e-44	27856601	(p=3.07e-04),	19619277	(p=3.13e-04),	22447844	(p=3.15e-04),	20442314	(p=5.00e-04),	19240172	(p=1.00e-03),	25293778	(p=1.40e-03),	28639894	(p=1.90e-03),	14581377	(p=1.90e-03),	26721204	(p=2.20e-03),	12370803	(p=2.70e-03),
156	6469	SHH	-	437	36	5.787e-44	24694877	(p=4.01e-04),	23504944	(p=7.00e-04),	22241722	(p=7.00e-04),	22875023	(p=9.00e-04),	23410206	(p=9.01e-04),	26212257	(p=1.00e-03),	11331587	(p=1.20e-03),	24344235	(p=1.20e-03),	25728352	(p=1.60e-03),	22486854	(p=1.60e-03),
157	2810	SFN	-	213	29	1.21e-43	17388661	(p=3.17e-04),	11896572	(p=6.00e-04),	16532026	(p=7.00e-04),	17361185	(p=8.00e-04),	16505098	(p=8.00e-04),	12816952	(p=9.01e-04),	16786000	(p=1.00e-03),	19642975	(p=1.00e-03),	18806827	(p=1.20e-03),	15467455	(p=1.60e-03),
158	79444	BIRC7	-	120	25	1.4e-43	28440463	(p=3.06e-04),	27677286	(p=3.13e-04),	22766624	(p=3.16e-04),	25695324	(p=3.16e-04),	25370472	(p=4.03e-04),	23188704	(p=9.01e-04),	22086237	(p=1.00e-03),	19914791	(p=1.00e-03),	24023847	(p=1.20e-03),	20607788	(p=1.40e-03),
159	5366	PMAIP1	-	122	25	2.192e-43	27521572	(p=5.00e-04),	27591266	(p=7.01e-04),	24387758	(p=9.00e-04),	15299072	(p=1.90e-03),	17227835	(p=1.90e-03),	24991768	(p=2.50e-03),	21153863	(p=2.50e-03),	19164757	(p=2.60e-03),	26578344	(p=2.70e-03),	25922916	(p=2.90e-03),
160	7015	TERT	-	1508	56	5.327e-43	20394835	(p=3.12e-04),	12939469	(p=3.13e-04),	28032863	(p=3.15e-04),	18708758	(p=4.02e-04),	19903789	(p=1.00e-03),	25744732	(p=1.00e-03),	28833137	(p=1.40e-03),	16619047	(p=1.60e-03),	26646272	(p=1.60e-03),	21396644	(p=1.60e-03),
161	3725	JUN	-	1102	49	6.273e-43	20203690	(p=3.09e-04),	20482821	(p=5.01e-04),	12700665	(p=1.70e-03),	26707143	(p=1.90e-03),	27220321	(p=1.90e-03),	23455325	(p=2.10e-03),	26418950	(p=2.10e-03),	24606718	(p=2.50e-03),	19166930	(p=2.50e-03),	15708845	(p=2.60e-03),
162	1033	CDKN3	-	51	20	2.194e-42	28109073	(p=3.13e-04),	25360622	(p=1.00e-03),	23292002	(p=1.40e-03),	28504190	(p=1.70e-03),	27983933	(p=2.90e-03),	26191143	(p=3.70e-03),	21396835	(p=3.90e-03),	25735390	(p=3.90e-03),	26554648	(p=4.00e-03),	19728335	(p=4.20e-03),
163	999	CDH1	-	1749	59	2.598e-42	26561473	(p=9.01e-04),	20049841	(p=1.40e-03),	23620408	(p=1.40e-03),	20948288	(p=1.60e-03),	22563106	(p=2.00e-03),	19070520	(p=2.00e-03),	26045824	(p=2.10e-03),	24488011	(p=2.20e-03),	18593907	(p=2.20e-03),	26840083	(p=2.30e-03),
164	55294	FBXW7	-	334	32	2.839e-42	19412162	(p=3.03e-04),	28202514	(p=3.18e-04),	27704356	(p=1.20e-03),	25622249	(p=2.30e-03),	26983463	(p=2.40e-03),	28522751	(p=2.50e-03),	21368833	(p=2.50e-03),	27409838	(p=3.20e-03),	24727676	(p=3.30e-03),	28829765	(p=3.70e-03),
165	5578	PRKCA	-	817	43	3.192e-42	25483185	(p=2.05e-04),	21949397	(p=3.03e-04),	28629334	(p=8.00e-04),	8663071	(p=1.00e-03),	22639047	(p=1.00e-03),	19672862	(p=1.00e-03),	9738012	(p=1.30e-03),	25118570	(p=1.30e-03),	20444294	(p=1.30e-03),	12896972	(p=2.20e-03),
166	51343	FZR1	-	184	27	4.183e-42	28655764	(p=3.04e-04),	28143883	(p=3.15e-04),	18662541	(p=6.00e-04),	27120157	(p=2.20e-03),	28174173	(p=2.30e-03),	12234927	(p=2.50e-03),	26939887	(p=3.30e-03),	21903591	(p=3.30e-03),	19686743	(p=3.40e-03),	23539442	(p=3.50e-03),
167	6794	STK11	-	378	33	5.66e-42	28652249	(p=6.70e-05),	23526220	(p=3.08e-04),	24146957	(p=3.16e-04),	24469340	(p=3.17e-04),	25122068	(p=1.20e-03),	27705915	(p=1.40e-03),	25465874	(p=1.40e-03),	28581518	(p=1.70e-03),	24285539	(p=1.90e-03),	23861764	(p=1.90e-03),
168	5170	PDPK1	-	214	28	6.275e-42	24810059	(p=3.00e-04),	26294745	(p=4.01e-04),	25726712	(p=4.01e-04),	24925061	(p=1.00e-03),	25269480	(p=1.00e-03),	21118801	(p=1.90e-03),	21419810	(p=2.10e-03),	28333136	(p=2.30e-03),	26593251	(p=2.60e-03),	23887393	(p=2.90e-03),
169	2547	XRCC6	-	419	34	6.943e-42	21679440	(p=3.14e-04),	28153717	(p=4.01e-04),	17361185	(p=8.00e-04),	10064605	(p=8.00e-04),	18546291	(p=9.00e-04),	12756247	(p=9.00e-04),	23145133	(p=1.00e-03),	15827325	(p=1.40e-03),	21107697	(p=1.40e-03),	19177010	(p=1.60e-03),
170	56616	DIABLO	-	217	28	9.316e-42	25889084	(p=3.12e-04),	21242120	(p=3.13e-04),	15242764	(p=3.17e-04),	23403634	(p=4.01e-04),	21676925	(p=4.03e-04),	23699656	(p=8.00e-04),	23225169	(p=1.30e-03),	26567362	(p=1.40e-03),	23538445	(p=1.60e-03),	23251006	(p=1.90e-03),
171	2177	FANCD2	-	220	28	1.383e-41	26980768	(p=3.05e-04),	23633493	(p=3.16e-04),	25542235	(p=5.00e-04),	12607005	(p=6.00e-04),	22484854	(p=9.00e-04),	28628639	(p=1.00e-03),	24036544	(p=1.00e-03),	25071006	(p=1.30e-03),	25652403	(p=2.10e-03),	21995812	(p=2.10e-03),
172	1969	EPHA2	-	256	29	2.823e-41	21955398	(p=3.06e-04),	26744526	(p=3.14e-04),	24607842	(p=4.00e-04),	24713656	(p=7.00e-04),	24486585	(p=9.01e-04),	28581527	(p=1.00e-03),	24285539	(p=1.90e-03),	20602165	(p=2.10e-03),	20388851	(p=2.20e-03),	19934338	(p=3.00e-03),
173	1958	EGR1	-	403	33	4.535e-41	12706485	(p=3.12e-04),	27452907	(p=3.18e-04),	19435811	(p=1.00e-03),	24925061	(p=1.00e-03),	25710185	(p=1.00e-03),	26917778	(p=1.20e-03),	18316600	(p=1.30e-03),	24190424	(p=2.30e-03),	26206332	(p=3.00e-03),	23715767	(p=3.40e-03),
174	3551	IKBKB	-	499	35	1.191e-40	26895469	(p=3.08e-04),	19526344	(p=1.40e-03),	19243472	(p=1.40e-03),	23963361	(p=2.20e-03),	19104039	(p=2.50e-03),	15856023	(p=2.80e-03),	12589056	(p=2.90e-03),	21575199	(p=2.90e-03),	17047224	(p=2.90e-03),	25066210	(p=2.90e-03),
175	5883	RAD9A	-	112	23	1.794e-40	18162465	(p=4.01e-04),	26860083	(p=1.00e-03),	19411845	(p=1.40e-03),	15558813	(p=1.40e-03),	20457750	(p=1.60e-03),	20305300	(p=1.60e-03),	24403312	(p=2.10e-03),	23383325	(p=2.10e-03),	11551919	(p=2.60e-03),	15773892	(p=2.90e-03),
177	842	CASP9	-	385	32	2.564e-40	21724551	(p=3.14e-04),	27084536	(p=1.20e-03),	21944661	(p=1.20e-03),	26755433	(p=1.40e-03),	27245202	(p=1.90e-03),	19724860	(p=2.10e-03),	22552851	(p=2.60e-03),	11948397	(p=3.20e-03),	15657349	(p=3.60e-03),	16322207	(p=3.70e-03),
176	28996	HIPK2	-	159	25	2.567e-40	25151962	(p=3.11e-04),	19828042	(p=3.15e-04),	23503458	(p=4.00e-04),	21602882	(p=5.00e-04),	24829283	(p=9.01e-04),	18483253	(p=1.00e-03),	19128456	(p=1.70e-03),	22689412	(p=2.20e-03),	19668373	(p=2.60e-03),	23871434	(p=2.70e-03),
178	3569	IL6	-	4030	87	2.981e-40	24644001	(p=3.06e-04),	26921327	(p=3.10e-04),	26313152	(p=3.11e-04),	15894558	(p=7.00e-04),	29101033	(p=8.00e-04),	21982018	(p=9.01e-04),	28559019	(p=1.00e-03),	24037855	(p=1.00e-03),	28053020	(p=1.20e-03),	16428383	(p=1.40e-03),
179	4486	MST1R	-	137	24	3.558e-40	23597200	(p=3.14e-04),	24628993	(p=4.00e-04),	21874262	(p=1.00e-03),	21901254	(p=1.20e-03),	23799848	(p=1.70e-03),	21543897	(p=1.70e-03),	18620091	(p=2.20e-03),	20689759	(p=2.50e-03),	28075465	(p=2.60e-03),	19307182	(p=3.80e-03),
180	7520	XRCC5	-	398	32	7.293e-40	21319273	(p=3.11e-04),	21679440	(p=3.14e-04),	22404984	(p=3.17e-04),	12756247	(p=9.00e-04),	17626748	(p=1.00e-03),	17214517	(p=1.10e-03),	24811221	(p=1.20e-03),	21349997	(p=1.30e-03),	19177010	(p=1.60e-03),	18403903	(p=2.10e-03),
181	6240	RRM1	-	141	24	7.407e-40	26228206	(p=2.03e-04),	21319273	(p=3.11e-04),	28624910	(p=4.00e-04),	26254808	(p=7.01e-04),	28507282	(p=1.00e-03),	25113059	(p=1.00e-03),	18636187	(p=1.20e-03),	19002265	(p=1.70e-03),	23982437	(p=1.70e-03),	19552012	(p=1.80e-03),
182	5058	PAK1	-	446	33	1.2e-39	27117533	(p=3.09e-04),	22252525	(p=3.11e-04),	27178741	(p=3.12e-04),	26774265	(p=1.00e-03),	26257058	(p=1.20e-03),	17621631	(p=1.90e-03),	27260988	(p=2.10e-03),	23576562	(p=2.20e-03),	27740936	(p=2.20e-03),	25596744	(p=2.20e-03),
183	8797	TNFRSF10A	-	226	27	1.269e-39	19424623	(p=7.01e-04),	22948392	(p=7.01e-04),	22824792	(p=1.00e-03),	28108622	(p=1.00e-03),	19593445	(p=1.20e-03),	20875141	(p=1.30e-03),	27721019	(p=2.60e-03),	19074831	(p=2.90e-03),	22447040	(p=3.20e-03),	19148581	(p=3.90e-03),
184	991	CDC20	-	259	28	1.454e-39	22280307	(p=3.01e-04),	16751065	(p=3.06e-04),	17388661	(p=3.17e-04),	24871945	(p=4.01e-04),	24747134	(p=1.20e-03),	20512932	(p=1.40e-03),	20948288	(p=1.60e-03),	27120157	(p=2.20e-03),	21874044	(p=2.60e-03),	20739533	(p=2.90e-03),
185	4915	NTRK2	-	307	29	5.742e-39	20703101	(p=7.01e-04),	28446206	(p=1.00e-03),	26820170	(p=1.60e-03),	25210182	(p=1.60e-03),	20428771	(p=2.10e-03),	20101235	(p=2.10e-03),	26657794	(p=2.20e-03),	26797418	(p=2.20e-03),	28604655	(p=2.60e-03),	22719055	(p=2.90e-03),
186	208	AKT2	-	311	29	8.358e-39	27663592	(p=9.27e-05),	21722267	(p=3.14e-04),	21297943	(p=4.02e-04),	17895832	(p=1.40e-03),	21680733	(p=1.60e-03),	21765914	(p=1.70e-03),	23567263	(p=2.40e-03),	11139588	(p=3.10e-03),	24699302	(p=3.40e-03),	24946858	(p=3.50e-03),
187	8626	TP63	-	724	38	1.177e-38	21933882	(p=3.16e-04),	12782800	(p=3.16e-04),	20023394	(p=4.02e-04),	18955789	(p=9.00e-04),	16273287	(p=9.01e-04),	23376119	(p=1.00e-03),	21527555	(p=1.20e-03),	26208975	(p=1.60e-03),	15467455	(p=1.60e-03),	20729916	(p=2.20e-03),
188	55743	CHFR	-	91	21	1.218e-38	26356822	(p=4.00e-04),	23873170	(p=9.00e-04),	14638868	(p=1.30e-03),	12810945	(p=1.60e-03),	14694445	(p=1.80e-03),	22337872	(p=1.90e-03),	17596595	(p=2.60e-03),	22469813	(p=2.70e-03),	25828518	(p=2.80e-03),	11807090	(p=2.90e-03),
189	7153	TOP2A	-	401	31	2.199e-38	25372714	(p=3.11e-04),	25521189	(p=3.11e-04),	26081617	(p=3.14e-04),	19458360	(p=3.15e-04),	15504738	(p=3.15e-04),	21595939	(p=3.16e-04),	17388661	(p=3.17e-04),	19390626	(p=4.01e-04),	18204862	(p=1.00e-03),	25605014	(p=1.00e-03),
190	3688	ITGB1	-	1156	45	3.277e-38	26073085	(p=2.06e-04),	25808196	(p=3.06e-04),	28988530	(p=4.02e-04),	23951036	(p=1.30e-03),	19887601	(p=1.40e-03),	16326706	(p=1.60e-03),	16247454	(p=2.10e-03),	24755837	(p=2.20e-03),	27289231	(p=2.20e-03),	22349830	(p=2.60e-03),
191	3479	IGF1	-	1620	52	3.315e-38	14681231	(p=3.16e-04),	20935157	(p=4.01e-04),	22529373	(p=4.02e-04),	24026884	(p=4.02e-04),	17419944	(p=8.00e-04),	18697743	(p=1.00e-03),	26801096	(p=1.00e-03),	28330997	(p=1.00e-03),	23857432	(p=1.00e-03),	11787050	(p=1.30e-03),
192	1147	CHUK	-	455	32	4.798e-38	12190313	(p=9.00e-04),	23444213	(p=1.20e-03),	23455325	(p=2.10e-03),	19104039	(p=2.50e-03),	15469934	(p=2.60e-03),	15856023	(p=2.80e-03),	12589056	(p=2.90e-03),	21575199	(p=2.90e-03),	17047224	(p=2.90e-03),	25900832	(p=3.50e-03),
193	2033	EP300	-	1045	43	5.185e-38	27633918	(p=3.09e-04),	24530506	(p=3.15e-04),	27452907	(p=3.18e-04),	19332536	(p=8.00e-04),	25669978	(p=1.90e-03),	25893291	(p=2.10e-03),	23184057	(p=2.30e-03),	10733570	(p=2.40e-03),	22116549	(p=2.60e-03),	22013068	(p=2.60e-03),
194	6117	RPA1	-	299	28	8.376e-38	18723675	(p=3.15e-04),	18162465	(p=4.01e-04),	10064605	(p=8.00e-04),	22661229	(p=1.40e-03),	16520097	(p=2.10e-03),	21558276	(p=2.10e-03),	25963833	(p=2.60e-03),	15856006	(p=2.60e-03),	27371349	(p=2.60e-03),	15180989	(p=2.90e-03),
195	3315	HSPB1	-	513	33	1.054e-37	25740245	(p=1.00e-04),	25331547	(p=3.01e-04),	25202074	(p=3.11e-04),	16906418	(p=8.00e-04),	19540014	(p=1.00e-03),	27354589	(p=1.30e-03),	22023707	(p=1.60e-03),	23357534	(p=1.90e-03),	17974989	(p=2.10e-03),	26648539	(p=2.40e-03),
196	1950	EGF	-	666	36	1.259e-37	19380191	(p=4.02e-04),	20514023	(p=1.00e-03),	25024430	(p=1.30e-03),	20423485	(p=1.40e-03),	26646272	(p=1.60e-03),	20444693	(p=2.80e-03),	15886816	(p=2.90e-03),	23229345	(p=3.20e-03),	15798095	(p=3.90e-03),	12795334	(p=4.00e-03),
197	5515	PPP2CA	-	342	29	1.275e-37	25939762	(p=9.98e-05),	11531413	(p=2.05e-04),	16596250	(p=3.14e-04),	17941990	(p=4.01e-04),	23677989	(p=1.00e-03),	25945834	(p=1.40e-03),	21393425	(p=1.60e-03),	16191191	(p=2.10e-03),	20065038	(p=2.10e-03),	27371349	(p=2.60e-03),
198	5601	MAPK9	-	234	26	1.327e-37	17908987	(p=2.01e-04),	21504622	(p=2.05e-04),	22617334	(p=1.00e-03),	26708719	(p=1.40e-03),	14724588	(p=1.70e-03),	28383667	(p=1.90e-03),	26503828	(p=2.30e-03),	11749722	(p=2.50e-03),	20525557	(p=2.70e-03),	12538493	(p=2.90e-03),
199	5753	PTK6	-	102	21	1.644e-37	26013168	(p=9.87e-05),	22989419	(p=3.17e-04),	26983689	(p=7.00e-04),	20162673	(p=7.01e-04),	21923922	(p=9.01e-04),	18719096	(p=2.10e-03),	23814047	(p=2.30e-03),	17997837	(p=2.90e-03),	22705009	(p=2.90e-03),	25241146	(p=4.20e-03),
200	6657	SOX2	-	477	32	2.04e-37	26969300	(p=2.03e-04),	23349823	(p=3.04e-04),	28642874	(p=7.01e-04),	24743512	(p=1.70e-03),	24477565	(p=1.70e-03),	28259951	(p=2.20e-03),	22847005	(p=2.50e-03),	21415100	(p=2.50e-03),	21304604	(p=3.60e-03),	25456004	(p=3.70e-03),
201	9025	RNF8	-	103	21	2.04e-37	25955491	(p=3.16e-04),	18337245	(p=4.00e-04),	18550271	(p=1.00e-03),	22865450	(p=2.50e-03),	27035619	(p=2.60e-03),	27259701	(p=2.90e-03),	25512560	(p=3.90e-03),	26869104	(p=3.90e-03),	26788910	(p=3.90e-03),	28194753	(p=4.30e-03),
202	4085	MAD2L1	-	238	26	2.048e-37	21751967	(p=2.03e-04),	25483095	(p=3.05e-04),	18597777	(p=3.13e-04),	16714000	(p=4.01e-04),	25898113	(p=1.00e-03),	22069160	(p=1.00e-03),	24747134	(p=1.20e-03),	20512932	(p=1.40e-03),	27315568	(p=1.60e-03),	27835911	(p=2.50e-03),
203	7052	TGM2	-	391	30	2.383e-37	23877317	(p=3.12e-04),	27669502	(p=3.16e-04),	22460364	(p=4.01e-04),	19838207	(p=1.00e-03),	18804908	(p=1.00e-03),	18667446	(p=1.20e-03),	28754668	(p=1.40e-03),	17374730	(p=2.30e-03),	25963833	(p=2.60e-03),	27792935	(p=2.90e-03),
204	10000	AKT3	-	179	24	2.886e-37	26902608	(p=3.16e-04),	27297869	(p=4.01e-04),	26482618	(p=8.00e-04),	26741489	(p=1.00e-03),	22234583	(p=1.20e-03),	17895832	(p=1.40e-03),	21765914	(p=1.70e-03),	24686007	(p=2.20e-03),	24335962	(p=3.00e-03),	27422127	(p=3.90e-03),
205	1025	CDK9	-	398	30	4.01e-37	26573875	(p=9.77e-05),	27486754	(p=2.04e-04),	22447844	(p=3.15e-04),	25596730	(p=5.00e-04),	28404924	(p=9.00e-04),	22592529	(p=9.01e-04),	23532886	(p=1.00e-03),	28278048	(p=1.40e-03),	22391209	(p=1.40e-03),	24688048	(p=2.10e-03),
206	84126	ATRIP	-	71	19	7.705e-37	18162465	(p=4.01e-04),	17638878	(p=9.01e-04),	19889979	(p=1.00e-03),	18283122	(p=1.30e-03),	17327276	(p=1.40e-03),	21285353	(p=2.10e-03),	15707391	(p=2.50e-03),	18995830	(p=4.10e-03),	23723247	(p=4.80e-03),	16713580	(p=5.30e-03),
207	55869	HDAC8	-	90	20	1.03e-36	19118036	(p=3.11e-04),	26200462	(p=3.15e-04),	25011684	(p=4.02e-04),	15477595	(p=1.40e-03),	26412386	(p=1.40e-03),	19355988	(p=1.40e-03),	28004115	(p=2.20e-03),	22944197	(p=2.90e-03),	28232663	(p=2.90e-03),	27072133	(p=3.40e-03),
208	8841	HDAC3	-	371	29	1.287e-36	21179472	(p=8.99e-05),	27986747	(p=2.07e-04),	22763818	(p=9.00e-04),	22641068	(p=9.00e-04),	21624135	(p=1.20e-03),	24419085	(p=1.20e-03),	20049841	(p=1.40e-03),	27342975	(p=1.40e-03),	16980585	(p=2.00e-03),	25623232	(p=2.20e-03),
209	5295	PIK3R1	-	660	35	1.321e-36	21278786	(p=4.02e-04),	18803287	(p=1.00e-03),	16982329	(p=1.20e-03),	27827315	(p=1.40e-03),	21765914	(p=1.70e-03),	19885597	(p=2.50e-03),	15809724	(p=2.80e-03),	8695807	(p=2.90e-03),	21743495	(p=3.70e-03),	26895380	(p=3.70e-03),
210	6615	SNAI1	-	416	30	1.463e-36	16936774	(p=3.11e-04),	24760275	(p=1.60e-03),	28459992	(p=2.10e-03),	22248055	(p=2.50e-03),	20823140	(p=2.50e-03),	28259904	(p=2.90e-03),	27129171	(p=3.40e-03),	22267549	(p=3.70e-03),	23973669	(p=3.90e-03),	25938539	(p=4.00e-03),
211	1119	CHKA	-	58	18	1.755e-36	23762272	(p=3.11e-04),	20042122	(p=3.13e-04),	26769123	(p=9.01e-04),	26496360	(p=1.00e-03),	26657335	(p=1.20e-03),	26503172	(p=1.90e-03),	25522435	(p=2.10e-03),	22515519	(p=2.20e-03),	24281000	(p=3.00e-03),	25768400	(p=3.50e-03),
212	5291	PIK3CB	-	195	24	2.382e-36	27903677	(p=3.02e-04),	23318440	(p=3.11e-04),	22528234	(p=1.10e-03),	21765914	(p=1.70e-03),	25982275	(p=1.70e-03),	26549638	(p=2.20e-03),	27863432	(p=2.90e-03),	20103642	(p=2.90e-03),	20058239	(p=3.10e-03),	26780727	(p=3.10e-03),
213	4613	MYCN	-	339	28	2.657e-36	24190252	(p=3.10e-04),	26202950	(p=4.02e-04),	28209620	(p=6.00e-04),	27438153	(p=1.00e-03),	25736927	(p=1.00e-03),	24419085	(p=1.20e-03),	18003922	(p=1.30e-03),	27449038	(p=1.30e-03),	28003306	(p=1.30e-03),	22623531	(p=1.70e-03),
214	1385	CREB1	-	574	33	3.543e-36	15073328	(p=1.00e-03),	19875824	(p=1.00e-03),	25808826	(p=1.00e-03),	26655813	(p=1.00e-03),	25940704	(p=1.40e-03),	19815709	(p=1.40e-03),	28498439	(p=1.40e-03),	26008971	(p=2.10e-03),	26294214	(p=2.60e-03),	24025972	(p=2.70e-03),
215	4313	MMP2	-	1608	49	6.855e-36	21590355	(p=4.01e-04),	28642874	(p=7.01e-04),	23254288	(p=1.30e-03),	23832737	(p=1.60e-03),	24905636	(p=1.60e-03),	28487942	(p=1.60e-03),	19724860	(p=2.10e-03),	22522455	(p=2.20e-03),	25405519	(p=2.30e-03),	22349830	(p=2.60e-03),
216	894	CCND2	-	180	23	1.739e-35	18431519	(p=3.17e-04),	27855694	(p=5.00e-04),	9178893	(p=1.20e-03),	27146121	(p=1.40e-03),	10508165	(p=1.40e-03),	25961636	(p=2.10e-03),	25817794	(p=2.30e-03),	27371349	(p=2.60e-03),	12777997	(p=3.70e-03),	26225959	(p=3.80e-03),
217	4318	MMP9	-	2529	60	2.737e-35	15531921	(p=4.02e-04),	21148633	(p=1.00e-03),	25738807	(p=1.20e-03),	25326806	(p=1.40e-03),	24905636	(p=1.60e-03),	28487942	(p=1.60e-03),	19724860	(p=2.10e-03),	26164004	(p=2.90e-03),	22684547	(p=3.10e-03),	23306155	(p=3.20e-03),
218	6093	ROCK1	-	380	28	6.351e-35	20364104	(p=3.09e-04),	22942252	(p=3.15e-04),	28841710	(p=5.00e-04),	17012370	(p=1.70e-03),	16772336	(p=2.90e-03),	25931586	(p=2.90e-03),	24317511	(p=3.80e-03),	25266804	(p=3.90e-03),	24180482	(p=3.90e-03),	27374095	(p=4.20e-03),
219	3265	HRAS	-	704	34	1.557e-34	24696319	(p=3.17e-04),	23561972	(p=4.02e-04),	26636543	(p=1.00e-03),	16717102	(p=1.20e-03),	22712795	(p=1.30e-03),	21808062	(p=1.30e-03),	22696230	(p=1.40e-03),	21665306	(p=1.40e-03),	21480388	(p=2.70e-03),	19966300	(p=2.90e-03),
220	4255	MGMT	-	599	32	2.23e-34	24718901	(p=2.01e-04),	19305157	(p=3.13e-04),	26208482	(p=3.14e-04),	26420420	(p=3.17e-04),	19056673	(p=4.01e-04),	27533246	(p=5.00e-04),	26648123	(p=9.01e-04),	22701311	(p=1.00e-03),	25163906	(p=1.00e-03),	21405945	(p=1.20e-03),
221	2264	FGFR4	-	201	23	2.387e-34	22648271	(p=7.00e-04),	24503538	(p=9.00e-04),	28951455	(p=1.20e-03),	19240166	(p=1.40e-03),	21203561	(p=1.40e-03),	28069043	(p=2.10e-03),	27650548	(p=2.10e-03),	18593907	(p=2.20e-03),	22573348	(p=2.20e-03),	15564323	(p=2.50e-03),
222	5329	PLAUR	-	513	30	6.682e-34	21896743	(p=3.12e-04),	27685627	(p=3.14e-04),	21148633	(p=1.00e-03),	19433314	(p=1.40e-03),	22004682	(p=1.60e-03),	27385000	(p=1.70e-03),	24987841	(p=2.60e-03),	21945852	(p=2.60e-03),	24325546	(p=4.10e-03),	20661471	(p=4.30e-03),
223	387	RHOA	-	863	36	7.489e-34	20856855	(p=2.03e-04),	26482039	(p=3.11e-04),	20805359	(p=3.12e-04),	26649141	(p=3.15e-04),	16776827	(p=9.01e-04),	27216196	(p=1.70e-03),	21643014	(p=2.10e-03),	20429915	(p=2.10e-03),	20507639	(p=2.60e-03),	26470595	(p=2.60e-03),
224	8737	RIPK1	-	329	26	9.602e-34	28087739	(p=2.04e-04),	22173242	(p=3.17e-04),	26522725	(p=4.01e-04),	19773432	(p=2.20e-03),	17638906	(p=2.60e-03),	24425875	(p=2.70e-03),	19632771	(p=2.90e-03),	27932417	(p=3.90e-03),	25423073	(p=4.10e-03),	25880091	(p=4.40e-03),
225	10524	KAT5	-	250	24	1.05e-33	23056207	(p=6.00e-04),	23777805	(p=1.30e-03),	18003922	(p=1.30e-03),	26780987	(p=2.00e-03),	19938016	(p=2.10e-03),	25673709	(p=2.20e-03),	21704408	(p=2.90e-03),	21781306	(p=2.90e-03),	26303530	(p=2.90e-03),	21658600	(p=4.20e-03),
226	1786	DNMT1	-	524	30	1.219e-33	17991895	(p=9.67e-05),	27582487	(p=3.01e-04),	15087453	(p=1.00e-03),	20875141	(p=1.30e-03),	27197203	(p=1.30e-03),	21458988	(p=1.80e-03),	26362062	(p=1.90e-03),	16801630	(p=2.40e-03),	25927928	(p=2.60e-03),	27177222	(p=2.70e-03),
227	8678	BECN1	-	429	28	1.764e-33	25427639	(p=9.95e-05),	22392728	(p=3.08e-04),	28977798	(p=3.16e-04),	23504944	(p=7.00e-04),	20368806	(p=1.00e-03),	24599950	(p=1.20e-03),	26876213	(p=1.40e-03),	24956373	(p=1.40e-03),	28558758	(p=2.20e-03),	19060920	(p=2.20e-03),
228	7291	TWIST1	-	484	29	2.397e-33	28498365	(p=3.01e-04),	24805866	(p=1.30e-03),	25501015	(p=1.90e-03),	22060274	(p=2.10e-03),	24885626	(p=2.20e-03),	23364532	(p=2.90e-03),	26018318	(p=3.80e-03),	21559372	(p=3.90e-03),	20400976	(p=3.90e-03),	25780290	(p=4.20e-03),
229	6387	CXCL12	-	1171	40	2.741e-33	27697997	(p=3.01e-04),	27697999	(p=3.03e-04),	27542769	(p=3.09e-04),	23637121	(p=1.00e-03),	22952422	(p=1.20e-03),	25504440	(p=1.20e-03),	28639900	(p=2.20e-03),	28281844	(p=2.20e-03),	21372218	(p=2.60e-03),	24009233	(p=2.60e-03),
230	9833	MELK	-	50	16	3.904e-33	27225691	(p=9.84e-05),	26431963	(p=2.03e-04),	28214016	(p=3.10e-04),	28235006	(p=1.40e-03),	24885567	(p=1.40e-03),	25365263	(p=2.10e-03),	17280616	(p=2.30e-03),	19671159	(p=2.90e-03),	28337968	(p=2.90e-03),	24795222	(p=3.30e-03),
231	5605	MAP2K2	-	195	22	5.549e-33	24011934	(p=3.06e-04),	21447798	(p=3.12e-04),	22833572	(p=4.02e-04),	26625317	(p=6.00e-04),	22805291	(p=9.01e-04),	27956260	(p=1.20e-03),	19816936	(p=2.50e-03),	16103188	(p=2.90e-03),	22805292	(p=3.00e-03),	18390968	(p=3.20e-03),
232	1843	DUSP1	-	197	22	6.97e-33	25593344	(p=9.30e-05),	19553005	(p=3.13e-04),	18726921	(p=3.16e-04),	25617504	(p=1.00e-03),	21911040	(p=1.00e-03),	26111828	(p=1.40e-03),	18519678	(p=1.40e-03),	15448190	(p=2.50e-03),	12890671	(p=2.70e-03),	18403641	(p=2.80e-03),
233	5879	RAC1	-	1014	37	1.512e-32	22494620	(p=2.07e-04),	27181206	(p=3.04e-04),	21319273	(p=3.11e-04),	20515940	(p=3.14e-04),	23624644	(p=4.02e-04),	28450422	(p=1.00e-03),	23559092	(p=1.00e-03),	20203103	(p=1.00e-03),	18769720	(p=1.70e-03),	26829882	(p=2.10e-03),
234	3716	JAK1	-	329	25	2.7e-32	24158701	(p=2.06e-04),	20072651	(p=3.05e-04),	21861134	(p=4.02e-04),	26215634	(p=1.00e-03),	23920124	(p=1.00e-03),	26396258	(p=1.20e-03),	15923602	(p=1.20e-03),	19887489	(p=2.20e-03),	26701727	(p=2.80e-03),	11163768	(p=4.00e-03),
235	7298	TYMS	-	532	29	3.361e-32	21618517	(p=3.00e-04),	19568409	(p=3.09e-04),	12084461	(p=3.09e-04),	22172489	(p=3.11e-04),	27666600	(p=3.12e-04),	15504738	(p=3.15e-04),	20628382	(p=3.16e-04),	24457236	(p=1.00e-03),	20647341	(p=1.40e-03),	26847426	(p=1.90e-03),
236	4194	MDM4	-	250	23	3.868e-32	20472715	(p=4.00e-04),	27927748	(p=1.00e-03),	17875722	(p=1.40e-03),	20680659	(p=2.10e-03),	26148237	(p=2.20e-03),	26720344	(p=2.50e-03),	19946469	(p=2.90e-03),	25547493	(p=2.90e-03),	26181202	(p=3.90e-03),	22820643	(p=3.90e-03),
237	9817	KEAP1	-	291	24	4.029e-32	23824739	(p=3.16e-04),	26536456	(p=1.40e-03),	22684020	(p=1.40e-03),	18829555	(p=1.60e-03),	25358602	(p=2.10e-03),	26657794	(p=2.20e-03),	20124447	(p=2.30e-03),	21676886	(p=2.90e-03),	21795997	(p=3.90e-03),	25976679	(p=4.20e-03),
238	4088	SMAD3	-	718	32	5.247e-32	25531329	(p=6.00e-04),	22228025	(p=1.00e-03),	21150326	(p=1.00e-03),	20736297	(p=1.40e-03),	21159608	(p=1.40e-03),	15241418	(p=1.60e-03),	19768112	(p=2.10e-03),	21664967	(p=2.60e-03),	18174246	(p=3.50e-03),	24330518	(p=3.60e-03),
239	857	CAV1	-	854	34	6.916e-32	26123189	(p=3.10e-04),	26086332	(p=5.00e-04),	29169152	(p=7.01e-04),	28923854	(p=1.00e-03),	22433870	(p=1.00e-03),	17935714	(p=1.60e-03),	17906498	(p=1.60e-03),	19787257	(p=1.70e-03),	20411337	(p=2.20e-03),	17190831	(p=2.60e-03),
240	5156	PDGFRA	-	440	27	7.399e-32	25380967	(p=2.06e-04),	26549034	(p=3.14e-04),	22447844	(p=3.15e-04),	21157293	(p=3.16e-04),	24634380	(p=4.01e-04),	28783171	(p=1.30e-03),	22323597	(p=1.70e-03),	19649203	(p=2.20e-03),	22933705	(p=2.80e-03),	21393858	(p=3.20e-03),
241	7486	WRN	-	299	24	7.636e-32	21679440	(p=3.14e-04),	27829440	(p=7.00e-04),	17624410	(p=7.00e-04),	12810661	(p=1.20e-03),	18596239	(p=1.20e-03),	23867477	(p=1.30e-03),	15149862	(p=2.10e-03),	22390926	(p=2.20e-03),	21123451	(p=2.60e-03),	22159421	(p=2.90e-03),
242	3621	ING1	-	101	18	1.156e-31	17585055	(p=1.00e-03),	22237655	(p=1.90e-03),	23459830	(p=2.10e-03),	27305909	(p=2.20e-03),	18691180	(p=2.30e-03),	15800978	(p=2.60e-03),	25411783	(p=2.90e-03),	24912621	(p=2.90e-03),	23585863	(p=3.90e-03),	16581770	(p=3.90e-03),
243	6777	STAT5B	-	263	23	1.229e-31	26084564	(p=4.01e-04),	19047094	(p=5.00e-04),	18550772	(p=1.20e-03),	14583472	(p=2.50e-03),	23451206	(p=2.60e-03),	22977252	(p=2.80e-03),	17997837	(p=2.90e-03),	20585448	(p=2.90e-03),	26397390	(p=3.20e-03),	24440911	(p=3.70e-03),
244	27250	PDCD4	-	227	22	1.64e-31	15317660	(p=3.15e-04),	24609942	(p=3.16e-04),	20735432	(p=4.01e-04),	25175929	(p=1.00e-03),	19633292	(p=1.40e-03),	26142886	(p=2.50e-03),	23904372	(p=2.80e-03),	22272332	(p=2.90e-03),	25287716	(p=3.90e-03),	20560677	(p=4.10e-03),
245	468	ATF4	-	231	22	2.42e-31	26884600	(p=4.01e-04),	27935748	(p=1.40e-03),	25795775	(p=1.70e-03),	20022965	(p=2.20e-03),	21706477	(p=2.50e-03),	19164757	(p=2.60e-03),	28553953	(p=3.30e-03),	23908598	(p=4.80e-03),	24853302	(p=5.00e-03),	24874742	(p=5.00e-03),
246	990	CDC6	-	132	19	2.672e-31	28228262	(p=2.04e-04),	19154794	(p=9.01e-04),	27246979	(p=1.00e-03),	26920249	(p=1.20e-03),	28639894	(p=1.90e-03),	12554670	(p=2.20e-03),	15707391	(p=2.50e-03),	27285764	(p=2.90e-03),	16055707	(p=4.20e-03),	18006835	(p=4.50e-03),
247	6241	RRM2	-	106	18	2.899e-31	19416980	(p=2.05e-04),	19568409	(p=3.09e-04),	28624910	(p=4.00e-04),	23466567	(p=4.01e-04),	27517489	(p=7.01e-04),	23719266	(p=1.00e-03),	28507282	(p=1.00e-03),	21844567	(p=1.00e-03),	21875941	(p=1.40e-03),	19002265	(p=1.70e-03),
248	5979	RET	-	761	32	2.919e-31	28011461	(p=1.01e-04),	24045439	(p=3.01e-04),	27683183	(p=3.10e-04),	23578175	(p=3.12e-04),	27090738	(p=3.13e-04),	23828865	(p=3.17e-04),	24526731	(p=4.01e-04),	21947652	(p=1.60e-03),	25795775	(p=1.70e-03),	24285539	(p=1.90e-03),
249	5932	RBBP8	-	133	19	3.073e-31	26713604	(p=8.71e-05),	19342888	(p=4.00e-04),	22733999	(p=1.40e-03),	27940552	(p=2.00e-03),	22231403	(p=2.40e-03),	24085845	(p=2.50e-03),	10918303	(p=2.60e-03),	20974687	(p=3.80e-03),	10910365	(p=4.00e-03),	21908405	(p=4.30e-03),
250	3146	HMGB1	-	830	33	3.242e-31	21743489	(p=3.05e-04),	21319273	(p=3.11e-04),	20927132	(p=9.00e-04),	28376901	(p=9.00e-04),	23042506	(p=1.00e-03),	25501936	(p=1.00e-03),	21864037	(p=1.90e-03),	25821182	(p=2.10e-03),	26397184	(p=3.30e-03),	28337869	(p=3.60e-03),
251	355	FAS	-	1113	37	3.244e-31	18494554	(p=3.08e-04),	24895135	(p=1.00e-03),	21430781	(p=1.00e-03),	19593445	(p=1.20e-03),	27391025	(p=2.10e-03),	22147197	(p=2.40e-03),	21741956	(p=2.50e-03),	22934709	(p=2.60e-03),	9751072	(p=2.60e-03),	19266094	(p=2.80e-03),
252	1994	ELAVL1	-	415	26	3.46e-31	24536047	(p=7.48e-05),	18427544	(p=4.00e-04),	28219770	(p=1.00e-03),	27328938	(p=1.00e-03),	26943573	(p=1.00e-03),	23813879	(p=1.00e-03),	28687616	(p=1.20e-03),	18769129	(p=2.60e-03),	28493484	(p=2.60e-03),	19528229	(p=2.90e-03),
253	4904	YBX1	-	367	25	3.812e-31	21392397	(p=3.08e-04),	24729449	(p=3.10e-04),	24044901	(p=4.02e-04),	17967494	(p=1.20e-03),	22674792	(p=1.40e-03),	18307537	(p=1.60e-03),	18809583	(p=2.10e-03),	20596676	(p=2.20e-03),	27013200	(p=2.90e-03),	25993060	(p=3.90e-03),
254	11186	RASSF1	-	417	26	3.882e-31	19223555	(p=3.17e-04),	26750098	(p=1.00e-03),	21643015	(p=1.40e-03),	17683489	(p=1.40e-03),	22591718	(p=1.70e-03),	19962312	(p=2.20e-03),	24197116	(p=2.20e-03),	21874044	(p=2.60e-03),	20042089	(p=2.90e-03),	19686743	(p=3.40e-03),
255	4067	LYN	-	371	25	4.95e-31	22490227	(p=3.11e-04),	23866081	(p=1.00e-03),	25401474	(p=1.00e-03),	18577747	(p=1.70e-03),	22430206	(p=2.30e-03),	8051175	(p=2.80e-03),	26984511	(p=2.90e-03),	27756880	(p=3.20e-03),	25173936	(p=3.30e-03),	19234487	(p=3.30e-03),
256	996	CDC27	-	202	21	5.315e-31	22280307	(p=3.01e-04),	18662541	(p=6.00e-04),	23755904	(p=9.01e-04),	20054826	(p=3.00e-03),	9618490	(p=3.30e-03),	21454540	(p=3.30e-03),	10548110	(p=4.50e-03),	10939594	(p=4.50e-03),	12097298	(p=4.80e-03),	17443180	(p=4.80e-03),
257	4893	NRAS	-	446	26	2.138e-30	23538902	(p=8.16e-05),	21107323	(p=8.00e-04),	18632627	(p=1.00e-03),	24758538	(p=1.00e-03),	18814281	(p=2.10e-03),	24588908	(p=2.20e-03),	25645078	(p=2.40e-03),	22773810	(p=2.60e-03),	18316589	(p=2.90e-03),	27636997	(p=3.90e-03),
258	54739	XAF1	-	71	16	2.171e-30	19628579	(p=3.02e-04),	19358264	(p=3.06e-04),	25824780	(p=1.90e-03),	16801630	(p=2.40e-03),	19922503	(p=2.50e-03),	18555708	(p=2.80e-03),	17570219	(p=2.90e-03),	28122345	(p=2.90e-03),	27048285	(p=2.90e-03),	28534973	(p=4.90e-03),
259	57103	TIGAR	-	53	15	2.195e-30	21864926	(p=3.04e-04),	23640457	(p=3.14e-04),	21057531	(p=3.18e-04),	22782351	(p=1.00e-03),	25085248	(p=1.40e-03),	27491040	(p=1.40e-03),	16839880	(p=1.90e-03),	27884166	(p=2.10e-03),	23612020	(p=6.20e-03),	26691054	(p=6.60e-03),
260	5371	PML	-	513	27	3.91e-30	22033920	(p=3.11e-04),	18566754	(p=1.00e-03),	19177012	(p=1.30e-03),	19597475	(p=1.40e-03),	15375079	(p=2.60e-03),	23440206	(p=2.60e-03),	22013068	(p=2.60e-03),	25293974	(p=2.80e-03),	21704408	(p=2.90e-03),	26026090	(p=3.00e-03),
261	10987	COPS5	-	223	21	4.389e-30	16187115	(p=7.01e-04),	22797071	(p=8.00e-04),	15353483	(p=1.20e-03),	22350412	(p=1.30e-03),	26606000	(p=1.40e-03),	15688030	(p=1.60e-03),	26045788	(p=2.20e-03),	10086358	(p=2.50e-03),	18202760	(p=2.70e-03),	27524414	(p=3.30e-03),
262	3297	HSF1	-	308	23	4.444e-30	23192351	(p=4.02e-04),	22367781	(p=7.01e-04),	24831003	(p=9.01e-04),	24384723	(p=1.30e-03),	28487934	(p=1.30e-03),	27827315	(p=1.40e-03),	26473447	(p=2.10e-03),	21078672	(p=3.70e-03),	15358168	(p=3.70e-03),	23902341	(p=4.10e-03),
263	3925	STMN1	-	224	21	4.795e-30	28275089	(p=3.00e-04),	24306928	(p=3.09e-04),	21319273	(p=3.11e-04),	23538402	(p=3.17e-04),	28534969	(p=4.02e-04),	20657188	(p=1.00e-03),	25266798	(p=1.40e-03),	17440165	(p=2.60e-03),	19048596	(p=2.70e-03),	8125092	(p=3.70e-03),
264	7534	YWHAZ	-	464	26	5.695e-30	11531413	(p=2.05e-04),	17292828	(p=3.07e-04),	21319273	(p=3.11e-04),	10681541	(p=4.01e-04),	17361185	(p=8.00e-04),	25861752	(p=9.01e-04),	21118500	(p=1.00e-03),	16968670	(p=1.20e-03),	15265780	(p=1.20e-03),	29214776	(p=1.60e-03),
265	901	CCNG2	-	41	14	6.526e-30	22589537	(p=3.07e-04),	18025271	(p=9.00e-04),	18754885	(p=1.20e-03),	26149128	(p=2.20e-03),	25309979	(p=2.90e-03),	24289643	(p=2.90e-03),	24297335	(p=2.90e-03),	27753529	(p=3.30e-03),	22596188	(p=3.70e-03),	17123511	(p=4.80e-03),
266	3009	HIST1H1B	-	99	17	7.16e-30	16205633	(p=9.76e-05),	14681231	(p=3.16e-04),	9668078	(p=6.00e-04),	8662825	(p=7.00e-04),	11980914	(p=9.00e-04),	15800615	(p=9.01e-04),	14701826	(p=9.01e-04),	8663071	(p=1.00e-03),	16191191	(p=2.10e-03),	18560763	(p=2.60e-03),
267	9451	EIF2AK3	-	157	19	7.873e-30	20072656	(p=3.15e-04),	22253692	(p=7.01e-04),	28418119	(p=1.00e-03),	25203443	(p=1.40e-03),	27977682	(p=2.30e-03),	27375025	(p=2.90e-03),	20348950	(p=3.70e-03),	28867195	(p=3.80e-03),	22072062	(p=4.40e-03),	22354021	(p=4.50e-03),
268	6118	RPA2	-	160	19	1.142e-29	11731442	(p=6.00e-04),	24819595	(p=6.00e-04),	10064605	(p=8.00e-04),	20824083	(p=9.00e-04),	11000264	(p=1.00e-03),	21558276	(p=2.10e-03),	21664290	(p=2.50e-03),	15856006	(p=2.60e-03),	25113031	(p=2.70e-03),	17928296	(p=4.50e-03),
269	3084	NRG1	-	427	25	1.508e-29	24044505	(p=3.06e-04),	18494554	(p=3.08e-04),	28507002	(p=4.02e-04),	24112719	(p=9.01e-04),	26160848	(p=2.30e-03),	15645137	(p=2.70e-03),	12509456	(p=2.70e-03),	19569180	(p=3.20e-03),	26269601	(p=3.70e-03),	25542901	(p=3.90e-03),
270	580	BARD1	-	206	20	3.54e-29	23585894	(p=3.13e-04),	24507701	(p=3.13e-04),	15159397	(p=4.01e-04),	18089818	(p=9.00e-04),	15855157	(p=1.00e-03),	20681793	(p=2.00e-03),	25652403	(p=2.10e-03),	24755837	(p=2.20e-03),	15632137	(p=2.30e-03),	24085845	(p=2.50e-03),
271	2261	FGFR3	-	443	25	3.687e-29	23019225	(p=3.04e-04),	21521775	(p=3.12e-04),	27267856	(p=5.00e-04),	27932416	(p=1.00e-03),	26078354	(p=1.40e-03),	26869289	(p=2.30e-03),	21577207	(p=2.60e-03),	27520487	(p=2.70e-03),	27998968	(p=2.90e-03),	25535896	(p=3.70e-03),
272	1032	CDKN2D	-	63	15	4.009e-29	7739548	(p=3.16e-04),	21765927	(p=5.01e-04),	15107822	(p=6.00e-04),	22476863	(p=1.40e-03),	15750620	(p=1.60e-03),	22558186	(p=2.90e-03),	10208428	(p=4.20e-03),	12698196	(p=4.50e-03),	9782052	(p=5.10e-03),	9001419	(p=5.30e-03),
273	2100	ESR2	-	1065	34	6.068e-29	25275589	(p=9.62e-05),	21498706	(p=3.13e-04),	20623183	(p=3.18e-04),	15947116	(p=1.00e-03),	21492444	(p=1.20e-03),	24960160	(p=1.40e-03),	28166815	(p=1.60e-03),	25885794	(p=2.10e-03),	25503779	(p=2.30e-03),	25347744	(p=2.50e-03),
274	7150	TOP1	-	305	22	1.049e-28	25269479	(p=2.02e-04),	24780295	(p=2.03e-04),	24362462	(p=3.05e-04),	21319273	(p=3.11e-04),	21679440	(p=3.14e-04),	19952118	(p=9.01e-04),	21182307	(p=9.01e-04),	23085462	(p=1.00e-03),	20875401	(p=1.60e-03),	25963833	(p=2.60e-03),
275	6850	SYK	-	463	25	1.069e-28	22585575	(p=3.15e-04),	19549911	(p=8.00e-04),	26315286	(p=1.00e-03),	25748087	(p=1.30e-03),	26096845	(p=1.40e-03),	24564859	(p=2.10e-03),	21394647	(p=3.10e-03),	22025527	(p=3.20e-03),	19581935	(p=3.90e-03),	24313320	(p=3.90e-03),
276	2621	GAS6	-	150	18	1.951e-28	27893463	(p=3.11e-04),	27852702	(p=9.01e-04),	26206560	(p=2.00e-03),	27279912	(p=2.70e-03),	28440492	(p=3.90e-03),	24233839	(p=4.20e-03),	25908269	(p=4.30e-03),	18172262	(p=4.50e-03),	21343401	(p=4.50e-03),	15130893	(p=4.80e-03),
277	50507	NOX4	-	268	21	2.082e-28	23917044	(p=3.17e-04),	19276355	(p=1.00e-03),	20531308	(p=1.00e-03),	25982278	(p=1.30e-03),	25841779	(p=1.70e-03),	27989748	(p=3.20e-03),	24048704	(p=4.50e-03),	24509161	(p=5.10e-03),	17983808	(p=5.60e-03),	19337723	(p=6.70e-03),
278	6418	SET	-	190	19	3.231e-28	24436473	(p=3.11e-04),	21319273	(p=3.11e-04),	23106910	(p=1.00e-03),	24555657	(p=1.00e-03),	25760096	(p=1.20e-03),	25945834	(p=1.40e-03),	21209461	(p=2.50e-03),	25963833	(p=2.60e-03),	24927563	(p=2.60e-03),	22739068	(p=2.60e-03),
279	9314	KLF4	-	332	22	6.64e-28	19737957	(p=1.00e-03),	14627709	(p=1.00e-03),	27449499	(p=1.40e-03),	28068326	(p=2.60e-03),	17016435	(p=3.20e-03),	15805274	(p=3.60e-03),	12427745	(p=4.30e-03),	27386862	(p=4.50e-03),	10749849	(p=4.80e-03),	28068319	(p=5.40e-03),
280	3162	HMOX1	-	915	31	6.92e-28	24300974	(p=3.01e-04),	26801320	(p=4.02e-04),	28749936	(p=1.00e-03),	21808062	(p=1.30e-03),	19808972	(p=1.40e-03),	24655000	(p=2.20e-03),	15897578	(p=2.30e-03),	22843690	(p=2.60e-03),	26780849	(p=3.40e-03),	25236576	(p=3.50e-03),
281	10912	GADD45G	-	55	14	7.418e-28	17178890	(p=3.11e-04),	26172295	(p=3.14e-04),	21931671	(p=7.01e-04),	15353598	(p=1.00e-03),	25415264	(p=1.30e-03),	10973963	(p=1.40e-03),	12124778	(p=2.30e-03),	23897841	(p=2.40e-03),	24577085	(p=2.50e-03),	12716909	(p=3.90e-03),
282	701	BUB1B	-	204	19	1.273e-27	25483095	(p=3.05e-04),	23728478	(p=3.14e-04),	15504738	(p=3.15e-04),	20512932	(p=1.40e-03),	25285631	(p=1.60e-03),	18440313	(p=1.70e-03),	28807937	(p=2.60e-03),	25936804	(p=3.10e-03),	16449973	(p=3.20e-03),	23154965	(p=3.20e-03),
283	4217	MAP3K5	-	249	20	1.604e-27	26707143	(p=1.90e-03),	21187402	(p=2.90e-03),	23319048	(p=3.20e-03),	29274137	(p=4.00e-03),	21594902	(p=4.50e-03),	16476732	(p=4.80e-03),	19903888	(p=5.30e-03),	26773495	(p=5.30e-03),	19748889	(p=5.70e-03),	25852190	(p=5.90e-03),
284	54206	ERRFI1	-	79	15	1.645e-27	23935914	(p=3.16e-04),	21333004	(p=4.02e-04),	24830724	(p=9.00e-04),	24573418	(p=1.30e-03),	23868981	(p=2.00e-03),	24189400	(p=3.90e-03),	22193779	(p=3.90e-03),	27893711	(p=3.90e-03),	26967478	(p=4.00e-03),	20044804	(p=4.00e-03),
285	467	ATF3	-	208	19	1.836e-27	27196751	(p=9.41e-05),	19060337	(p=3.04e-04),	27659012	(p=3.08e-04),	25521189	(p=3.11e-04),	25872784	(p=1.60e-03),	21927023	(p=2.30e-03),	21844328	(p=2.50e-03),	19164757	(p=2.60e-03),	25268131	(p=4.20e-03),	20581861	(p=4.80e-03),
286	7124	TNF	-	5360	74	1.927e-27	15780175	(p=3.10e-04),	22471589	(p=3.13e-04),	21933882	(p=3.16e-04),	27698002	(p=3.16e-04),	14681231	(p=3.16e-04),	22173242	(p=3.17e-04),	18676776	(p=4.01e-04),	26522725	(p=4.01e-04),	23500081	(p=4.02e-04),	15611081	(p=9.01e-04),
287	4792	NFKBIA	-	587	26	1.943e-27	12190313	(p=9.00e-04),	15856023	(p=2.80e-03),	24463357	(p=2.80e-03),	23697845	(p=2.90e-03),	27923823	(p=3.00e-03),	27806331	(p=3.90e-03),	19891769	(p=3.90e-03),	20335171	(p=3.90e-03),	26547583	(p=4.10e-03),	15979856	(p=4.20e-03),
288	1022	CDK7	-	172	18	2.412e-27	22447844	(p=3.15e-04),	9840937	(p=3.16e-04),	27301701	(p=9.00e-04),	23532886	(p=1.00e-03),	25047832	(p=1.00e-03),	21315177	(p=1.00e-03),	22021906	(p=1.20e-03),	16191191	(p=2.10e-03),	17012222	(p=2.50e-03),	9372954	(p=2.90e-03),
289	1978	EIF4EBP1	-	256	20	2.75e-27	27394002	(p=3.17e-04),	22110663	(p=3.17e-04),	24401275	(p=1.00e-03),	16242075	(p=1.00e-03),	26917778	(p=1.20e-03),	28539821	(p=2.20e-03),	25883264	(p=2.90e-03),	27343979	(p=3.20e-03),	21576371	(p=3.90e-03),	26942880	(p=4.30e-03),
290	26524	LATS2	-	108	16	2.856e-27	28003305	(p=3.07e-04),	20932276	(p=1.00e-03),	12853976	(p=1.20e-03),	23886938	(p=2.30e-03),	26908628	(p=2.90e-03),	24976335	(p=3.40e-03),	20841485	(p=3.40e-03),	22098159	(p=4.20e-03),	23267128	(p=4.50e-03),	21498571	(p=4.50e-03),
291	1965	EIF2S1	-	219	19	4.881e-27	19754954	(p=3.13e-04),	24204783	(p=3.15e-04),	17361185	(p=8.00e-04),	28418119	(p=1.00e-03),	21085474	(p=1.00e-03),	24525736	(p=1.60e-03),	19190324	(p=2.50e-03),	27542262	(p=2.60e-03),	24215632	(p=3.00e-03),	20428777	(p=3.90e-03),
292	5777	PTPN6	-	366	22	5.325e-27	25962492	(p=2.00e-04),	24510345	(p=3.14e-04),	22180308	(p=1.00e-03),	20068065	(p=1.20e-03),	19838216	(p=1.40e-03),	16326706	(p=1.60e-03),	26781335	(p=1.70e-03),	20687222	(p=2.20e-03),	21291405	(p=2.20e-03),	28692056	(p=2.70e-03),
293	695	BTK	-	266	20	5.874e-27	27287071	(p=3.03e-04),	28428442	(p=3.09e-04),	26880800	(p=7.01e-04),	26961147	(p=1.40e-03),	23913792	(p=1.40e-03),	27630139	(p=1.60e-03),	22623531	(p=1.70e-03),	9751072	(p=2.60e-03),	28548645	(p=2.90e-03),	26715645	(p=3.80e-03),
294	415116	PIM3	-	46	13	9.385e-27	27016481	(p=2.02e-04),	25817345	(p=3.10e-04),	26075720	(p=9.00e-04),	23760491	(p=1.00e-03),	18593906	(p=2.50e-03),	27525970	(p=3.90e-03),	28698206	(p=4.20e-03),	27638830	(p=4.30e-03),	20939820	(p=4.70e-03),	24165482	(p=5.00e-03),
295	1316	KLF6	-	149	17	1.011e-26	19333010	(p=3.17e-04),	23977008	(p=1.30e-03),	19097929	(p=1.40e-03),	21538018	(p=2.10e-03),	19328586	(p=2.20e-03),	17621627	(p=2.20e-03),	18719336	(p=2.50e-03),	18471523	(p=2.60e-03),	22277651	(p=2.90e-03),	20014424	(p=4.00e-03),
296	9133	CCNB2	-	66	14	1.228e-26	11531413	(p=2.05e-04),	17388661	(p=3.17e-04),	19664331	(p=1.40e-03),	24375198	(p=2.90e-03),	11878934	(p=2.90e-03),	10958988	(p=4.20e-03),	24324638	(p=4.40e-03),	7474080	(p=4.40e-03),	9926943	(p=5.30e-03),	25852190	(p=5.90e-03),
297	6591	SNAI2	-	277	20	1.309e-26	28128736	(p=1.90e-03),	20730573	(p=1.90e-03),	24403312	(p=2.10e-03),	27275536	(p=2.80e-03),	26292259	(p=3.30e-03),	20564361	(p=3.80e-03),	27029493	(p=3.90e-03),	24469056	(p=4.20e-03),	24233839	(p=4.20e-03),	27216178	(p=5.00e-03),
298	4089	SMAD4	-	641	26	1.663e-26	21705453	(p=3.02e-04),	26647806	(p=3.17e-04),	24704720	(p=6.00e-04),	25531329	(p=6.00e-04),	26284758	(p=1.20e-03),	22710759	(p=1.40e-03),	19768112	(p=2.10e-03),	28199217	(p=2.60e-03),	28577946	(p=2.90e-03),	19139564	(p=4.00e-03),
299	6935	ZEB1	-	335	21	2.097e-26	27041571	(p=3.16e-04),	25890268	(p=4.00e-04),	22481253	(p=2.20e-03),	27645778	(p=2.50e-03),	24756066	(p=2.80e-03),	22262832	(p=2.90e-03),	24468793	(p=3.30e-03),	26783187	(p=4.40e-03),	19584296	(p=4.50e-03),	27292262	(p=4.80e-03),
300	7076	TIMP1	-	581	25	2.368e-26	28765154	(p=3.16e-04),	27130446	(p=1.40e-03),	16407831	(p=2.10e-03),	27903985	(p=2.70e-03),	14652000	(p=2.90e-03),	23909892	(p=3.90e-03),	25608838	(p=3.90e-03),	23522389	(p=4.00e-03),	22544540	(p=4.20e-03),	22016393	(p=4.40e-03),
301	79366	HMGN5	-	34	12	2.969e-26	22420896	(p=1.00e-03),	25307178	(p=1.30e-03),	25796505	(p=2.10e-03),	20531280	(p=3.60e-03),	24664583	(p=3.90e-03),	28914995	(p=4.20e-03),	25315189	(p=4.50e-03),	22994738	(p=5.20e-03),	24687550	(p=5.90e-03),	21695596	(p=7.40e-03),
303	51514	DTL	-	70	14	2.974e-26	25483090	(p=3.14e-04),	23995842	(p=4.01e-04),	20433742	(p=8.00e-04),	21628527	(p=1.30e-03),	22287560	(p=2.60e-03),	19672268	(p=3.00e-03),	23533280	(p=3.90e-03),	21930785	(p=4.40e-03),	23066029	(p=5.00e-03),	17106265	(p=5.10e-03),
302	330	BIRC3	-	241	19	2.977e-26	24425875	(p=2.70e-03),	21152357	(p=3.30e-03),	20576118	(p=4.30e-03),	19763917	(p=4.30e-03),	21865390	(p=4.50e-03),	12243753	(p=4.80e-03),	12926068	(p=5.00e-03),	15078890	(p=5.30e-03),	19302291	(p=5.90e-03),	23032264	(p=5.90e-03),
304	9518	GDF15	-	290	20	3.207e-26	21504622	(p=2.05e-04),	21803025	(p=1.60e-03),	10777512	(p=1.60e-03),	25490861	(p=1.90e-03),	15677629	(p=2.60e-03),	17050687	(p=3.30e-03),	26018318	(p=3.80e-03),	22484283	(p=4.30e-03),	16397141	(p=4.50e-03),	24669014	(p=4.50e-03),
305	10155	TRIM28	-	244	19	3.738e-26	24780295	(p=2.03e-04),	21319273	(p=3.11e-04),	23096706	(p=1.00e-03),	28498400	(p=1.40e-03),	21228624	(p=1.60e-03),	22715096	(p=2.60e-03),	27371349	(p=2.60e-03),	21704408	(p=2.90e-03),	27845900	(p=3.90e-03),	24696491	(p=4.20e-03),
307	4751	NEK2	-	127	16	4.172e-26	23708664	(p=1.20e-03),	22623531	(p=1.70e-03),	26337275	(p=2.90e-03),	24214971	(p=2.90e-03),	23340795	(p=3.60e-03),	25313354	(p=3.90e-03),	27925179	(p=4.30e-03),	28475000	(p=4.50e-03),	26320076	(p=4.70e-03),	16157594	(p=5.30e-03),
306	9149	DYRK1B	-	51	13	4.184e-26	21878655	(p=1.00e-04),	26784250	(p=1.70e-03),	20857490	(p=2.90e-03),	25777618	(p=3.90e-03),	28554575	(p=4.00e-03),	19633423	(p=5.00e-03),	22159921	(p=6.60e-03),	23114871	(p=7.00e-03),	15851482	(p=8.00e-03),	16618736	(p=8.40e-03),
308	8454	CUL1	-	405	22	4.527e-26	19966869	(p=1.10e-03),	27677741	(p=1.20e-03),	25973042	(p=1.30e-03),	14681206	(p=1.40e-03),	17569795	(p=1.90e-03),	16137618	(p=2.20e-03),	12234927	(p=2.50e-03),	28522751	(p=2.50e-03),	19935701	(p=2.60e-03),	18071316	(p=5.30e-03),
309	1399	CRKL	-	204	18	5.254e-26	27078848	(p=9.01e-04),	17764157	(p=1.00e-03),	16982329	(p=1.20e-03),	25963833	(p=2.60e-03),	28887306	(p=2.90e-03),	28882999	(p=2.90e-03),	23318429	(p=4.50e-03),	25540073	(p=4.50e-03),	22753141	(p=4.80e-03),	22569336	(p=5.00e-03),
310	8569	MKNK1	-	76	14	1.023e-25	21406405	(p=3.11e-04),	24401275	(p=1.00e-03),	25527453	(p=1.90e-03),	20686366	(p=1.90e-03),	21949767	(p=2.20e-03),	17724079	(p=3.90e-03),	23365451	(p=4.00e-03),	22249268	(p=4.50e-03),	25605250	(p=6.60e-03),	24551240	(p=6.70e-03),
311	5598	MAPK7	-	171	17	1.081e-25	23446998	(p=4.02e-04),	23532886	(p=1.00e-03),	25183205	(p=2.60e-03),	21820407	(p=3.90e-03),	25351247	(p=3.90e-03),	17452529	(p=4.20e-03),	26040563	(p=4.40e-03),	24880091	(p=4.50e-03),	15994942	(p=6.70e-03),	25447310	(p=6.70e-03),
312	11140	CDC37	-	172	17	1.193e-25	25098386	(p=3.09e-04),	24927996	(p=3.12e-04),	21871133	(p=1.00e-03),	12907640	(p=2.00e-03),	17525741	(p=2.20e-03),	28284560	(p=2.60e-03),	22451720	(p=2.80e-03),	23584476	(p=2.90e-03),	20159553	(p=2.90e-03),	24189400	(p=3.90e-03),
313	3685	ITGAV	-	557	24	1.405e-25	27108184	(p=3.15e-04),	21752283	(p=4.02e-04),	25849225	(p=9.01e-04),	19808644	(p=1.20e-03),	23254288	(p=1.30e-03),	22719931	(p=1.40e-03),	22349830	(p=2.60e-03),	26918452	(p=2.60e-03),	17331499	(p=2.90e-03),	23704872	(p=4.00e-03),
314	10419	PRMT5	-	217	18	1.603e-25	26541651	(p=3.10e-04),	24453002	(p=3.12e-04),	21592330	(p=3.16e-04),	26078354	(p=1.40e-03),	22726390	(p=2.20e-03),	26536822	(p=3.90e-03),	27546619	(p=3.90e-03),	27643437	(p=3.90e-03),	17409432	(p=4.00e-03),	25852190	(p=5.90e-03),
315	2736	GLI2	-	139	16	1.84e-25	24423612	(p=3.05e-04),	21695716	(p=3.14e-04),	25082385	(p=1.40e-03),	26238143	(p=1.40e-03),	26762562	(p=2.10e-03),	25889765	(p=2.50e-03),	18794086	(p=2.80e-03),	26936993	(p=4.50e-03),	23493353	(p=4.50e-03),	25085524	(p=6.50e-03),
316	1612	DAPK1	-	220	18	2.047e-25	26100670	(p=1.00e-03),	22465880	(p=2.20e-03),	26582930	(p=2.20e-03),	23545262	(p=2.90e-03),	26405175	(p=2.90e-03),	16142356	(p=4.00e-03),	28388658	(p=4.50e-03),	25380824	(p=4.80e-03),	26626260	(p=5.00e-03),	25852190	(p=5.90e-03),
317	6885	MAP3K7	-	326	20	3.169e-25	21743023	(p=3.15e-04),	23934659	(p=9.01e-04),	23472066	(p=1.00e-03),	28194669	(p=1.20e-03),	25963833	(p=2.60e-03),	17828308	(p=2.60e-03),	27048361	(p=2.90e-03),	17047224	(p=2.90e-03),	19074436	(p=3.70e-03),	22490020	(p=4.10e-03),
318	64421	DCLRE1C	-	84	14	4.54e-25	15811628	(p=3.02e-04),	19398950	(p=3.05e-04),	15456891	(p=3.17e-04),	22713703	(p=7.00e-04),	22730303	(p=2.30e-03),	21641068	(p=2.50e-03),	25917813	(p=2.90e-03),	17242184	(p=3.20e-03),	22134138	(p=4.20e-03),	19423708	(p=4.80e-03),
319	9232	PTTG1	-	231	18	4.939e-25	23755904	(p=9.01e-04),	24238056	(p=1.00e-03),	23977008	(p=1.30e-03),	23867215	(p=1.90e-03),	27766744	(p=1.90e-03),	16809406	(p=2.30e-03),	28938551	(p=4.00e-03),	18426563	(p=4.20e-03),	11238996	(p=4.50e-03),	23523951	(p=4.50e-03),
320	6776	STAT5A	-	341	20	7.66e-25	21233313	(p=5.00e-04),	26695634	(p=7.00e-04),	18483262	(p=9.01e-04),	17128418	(p=1.20e-03),	17169805	(p=1.40e-03),	25673709	(p=2.20e-03),	20196786	(p=2.90e-03),	21220747	(p=3.90e-03),	22367509	(p=4.30e-03),	25953263	(p=4.30e-03),
321	51741	WWOX	-	237	18	7.824e-25	27869163	(p=9.00e-04),	27773744	(p=1.40e-03),	25659037	(p=1.40e-03),	24330518	(p=3.60e-03),	27352332	(p=4.10e-03),	23525362	(p=4.50e-03),	25891642	(p=4.50e-03),	25331887	(p=5.10e-03),	26166818	(p=5.30e-03),	24899407	(p=5.70e-03),
322	11073	TOPBP1	-	117	15	7.921e-25	26695634	(p=7.00e-04),	21149450	(p=1.00e-03),	19177012	(p=1.30e-03),	23383325	(p=2.10e-03),	19289498	(p=2.60e-03),	16314514	(p=2.60e-03),	20080954	(p=3.00e-03),	12941802	(p=4.50e-03),	26503213	(p=4.80e-03),	26811421	(p=4.80e-03),
323	4282	MIF	-	604	24	8.748e-25	21319273	(p=3.11e-04),	24384723	(p=1.30e-03),	25168062	(p=1.40e-03),	16243796	(p=2.10e-03),	21360573	(p=2.60e-03),	25963833	(p=2.60e-03),	24850900	(p=2.60e-03),	24932684	(p=2.90e-03),	26980763	(p=3.80e-03),	22271573	(p=3.80e-03),
324	2931	GSK3A	-	154	16	9.804e-25	20920357	(p=9.00e-04),	22617334	(p=1.00e-03),	25486534	(p=1.90e-03),	21896753	(p=2.10e-03),	23243017	(p=2.20e-03),	24675460	(p=2.70e-03),	22326953	(p=4.80e-03),	25561726	(p=5.30e-03),	21436692	(p=5.30e-03),	16984735	(p=7.30e-03),
325	1387	CREBBP	-	764	26	1.129e-24	27633918	(p=3.09e-04),	16417649	(p=9.00e-04),	15073328	(p=1.00e-03),	17579344	(p=1.40e-03),	28487942	(p=1.60e-03),	25893291	(p=2.10e-03),	26628108	(p=2.10e-03),	15619633	(p=2.60e-03),	23285190	(p=3.00e-03),	24419059	(p=3.20e-03),
326	5980	REV3L	-	65	13	1.323e-24	28075014	(p=3.15e-04),	18622427	(p=3.18e-04),	25113059	(p=1.00e-03),	22028621	(p=1.20e-03),	26165320	(p=1.90e-03),	19289490	(p=4.50e-03),	23456618	(p=5.30e-03),	25781640	(p=6.20e-03),	26752104	(p=6.70e-03),	18779149	(p=7.30e-03),
327	5564	PRKAB1	-	159	16	1.646e-24	22029423	(p=2.03e-04),	20196784	(p=1.00e-03),	19844168	(p=1.80e-03),	19225536	(p=2.10e-03),	19896469	(p=3.90e-03),	16953221	(p=4.20e-03),	22363791	(p=4.50e-03),	19347029	(p=4.50e-03),	18715874	(p=5.00e-03),	14985505	(p=5.10e-03),
328	8651	SOCS1	-	356	20	1.75e-24	29042418	(p=3.17e-04),	15688010	(p=9.00e-04),	23962256	(p=2.30e-03),	16432158	(p=2.60e-03),	28233302	(p=4.20e-03),	26180928	(p=4.20e-03),	25604748	(p=4.30e-03),	18551144	(p=4.50e-03),	27811366	(p=4.80e-03),	25728680	(p=5.00e-03),
329	329	BIRC2	-	249	18	1.871e-24	12208731	(p=1.20e-03),	26666816	(p=2.60e-03),	24425875	(p=2.70e-03),	27608596	(p=2.90e-03),	23269702	(p=2.90e-03),	26314849	(p=4.50e-03),	26168135	(p=4.50e-03),	12243753	(p=4.80e-03),	22927431	(p=6.10e-03),	24422988	(p=6.70e-03),
330	2050	EPHB4	-	127	15	2.803e-24	23100466	(p=4.00e-04),	16615113	(p=4.00e-04),	25274141	(p=9.01e-04),	16205642	(p=1.00e-03),	23721559	(p=1.70e-03),	25148033	(p=1.90e-03),	23844053	(p=2.50e-03),	20133814	(p=2.70e-03),	23725356	(p=3.90e-03),	17353927	(p=4.50e-03),
331	4582	MUC1	-	715	25	2.953e-24	20137854	(p=1.20e-03),	26833129	(p=1.30e-03),	24410135	(p=2.30e-03),	21421804	(p=2.50e-03),	19578748	(p=3.40e-03),	26892612	(p=3.60e-03),	23279696	(p=3.90e-03),	25085901	(p=4.20e-03),	25189483	(p=4.20e-03),	25053108	(p=4.20e-03),
332	57448	BIRC6	-	69	13	3.037e-24	27663589	(p=3.07e-04),	23287853	(p=3.15e-04),	25733871	(p=8.00e-04),	22553342	(p=1.00e-03),	25933218	(p=1.90e-03),	25196217	(p=2.80e-03),	19223905	(p=4.50e-03),	21788403	(p=5.00e-03),	26748613	(p=5.30e-03),	27388765	(p=6.10e-03),
333	3164	NR4A1	-	210	17	3.585e-24	22159226	(p=3.12e-04),	23720056	(p=1.00e-03),	21659476	(p=1.00e-03),	20809206	(p=1.70e-03),	25410408	(p=2.90e-03),	26392314	(p=2.90e-03),	22081070	(p=2.90e-03),	26035713	(p=4.20e-03),	15871945	(p=4.50e-03),	27144436	(p=4.50e-03),
334	55872	PBK	-	70	13	3.701e-24	28677687	(p=3.12e-04),	27334838	(p=3.16e-04),	20622899	(p=4.01e-04),	26503118	(p=9.01e-04),	26745678	(p=1.40e-03),	17482142	(p=1.40e-03),	22623531	(p=1.70e-03),	23547718	(p=2.60e-03),	28333152	(p=2.60e-03),	17145805	(p=3.20e-03),
335	51147	ING4	-	97	14	3.712e-24	20707719	(p=9.01e-04),	23969950	(p=9.01e-04),	26936485	(p=1.20e-03),	21310648	(p=3.90e-03),	25490312	(p=4.00e-03),	27806345	(p=4.40e-03),	25571952	(p=4.50e-03),	27421660	(p=5.00e-03),	19430401	(p=6.70e-03),	25790869	(p=7.10e-03),
336	7529	YWHAB	-	313	19	3.884e-24	16205633	(p=9.76e-05),	11531413	(p=2.05e-04),	17292828	(p=3.07e-04),	10681541	(p=4.01e-04),	25862004	(p=9.00e-04),	16968670	(p=1.20e-03),	15265780	(p=1.20e-03),	12937170	(p=1.40e-03),	9543386	(p=2.50e-03),	21209461	(p=2.50e-03),
337	7531	YWHAE	-	317	19	4.921e-24	11531413	(p=2.05e-04),	21319273	(p=3.11e-04),	10681541	(p=4.01e-04),	26280018	(p=4.03e-04),	23472066	(p=1.00e-03),	16968670	(p=1.20e-03),	15265780	(p=1.20e-03),	12042314	(p=1.60e-03),	25963833	(p=2.60e-03),	24189400	(p=3.90e-03),
338	5884	RAD17	-	72	13	5.446e-24	23687379	(p=9.54e-05),	15485898	(p=3.04e-04),	16314342	(p=4.03e-04),	16951182	(p=1.00e-03),	23383325	(p=2.10e-03),	11687627	(p=2.10e-03),	11418864	(p=3.80e-03),	18344987	(p=4.30e-03),	17657792	(p=4.80e-03),	15235112	(p=5.30e-03),
339	27043	PELP1	-	100	14	5.764e-24	25788226	(p=3.12e-04),	24469035	(p=3.15e-04),	24688046	(p=1.00e-03),	24786831	(p=1.30e-03),	25963833	(p=2.60e-03),	26997260	(p=5.10e-03),	23975430	(p=6.70e-03),	15466214	(p=7.00e-03),	21421858	(p=7.50e-03),	12682072	(p=8.70e-03),
340	4869	NPM1	-	659	24	6.062e-24	19535344	(p=2.01e-04),	24780295	(p=2.03e-04),	19694479	(p=4.02e-04),	26657151	(p=1.00e-03),	26634271	(p=2.30e-03),	25963833	(p=2.60e-03),	20533335	(p=2.60e-03),	16825495	(p=2.90e-03),	15082766	(p=2.90e-03),	15665273	(p=2.90e-03),
341	5781	PTPN11	-	663	24	6.931e-24	27041571	(p=3.16e-04),	28492557	(p=3.18e-04),	23189174	(p=7.00e-04),	24285539	(p=1.90e-03),	22777356	(p=2.30e-03),	26728598	(p=2.30e-03),	23271399	(p=2.60e-03),	26755576	(p=2.80e-03),	25865556	(p=3.90e-03),	21996738	(p=4.20e-03),
342	5241	PGR	-	675	24	1.038e-23	24469035	(p=3.15e-04),	22697792	(p=3.15e-04),	24606123	(p=5.00e-04),	23574718	(p=1.00e-03),	24401087	(p=1.00e-03),	21619605	(p=1.10e-03),	18316616	(p=3.00e-03),	18819936	(p=3.70e-03),	28333280	(p=3.70e-03),	18202149	(p=4.20e-03),
343	10971	YWHAQ	-	334	19	1.293e-23	21319273	(p=3.11e-04),	12816952	(p=9.01e-04),	21624135	(p=1.20e-03),	15265780	(p=1.20e-03),	19996285	(p=1.30e-03),	12042314	(p=1.60e-03),	9543386	(p=2.50e-03),	18593906	(p=2.50e-03),	21209461	(p=2.50e-03),	25963833	(p=2.60e-03),
344	57007	ACKR3	-	181	16	1.315e-23	25242412	(p=1.00e-03),	25168820	(p=1.40e-03),	23979133	(p=2.00e-03),	24814201	(p=2.10e-03),	28281844	(p=2.20e-03),	27460092	(p=2.90e-03),	25341042	(p=3.10e-03),	22266857	(p=4.00e-03),	25997540	(p=4.20e-03),	25550535	(p=4.50e-03),
345	4919	ROR1	-	77	13	1.371e-23	25978653	(p=1.40e-03),	28160756	(p=2.60e-03),	23593420	(p=2.90e-03),	26661061	(p=6.10e-03),	23620405	(p=7.30e-03),	27852699	(p=7.40e-03),	25411317	(p=7.40e-03),	22439932	(p=7.70e-03),	26576539	(p=7.80e-03),	26923195	(p=7.80e-03),
346	3308	HSPA4	-	607	23	1.421e-23	21319273	(p=3.11e-04),	24718854	(p=3.11e-04),	21566061	(p=3.15e-04),	19017364	(p=1.60e-03),	21503962	(p=1.60e-03),	28192510	(p=1.90e-03),	17525741	(p=2.20e-03),	26050647	(p=2.60e-03),	23264621	(p=2.90e-03),	21235734	(p=3.90e-03),
347	6195	RPS6KA1	-	183	16	1.56e-23	28167505	(p=1.00e-03),	22674792	(p=1.40e-03),	24332215	(p=1.60e-03),	27236820	(p=1.70e-03),	22357623	(p=2.20e-03),	11139588	(p=3.10e-03),	24189400	(p=3.90e-03),	22249268	(p=4.50e-03),	24269383	(p=6.00e-03),	19036157	(p=6.10e-03),
348	3280	HES1	-	143	15	1.69e-23	28122586	(p=1.20e-03),	22705236	(p=1.70e-03),	19891787	(p=2.10e-03),	19724860	(p=2.10e-03),	25849484	(p=2.50e-03),	28079885	(p=3.60e-03),	26988248	(p=3.90e-03),	21169257	(p=4.30e-03),	24894488	(p=4.50e-03),	27677287	(p=4.80e-03),
349	51701	NLK	-	80	13	2.313e-23	24460265	(p=4.00e-04),	26503334	(p=7.01e-04),	28003306	(p=1.30e-03),	12901858	(p=2.90e-03),	22027747	(p=2.90e-03),	20512928	(p=3.50e-03),	23416699	(p=3.90e-03),	26269673	(p=4.20e-03),	26252054	(p=4.80e-03),	27036119	(p=5.00e-03),
350	2185	PTK2B	-	289	18	2.578e-23	22096562	(p=3.13e-04),	19880522	(p=5.00e-04),	24523919	(p=9.00e-04),	22188814	(p=9.01e-04),	27793840	(p=9.01e-04),	26330541	(p=1.00e-03),	25433371	(p=1.40e-03),	25707991	(p=2.60e-03),	25217697	(p=4.10e-03),	22023045	(p=5.00e-03),
351	9021	SOCS3	-	412	20	2.879e-23	17935223	(p=3.15e-04),	24969884	(p=9.00e-04),	16007169	(p=2.10e-03),	26416445	(p=2.50e-03),	26707189	(p=2.60e-03),	24996521	(p=2.90e-03),	17636039	(p=2.90e-03),	27516205	(p=4.10e-03),	24476004	(p=4.80e-03),	14617776	(p=5.00e-03),
352	3486	IGFBP3	-	636	23	3.872e-23	12068000	(p=3.06e-04),	19960406	(p=3.08e-04),	23178489	(p=3.18e-04),	20023704	(p=1.00e-03),	28330997	(p=1.00e-03),	24337110	(p=1.90e-03),	26378048	(p=2.50e-03),	28073843	(p=3.70e-03),	21551235	(p=3.90e-03),	21737444	(p=4.30e-03),
353	9261	MAPKAPK2	-	151	15	3.873e-23	24082115	(p=3.01e-04),	17292828	(p=3.07e-04),	24556918	(p=3.09e-04),	19672773	(p=1.00e-03),	22617334	(p=1.00e-03),	20212154	(p=1.20e-03),	20932473	(p=1.90e-03),	18160429	(p=3.00e-03),	25852190	(p=5.90e-03),	26169728	(p=5.90e-03),
354	196	AHR	-	487	21	3.898e-23	24885022	(p=3.17e-04),	28972393	(p=9.01e-04),	12203118	(p=1.00e-03),	23229511	(p=1.00e-03),	23733406	(p=1.00e-03),	18524851	(p=1.00e-03),	26984638	(p=2.10e-03),	21072210	(p=2.20e-03),	22273977	(p=2.60e-03),	22596188	(p=3.70e-03),
355	4616	GADD45B	-	58	12	3.943e-23	21062976	(p=3.14e-04),	27852859	(p=4.03e-04),	23110778	(p=1.00e-03),	10973963	(p=1.40e-03),	8700517	(p=1.40e-03),	12124778	(p=2.30e-03),	27572311	(p=2.90e-03),	21810943	(p=3.80e-03),	12716909	(p=3.90e-03),	15509538	(p=4.80e-03),
356	3832	KIF11	-	152	15	4.253e-23	23444224	(p=9.36e-05),	26304237	(p=2.02e-04),	19996280	(p=3.11e-04),	26658059	(p=7.01e-04),	19545421	(p=9.00e-04),	19802393	(p=1.00e-03),	16969080	(p=1.00e-03),	22552964	(p=1.40e-03),	25146433	(p=3.50e-03),	18512732	(p=3.80e-03),
357	9113	LATS1	-	115	14	4.295e-23	17130845	(p=1.40e-03),	25270913	(p=1.40e-03),	22623531	(p=1.70e-03),	28754671	(p=1.90e-03),	12624101	(p=2.10e-03),	19962312	(p=2.20e-03),	20841485	(p=3.40e-03),	28420424	(p=4.30e-03),	28152516	(p=4.50e-03),	28259899	(p=6.60e-03),
358	682	BSG	-	490	21	4.366e-23	16443928	(p=9.01e-04),	22595757	(p=1.60e-03),	24755837	(p=2.20e-03),	23966157	(p=3.60e-03),	19015455	(p=3.90e-03),	23828593	(p=3.90e-03),	27363028	(p=4.00e-03),	25862460	(p=4.20e-03),	24132924	(p=4.30e-03),	25296734	(p=4.40e-03),
359	10381	TUBB3	-	198	16	5.443e-23	28275089	(p=3.00e-04),	25130963	(p=1.00e-03),	22358390	(p=2.00e-03),	25963833	(p=2.60e-03),	18977553	(p=3.60e-03),	23941826	(p=3.90e-03),	19828208	(p=4.30e-03),	20868593	(p=5.00e-03),	29491095	(p=5.30e-03),	12789263	(p=5.90e-03),
360	79923	NANOG	-	249	17	6.17e-23	23349823	(p=3.04e-04),	21685938	(p=9.01e-04),	19633292	(p=1.40e-03),	22847005	(p=2.50e-03),	28033430	(p=4.70e-03),	27750218	(p=4.80e-03),	25405855	(p=4.80e-03),	22714588	(p=5.00e-03),	19567677	(p=5.00e-03),	23536578	(p=6.40e-03),
361	9759	HDAC4	-	250	17	6.585e-23	27295551	(p=3.16e-04),	24896240	(p=9.01e-04),	27196750	(p=1.00e-03),	23149916	(p=1.20e-03),	19355988	(p=1.40e-03),	28342984	(p=2.50e-03),	15619633	(p=2.60e-03),	21571862	(p=2.90e-03),	21917920	(p=3.90e-03),	27488535	(p=4.20e-03),
362	5159	PDGFRB	-	434	20	7.698e-23	24758355	(p=7.01e-04),	24747080	(p=8.00e-04),	20197394	(p=1.00e-03),	18809244	(p=1.00e-03),	21097719	(p=1.20e-03),	11861293	(p=1.40e-03),	12700668	(p=1.70e-03),	17229632	(p=2.20e-03),	24566984	(p=2.30e-03),	20103629	(p=2.90e-03),
363	4171	MCM2	-	203	16	8.074e-23	25738322	(p=3.10e-04),	21319273	(p=3.11e-04),	15707391	(p=2.50e-03),	25963833	(p=2.60e-03),	21930785	(p=4.40e-03),	23066029	(p=5.00e-03),	19182791	(p=5.30e-03),	21113133	(p=5.30e-03),	21775519	(p=5.90e-03),	16226712	(p=6.00e-03),
364	10461	MERTK	-	121	14	8.866e-23	27649555	(p=2.02e-04),	22890323	(p=3.07e-04),	28184013	(p=3.10e-04),	23585477	(p=3.10e-04),	28251492	(p=1.00e-03),	27753136	(p=1.00e-03),	23353780	(p=1.90e-03),	25762638	(p=4.20e-03),	23474756	(p=4.50e-03),	27081701	(p=6.60e-03),
365	2034	EPAS1	-	438	20	9.125e-23	20395290	(p=7.01e-04),	19955413	(p=1.40e-03),	19483472	(p=1.40e-03),	22537539	(p=1.70e-03),	19706526	(p=2.90e-03),	28476028	(p=3.90e-03),	28951458	(p=4.40e-03),	22894905	(p=4.80e-03),	26439684	(p=5.00e-03),	28167508	(p=5.00e-03),
366	10399	RACK1	-	313	18	1.028e-22	21319273	(p=3.11e-04),	27498047	(p=4.01e-04),	17361185	(p=8.00e-04),	15254245	(p=1.00e-03),	23866081	(p=1.00e-03),	27279145	(p=1.40e-03),	15467455	(p=1.60e-03),	17072338	(p=1.70e-03),	25963833	(p=2.60e-03),	24008630	(p=2.90e-03),
368	6197	RPS6KA3	-	163	15	1.208e-22	20234090	(p=1.20e-03),	27082640	(p=1.60e-03),	24086335	(p=2.00e-03),	23608533	(p=2.90e-03),	11139588	(p=3.10e-03),	24189400	(p=3.90e-03),	21619683	(p=3.90e-03),	24085294	(p=4.20e-03),	27829215	(p=4.50e-03),	19036157	(p=6.10e-03),
367	317	APAF1	-	163	15	1.211e-22	20216471	(p=3.03e-04),	18042457	(p=3.11e-04),	25737303	(p=1.60e-03),	22335196	(p=2.30e-03),	19662370	(p=2.60e-03),	14566819	(p=4.30e-03),	18834886	(p=4.50e-03),	25330150	(p=4.80e-03),	22996741	(p=6.70e-03),	15305193	(p=7.10e-03),
370	56848	SPHK2	-	64	12	1.38e-22	24140934	(p=3.12e-04),	21307639	(p=3.13e-04),	27517489	(p=7.01e-04),	25808826	(p=1.00e-03),	26494858	(p=2.10e-03),	26628299	(p=2.60e-03),	25010828	(p=3.90e-03),	26337959	(p=6.70e-03),	26209696	(p=6.70e-03),	12391145	(p=6.70e-03),
369	1263	PLK3	-	64	12	1.384e-22	25915845	(p=3.04e-04),	22617334	(p=1.00e-03),	16481012	(p=1.00e-03),	16478733	(p=1.20e-03),	21840391	(p=1.40e-03),	10679924	(p=2.60e-03),	26352014	(p=3.00e-03),	11551930	(p=3.90e-03),	25202016	(p=4.50e-03),	11333986	(p=5.30e-03),
371	388	RHOB	-	125	14	1.398e-22	12878865	(p=3.16e-04),	21373644	(p=1.00e-03),	25216671	(p=1.40e-03),	19208833	(p=2.10e-03),	27384222	(p=2.60e-03),	23792460	(p=3.70e-03),	10913192	(p=4.50e-03),	16278215	(p=4.50e-03),	25486363	(p=5.10e-03),	19995557	(p=6.20e-03),
372	5460	POU5F1	-	523	21	1.57e-22	24607276	(p=2.06e-04),	23349823	(p=3.04e-04),	28319064	(p=2.10e-03),	22847005	(p=2.50e-03),	24387977	(p=3.60e-03),	25625591	(p=3.90e-03),	25754111	(p=3.90e-03),	25405855	(p=4.80e-03),	27244887	(p=5.10e-03),	27816965	(p=5.90e-03),
373	22933	SIRT2	-	167	15	1.73e-22	25924011	(p=3.07e-04),	19282667	(p=4.01e-04),	16909107	(p=1.40e-03),	25285631	(p=1.60e-03),	23915912	(p=2.10e-03),	26942878	(p=2.60e-03),	26303530	(p=2.90e-03),	24419059	(p=3.20e-03),	25794641	(p=4.50e-03),	25341037	(p=5.90e-03),
374	10298	PAK4	-	128	14	1.958e-22	23229348	(p=8.00e-04),	22710715	(p=1.20e-03),	23254288	(p=1.30e-03),	27919028	(p=1.40e-03),	20926745	(p=3.00e-03),	25975262	(p=3.30e-03),	23233484	(p=3.40e-03),	25238288	(p=3.70e-03),	26218748	(p=4.50e-03),	22085492	(p=5.30e-03),
375	4771	NF2	-	268	17	2.071e-22	24848258	(p=3.06e-04),	28003305	(p=3.07e-04),	19451229	(p=1.20e-03),	25217104	(p=4.20e-03),	28729415	(p=4.50e-03),	18361411	(p=5.00e-03),	20195187	(p=5.90e-03),	21167305	(p=5.90e-03),	18632626	(p=6.70e-03),	15743831	(p=7.10e-03),
376	1191	CLU	-	465	20	2.828e-22	23786771	(p=6.00e-04),	15809754	(p=1.00e-03),	28428074	(p=1.00e-03),	19177010	(p=1.60e-03),	25963833	(p=2.60e-03),	21460853	(p=2.60e-03),	21732348	(p=2.60e-03),	19879423	(p=2.90e-03),	25884382	(p=3.00e-03),	20000738	(p=3.90e-03),
377	346389	MACC1	-	102	13	6.129e-22	27991682	(p=7.01e-04),	21923915	(p=1.40e-03),	26043756	(p=3.40e-03),	24220141	(p=4.50e-03),	28649004	(p=6.70e-03),	24163085	(p=6.70e-03),	27607135	(p=7.40e-03),	26794135	(p=7.50e-03),	25421538	(p=7.50e-03),	23648065	(p=7.80e-03),
378	2066	ERBB4	-	288	17	6.959e-22	20585313	(p=1.20e-03),	25916654	(p=1.40e-03),	27207775	(p=2.10e-03),	18973758	(p=3.90e-03),	25391651	(p=3.90e-03),	17177598	(p=4.30e-03),	21203579	(p=4.70e-03),	22415601	(p=5.10e-03),	19609946	(p=5.90e-03),	20227043	(p=6.60e-03),
379	3576	CXCL8	-	2021	35	1.292e-21	19646263	(p=8.00e-04),	27084536	(p=1.20e-03),	28067893	(p=1.40e-03),	27821605	(p=1.40e-03),	25821182	(p=2.10e-03),	26065367	(p=3.70e-03),	22028792	(p=4.20e-03),	26267317	(p=4.40e-03),	25754990	(p=4.40e-03),	21398406	(p=4.50e-03),
380	8451	CUL4A	-	248	16	1.947e-21	21628527	(p=1.30e-03),	25413624	(p=1.40e-03),	27974468	(p=1.40e-03),	26593394	(p=1.40e-03),	16137618	(p=2.20e-03),	22422151	(p=2.30e-03),	25963833	(p=2.60e-03),	19276361	(p=2.90e-03),	28095394	(p=4.20e-03),	22134138	(p=4.20e-03),
381	79648	MCPH1	-	112	13	2.166e-21	25733871	(p=8.00e-04),	16217032	(p=1.00e-03),	24633962	(p=1.20e-03),	16783362	(p=3.90e-03),	26870219	(p=4.00e-03),	22219182	(p=4.10e-03),	26165835	(p=4.50e-03),	21150325	(p=4.80e-03),	21934293	(p=5.10e-03),	18635967	(p=5.90e-03),
382	6868	ADAM17	-	373	18	2.212e-21	18922903	(p=1.00e-03),	18483258	(p=1.40e-03),	28232483	(p=1.90e-03),	20551051	(p=2.60e-03),	26993100	(p=2.70e-03),	18281553	(p=2.90e-03),	22934512	(p=3.40e-03),	21837402	(p=3.90e-03),	26297956	(p=4.20e-03),	26744411	(p=4.20e-03),
383	4072	EPCAM	-	256	16	3.213e-21	26095183	(p=8.00e-04),	26317650	(p=2.10e-03),	24488011	(p=2.20e-03),	28668853	(p=2.30e-03),	25019346	(p=2.90e-03),	26984381	(p=3.90e-03),	26806809	(p=4.30e-03),	28574829	(p=4.50e-03),	19401692	(p=4.80e-03),	28349835	(p=7.00e-03),
384	6786	STIM1	-	317	17	3.452e-21	23714431	(p=3.09e-04),	23578185	(p=3.13e-04),	28326487	(p=4.02e-04),	28108672	(p=1.00e-03),	25015419	(p=1.40e-03),	28145580	(p=2.60e-03),	25832866	(p=3.90e-03),	26919241	(p=4.00e-03),	23800047	(p=4.20e-03),	23022228	(p=4.40e-03),
385	11065	UBE2C	-	159	14	4.351e-21	15504738	(p=3.15e-04),	18662541	(p=6.00e-04),	25739083	(p=1.30e-03),	27120157	(p=2.20e-03),	21874044	(p=2.60e-03),	11807090	(p=2.90e-03),	20739533	(p=2.90e-03),	10548110	(p=4.50e-03),	17443180	(p=4.80e-03),	19826003	(p=4.80e-03),
386	1031	CDKN2C	-	84	12	4.412e-21	19509251	(p=2.06e-04),	27888400	(p=2.60e-03),	10208428	(p=4.20e-03),	12698196	(p=4.50e-03),	15107819	(p=4.80e-03),	22080569	(p=6.50e-03),	8840966	(p=6.70e-03),	9482104	(p=7.80e-03),	9636670	(p=8.20e-03),	19401813	(p=8.80e-03),
387	7471	WNT1	-	207	15	4.412e-21	19778454	(p=3.17e-04),	27665868	(p=7.01e-04),	21505183	(p=1.20e-03),	21317455	(p=1.40e-03),	26499380	(p=2.50e-03),	19473496	(p=2.70e-03),	19956832	(p=4.70e-03),	19401692	(p=4.80e-03),	18059186	(p=5.00e-03),	15913453	(p=6.20e-03),
388	2272	FHIT	-	322	17	4.443e-21	18690840	(p=3.18e-04),	27773744	(p=1.40e-03),	23209436	(p=2.10e-03),	24998847	(p=2.10e-03),	12890991	(p=2.50e-03),	15313915	(p=2.60e-03),	25283145	(p=3.90e-03),	25401976	(p=3.90e-03),	17142325	(p=5.90e-03),	15489891	(p=6.70e-03),
389	5581	PRKCE	-	323	17	4.668e-21	17616661	(p=3.10e-04),	19633292	(p=1.40e-03),	22158047	(p=1.40e-03),	12121973	(p=1.90e-03),	23562764	(p=3.50e-03),	26821209	(p=4.20e-03),	21955404	(p=4.70e-03),	21996750	(p=4.80e-03),	22384062	(p=5.00e-03),	22773829	(p=6.20e-03),
390	6098	ROS1	-	119	13	4.809e-21	23400546	(p=3.08e-04),	24349229	(p=9.00e-04),	27401242	(p=1.40e-03),	25351743	(p=1.40e-03),	23719267	(p=1.70e-03),	26707143	(p=1.90e-03),	25978031	(p=1.90e-03),	22215748	(p=4.50e-03),	21253578	(p=5.00e-03),	28759046	(p=5.30e-03),
391	26271	FBXO5	-	58	11	5.74e-21	18662541	(p=6.00e-04),	19211842	(p=1.00e-03),	23645673	(p=1.30e-03),	17234884	(p=1.60e-03),	16439210	(p=1.60e-03),	19822658	(p=1.70e-03),	22623531	(p=1.70e-03),	21454540	(p=3.30e-03),	20717963	(p=4.20e-03),	22995332	(p=4.50e-03),
393	5584	PRKCI	-	211	15	5.805e-21	18632643	(p=4.01e-04),	26279297	(p=4.02e-04),	22349825	(p=7.01e-04),	21315177	(p=1.00e-03),	22021906	(p=1.20e-03),	27481515	(p=1.20e-03),	19243387	(p=1.30e-03),	22120720	(p=1.40e-03),	21419810	(p=2.10e-03),	21310827	(p=4.30e-03),
392	2852	GPER1	-	211	15	5.82e-21	25275589	(p=9.62e-05),	20203690	(p=3.09e-04),	24289103	(p=3.15e-04),	28476123	(p=3.16e-04),	26470790	(p=4.01e-04),	26225773	(p=7.01e-04),	24553912	(p=1.60e-03),	24169358	(p=4.50e-03),	23840305	(p=5.00e-03),	27721408	(p=5.80e-03),
394	7515	XRCC1	-	1113	26	7.28e-21	23451157	(p=3.05e-04),	25476899	(p=3.16e-04),	25662161	(p=3.16e-04),	18678286	(p=3.17e-04),	23225521	(p=3.17e-04),	26046675	(p=1.30e-03),	23708312	(p=2.90e-03),	17410042	(p=3.90e-03),	15380105	(p=3.90e-03),	19157633	(p=4.20e-03),
395	641	BLM	-	270	16	7.292e-21	14729972	(p=3.09e-04),	15604258	(p=7.00e-04),	25588990	(p=7.01e-04),	27169843	(p=8.00e-04),	17634426	(p=1.00e-03),	16864798	(p=2.20e-03),	15750625	(p=3.60e-03),	11741924	(p=3.70e-03),	27183383	(p=3.90e-03),	26028025	(p=3.90e-03),
396	4323	MMP14	-	476	19	8.046e-21	24156018	(p=1.00e-03),	25405519	(p=2.30e-03),	25162582	(p=3.40e-03),	24462646	(p=4.50e-03),	26314845	(p=4.80e-03),	15247230	(p=5.30e-03),	17283058	(p=5.90e-03),	24399074	(p=6.20e-03),	28013056	(p=6.70e-03),	21276823	(p=6.90e-03),
397	3303	HSPA1A	-	557	20	8.615e-21	23416714	(p=3.07e-04),	15780175	(p=3.10e-04),	20930503	(p=3.17e-04),	22948392	(p=7.01e-04),	20062073	(p=2.10e-03),	25963833	(p=2.60e-03),	15735699	(p=2.90e-03),	23629654	(p=2.90e-03),	17332370	(p=3.10e-03),	24189400	(p=3.90e-03),
398	9020	MAP3K14	-	125	13	9.147e-21	19593445	(p=1.20e-03),	27555280	(p=1.50e-03),	25622756	(p=1.60e-03),	23536439	(p=3.90e-03),	20735436	(p=5.00e-03),	25766331	(p=5.30e-03),	21963849	(p=6.60e-03),	24533079	(p=6.70e-03),	17543278	(p=6.70e-03),	22105365	(p=6.70e-03),
400	7321	UBE2D1	-	406	18	9.379e-21	19412162	(p=3.03e-04),	24507701	(p=3.13e-04),	25149538	(p=1.00e-03),	23150668	(p=1.40e-03),	20173098	(p=2.30e-03),	25963833	(p=2.60e-03),	11807090	(p=2.90e-03),	16275645	(p=4.30e-03),	16740632	(p=4.30e-03),	10548110	(p=4.50e-03),
399	6597	SMARCA4	-	406	18	9.403e-21	25504753	(p=3.09e-04),	28292935	(p=3.17e-04),	26671993	(p=4.01e-04),	22721696	(p=1.60e-03),	18414052	(p=1.90e-03),	11719516	(p=2.60e-03),	27275536	(p=2.80e-03),	23872584	(p=4.00e-03),	25157878	(p=4.20e-03),	22362300	(p=4.30e-03),
401	245711	SPDYA	-	23	9	1.009e-20	16951407	(p=2.07e-04),	22492278	(p=3.16e-04),	19106603	(p=4.03e-04),	12972555	(p=7.01e-04),	11980914	(p=9.00e-04),	28666995	(p=1.20e-03),	15611625	(p=1.90e-03),	17671428	(p=3.30e-03),	22447439	(p=6.70e-03),
402	8842	PROM1	-	483	19	1.036e-20	17388661	(p=3.17e-04),	25823028	(p=7.00e-04),	25449786	(p=1.00e-03),	19904829	(p=1.20e-03),	21931765	(p=1.40e-03),	26646272	(p=1.60e-03),	28253902	(p=2.90e-03),	22394107	(p=2.90e-03),	23233126	(p=2.90e-03),	18836486	(p=3.70e-03),
403	5524	PTPA	-	174	14	1.507e-20	11531413	(p=2.05e-04),	20498628	(p=3.03e-04),	26280018	(p=4.03e-04),	22253878	(p=1.00e-03),	20673369	(p=1.70e-03),	19234487	(p=3.30e-03),	24726840	(p=4.10e-03),	22476099	(p=4.50e-03),	23788636	(p=5.90e-03),	19704001	(p=6.70e-03),
404	1874	E2F4	-	130	13	1.527e-20	17507799	(p=3.17e-04),	20133863	(p=1.20e-03),	17043659	(p=1.80e-03),	9244350	(p=2.10e-03),	9271426	(p=4.20e-03),	19562678	(p=4.50e-03),	25852190	(p=5.90e-03),	10082561	(p=5.90e-03),	25650659	(p=6.70e-03),	11602203	(p=6.70e-03),
405	7428	VHL	-	662	21	1.601e-20	24650032	(p=1.00e-03),	27485825	(p=1.40e-03),	24469044	(p=2.10e-03),	21632985	(p=2.10e-03),	26841847	(p=2.90e-03),	21332579	(p=3.90e-03),	25451921	(p=4.10e-03),	27841867	(p=5.50e-03),	20599784	(p=5.80e-03),	23393199	(p=5.90e-03),
406	7832	BTG2	-	95	12	1.995e-20	26818199	(p=1.00e-03),	23089312	(p=1.40e-03),	21120602	(p=2.70e-03),	24981574	(p=2.90e-03),	11267995	(p=3.90e-03),	27409164	(p=4.20e-03),	19546886	(p=4.80e-03),	11930152	(p=5.90e-03),	26151427	(p=6.70e-03),	11470758	(p=6.70e-03),
407	7913	DEK	-	133	13	2.058e-20	21319273	(p=3.11e-04),	17361185	(p=8.00e-04),	21653549	(p=9.01e-04),	24608431	(p=2.90e-03),	25515240	(p=2.90e-03),	28670979	(p=3.30e-03),	25347734	(p=4.40e-03),	23071688	(p=4.50e-03),	22390170	(p=6.20e-03),	21317931	(p=7.50e-03),
408	3326	HSP90AB1	-	291	16	2.323e-20	21319273	(p=3.11e-04),	20930503	(p=3.17e-04),	24755837	(p=2.20e-03),	25963833	(p=2.60e-03),	28359326	(p=2.70e-03),	22451720	(p=2.80e-03),	26044951	(p=2.90e-03),	20841485	(p=3.40e-03),	24189400	(p=3.90e-03),	22843495	(p=4.50e-03),
409	6422	SFRP1	-	181	14	2.603e-20	20856206	(p=1.00e-03),	19473496	(p=2.70e-03),	23770846	(p=2.80e-03),	24305703	(p=3.90e-03),	25033833	(p=4.20e-03),	17699851	(p=4.50e-03),	22246241	(p=6.20e-03),	20234818	(p=6.70e-03),	26164457	(p=6.70e-03),	26276746	(p=8.20e-03),
410	8445	DYRK2	-	43	10	3.149e-20	27746162	(p=3.40e-03),	28194753	(p=4.30e-03),	17349958	(p=4.50e-03),	27721409	(p=4.70e-03),	29193658	(p=5.30e-03),	22307329	(p=6.70e-03),	26804244	(p=7.80e-03),	25712377	(p=8.30e-03),	19965871	(p=8.30e-03),	26341817	(p=9.30e-03),
411	4087	SMAD2	-	515	19	3.271e-20	21406405	(p=3.11e-04),	19201832	(p=3.17e-04),	22228025	(p=1.00e-03),	15241418	(p=1.60e-03),	25882870	(p=2.20e-03),	23077590	(p=2.30e-03),	15150278	(p=3.90e-03),	21624123	(p=4.00e-03),	19139564	(p=4.00e-03),	22995475	(p=4.40e-03),
412	7874	USP7	-	238	15	3.403e-20	23348568	(p=3.06e-04),	21319273	(p=3.11e-04),	26280018	(p=4.03e-04),	26296656	(p=8.00e-04),	28495793	(p=1.20e-03),	25003721	(p=2.90e-03),	22072767	(p=3.80e-03),	27183383	(p=3.90e-03),	22056774	(p=5.00e-03),	27618649	(p=5.00e-03),
413	302	ANXA2	-	440	18	3.708e-20	21319273	(p=3.11e-04),	25963833	(p=2.60e-03),	24189400	(p=3.90e-03),	20000738	(p=3.90e-03),	28470457	(p=4.00e-03),	22957061	(p=4.20e-03),	25150310	(p=4.30e-03),	27640198	(p=4.50e-03),	16226712	(p=6.00e-03),	26797420	(p=6.10e-03),
414	51330	TNFRSF12A	-	100	12	3.73e-20	24469836	(p=3.04e-04),	28103571	(p=1.20e-03),	23107828	(p=1.40e-03),	25392346	(p=1.60e-03),	23722548	(p=2.10e-03),	22634180	(p=2.20e-03),	25054270	(p=3.20e-03),	21828059	(p=5.90e-03),	25375638	(p=6.60e-03),	23443741	(p=8.70e-03),
415	5293	PIK3CD	-	140	13	4.011e-20	28327905	(p=3.15e-04),	26961147	(p=1.40e-03),	21765914	(p=1.70e-03),	20103642	(p=2.90e-03),	24517182	(p=4.20e-03),	28199309	(p=4.40e-03),	24648465	(p=5.10e-03),	22433439	(p=5.90e-03),	28280276	(p=6.70e-03),	27176780	(p=7.20e-03),
417	22974	TPX2	-	102	12	4.746e-20	23444224	(p=9.36e-05),	23045526	(p=3.10e-04),	23873098	(p=1.00e-03),	25239289	(p=2.50e-03),	27314162	(p=2.90e-03),	23333597	(p=5.90e-03),	23328114	(p=6.70e-03),	20599806	(p=7.00e-03),	22094256	(p=7.10e-03),	24488334	(p=7.20e-03),
416	5328	PLAU	-	526	19	4.748e-20	22004682	(p=1.60e-03),	24953651	(p=2.90e-03),	15886816	(p=2.90e-03),	22684547	(p=3.10e-03),	25394558	(p=3.90e-03),	14597629	(p=4.40e-03),	28340565	(p=4.40e-03),	17974965	(p=5.00e-03),	21574189	(p=5.00e-03),	16525631	(p=6.50e-03),
418	23213	SULF1	-	103	12	5.356e-20	21594647	(p=3.09e-04),	24970807	(p=7.01e-04),	16762634	(p=1.00e-03),	27806323	(p=1.20e-03),	12686563	(p=1.20e-03),	16778174	(p=2.10e-03),	22825572	(p=2.50e-03),	14973553	(p=2.90e-03),	21853101	(p=4.30e-03),	19376607	(p=6.10e-03),
419	8945	BTRC	-	377	17	5.729e-20	18662541	(p=6.00e-04),	25149538	(p=1.00e-03),	19966869	(p=1.10e-03),	14681206	(p=1.40e-03),	19822658	(p=1.70e-03),	23912711	(p=2.90e-03),	16885021	(p=4.30e-03),	22964642	(p=4.40e-03),	26112410	(p=5.30e-03),	15536641	(p=5.30e-03),
420	83990	BRIP1	-	144	13	5.771e-20	23585894	(p=3.13e-04),	26055704	(p=3.16e-04),	20681793	(p=2.00e-03),	24351291	(p=3.70e-03),	24708616	(p=4.30e-03),	23530059	(p=4.40e-03),	16116421	(p=4.50e-03),	20639400	(p=4.80e-03),	23157317	(p=5.00e-03),	23108394	(p=5.30e-03),
421	1642	DDB1	-	310	16	6.128e-20	21628527	(p=1.30e-03),	21237244	(p=1.40e-03),	19276361	(p=2.90e-03),	22072767	(p=3.80e-03),	17088560	(p=4.00e-03),	22134138	(p=4.20e-03),	27721409	(p=4.70e-03),	21320693	(p=4.80e-03),	17559673	(p=4.80e-03),	26401039	(p=5.00e-03),
422	11156	PTP4A3	-	146	13	6.904e-20	24737397	(p=1.40e-03),	23418787	(p=1.90e-03),	27698077	(p=2.90e-03),	27036022	(p=4.50e-03),	22995644	(p=4.80e-03),	12516958	(p=5.60e-03),	21084277	(p=5.90e-03),	23691193	(p=6.20e-03),	21466710	(p=6.70e-03),	21589872	(p=7.50e-03),
423	51548	SIRT6	-	148	13	8.256e-20	26861461	(p=4.01e-04),	25074979	(p=4.20e-03),	23526469	(p=4.50e-03),	23982738	(p=4.50e-03),	25808624	(p=4.80e-03),	25400728	(p=4.80e-03),	27824900	(p=5.80e-03),	25713071	(p=5.90e-03),	27746184	(p=6.20e-03),	24366394	(p=6.70e-03),
424	5163	PDK1	-	74	11	9.488e-20	28249908	(p=8.63e-05),	25976231	(p=1.00e-03),	22623531	(p=1.70e-03),	26433571	(p=2.20e-03),	26593251	(p=2.60e-03),	18541534	(p=3.00e-03),	28617852	(p=4.30e-03),	26876212	(p=6.70e-03),	23135628	(p=6.90e-03),	28339028	(p=8.70e-03),
425	389	RHOC	-	150	13	9.828e-20	21319273	(p=3.11e-04),	21079653	(p=3.15e-04),	25933027	(p=9.01e-04),	25649143	(p=1.00e-03),	26673619	(p=3.30e-03),	21674277	(p=3.30e-03),	23764197	(p=4.30e-03),	26898345	(p=4.50e-03),	18794150	(p=5.10e-03),	20828398	(p=6.20e-03),
426	4854	NOTCH3	-	320	16	1e-19	17804716	(p=3.13e-04),	23019585	(p=7.00e-04),	25512616	(p=1.30e-03),	22705236	(p=1.70e-03),	28416766	(p=3.90e-03),	28108512	(p=3.90e-03),	19816816	(p=4.80e-03),	19881544	(p=6.20e-03),	26694515	(p=6.70e-03),	20359736	(p=6.70e-03),
427	6194	RPS6	-	151	13	1.068e-19	28232476	(p=3.06e-04),	25379021	(p=3.15e-04),	17361185	(p=8.00e-04),	18157089	(p=1.40e-03),	21147110	(p=1.40e-03),	26490682	(p=1.60e-03),	24886512	(p=2.30e-03),	22996377	(p=2.30e-03),	23264621	(p=2.90e-03),	24831086	(p=2.90e-03),
428	6732	SRPK1	-	112	12	1.489e-19	25833691	(p=1.60e-03),	23644876	(p=2.20e-03),	17332336	(p=2.60e-03),	25010863	(p=2.70e-03),	26244849	(p=3.00e-03),	25381816	(p=4.30e-03),	26099172	(p=4.50e-03),	25852190	(p=5.90e-03),	25142587	(p=6.70e-03),	25187541	(p=7.20e-03),
429	7424	VEGFC	-	400	17	1.495e-19	24184161	(p=3.15e-04),	25936422	(p=3.18e-04),	21600223	(p=4.01e-04),	20429915	(p=2.10e-03),	11877295	(p=2.90e-03),	25948790	(p=3.00e-03),	24585459	(p=3.90e-03),	24989178	(p=4.20e-03),	14744769	(p=4.80e-03),	22049531	(p=5.30e-03),
430	8202	NCOA3	-	330	16	1.609e-19	26833126	(p=3.13e-04),	19433130	(p=1.00e-03),	20733005	(p=1.40e-03),	20663904	(p=2.10e-03),	22550166	(p=2.40e-03),	16921507	(p=2.50e-03),	18645020	(p=3.80e-03),	27425252	(p=4.50e-03),	22213475	(p=5.30e-03),	20305690	(p=5.90e-03),
431	5934	RBL2	-	157	13	1.776e-19	18418057	(p=3.08e-04),	20133863	(p=1.20e-03),	10825149	(p=1.20e-03),	16537896	(p=2.10e-03),	12621062	(p=3.80e-03),	25852190	(p=5.90e-03),	15467457	(p=6.10e-03),	10022926	(p=6.10e-03),	17620057	(p=6.70e-03),	22094256	(p=7.10e-03),
432	5744	PTHLH	-	209	14	1.887e-19	28385776	(p=2.90e-03),	22508574	(p=3.30e-03),	22056386	(p=4.00e-03),	19507249	(p=4.00e-03),	19825997	(p=4.40e-03),	25051885	(p=4.50e-03),	25053227	(p=4.50e-03),	25539663	(p=5.30e-03),	17443683	(p=6.60e-03),	25359619	(p=6.60e-03),
433	5609	MAP2K7	-	116	12	2.278e-19	25959272	(p=3.08e-04),	26351322	(p=7.01e-04),	21074392	(p=1.20e-03),	22623531	(p=1.70e-03),	18436711	(p=2.90e-03),	22159816	(p=3.40e-03),	28263969	(p=4.30e-03),	23900681	(p=5.90e-03),	22154358	(p=6.70e-03),	11836244	(p=6.70e-03),
434	7295	TXN	-	338	16	2.324e-19	21319273	(p=3.11e-04),	19773351	(p=1.00e-03),	25113059	(p=1.00e-03),	25963833	(p=2.60e-03),	23319048	(p=3.20e-03),	15480426	(p=4.30e-03),	22134635	(p=5.30e-03),	21636804	(p=5.90e-03),	26460805	(p=6.70e-03),	27132507	(p=7.30e-03),
435	8099	CDK2AP1	-	53	10	2.978e-19	25785833	(p=3.11e-04),	24248101	(p=9.00e-04),	23404055	(p=1.90e-03),	19585490	(p=2.20e-03),	24620959	(p=3.20e-03),	24889487	(p=4.20e-03),	14744761	(p=4.80e-03),	27349208	(p=6.50e-03),	22791769	(p=8.50e-03),	10877824	(p=8.70e-03),
436	5610	EIF2AK2	-	344	16	3.05e-19	26202421	(p=3.11e-04),	19106640	(p=3.18e-04),	23682076	(p=6.00e-04),	15880455	(p=1.70e-03),	25963833	(p=2.60e-03),	24189400	(p=3.90e-03),	16446363	(p=4.50e-03),	24334130	(p=4.80e-03),	16924232	(p=6.10e-03),	9447982	(p=6.40e-03),
437	7178	TPT1	-	119	12	3.099e-19	21319273	(p=3.11e-04),	24311645	(p=2.50e-03),	28409693	(p=2.60e-03),	28472637	(p=3.80e-03),	28143584	(p=4.30e-03),	25270224	(p=4.50e-03),	26328748	(p=4.50e-03),	24606760	(p=4.80e-03),	24165482	(p=5.00e-03),	25356737	(p=8.30e-03),
438	8850	KAT2B	-	345	16	3.177e-19	22713239	(p=9.01e-04),	22335196	(p=2.30e-03),	12815053	(p=3.90e-03),	22995475	(p=4.40e-03),	19680552	(p=4.50e-03),	24013724	(p=5.00e-03),	19525977	(p=5.10e-03),	28678170	(p=6.10e-03),	20026908	(p=6.60e-03),	27453350	(p=6.90e-03),
439	374	AREG	-	165	13	3.368e-19	25862847	(p=3.11e-04),	20726858	(p=6.00e-04),	17942395	(p=2.10e-03),	15767261	(p=4.40e-03),	19825997	(p=4.40e-03),	23285165	(p=4.50e-03),	27835572	(p=4.80e-03),	27432879	(p=5.00e-03),	16641105	(p=5.30e-03),	19935651	(p=6.50e-03),
440	5268	SERPINB5	-	219	14	3.577e-19	25936422	(p=3.18e-04),	21622623	(p=7.01e-04),	26490978	(p=1.00e-03),	20337574	(p=3.80e-03),	26080829	(p=3.90e-03),	19728335	(p=4.20e-03),	26733306	(p=4.20e-03),	18060631	(p=4.40e-03),	16049007	(p=5.40e-03),	28648644	(p=6.40e-03),
441	6319	SCD	-	121	12	3.777e-19	23019225	(p=3.04e-04),	23633458	(p=3.13e-04),	24135379	(p=1.70e-03),	28797843	(p=3.50e-03),	22946088	(p=3.90e-03),	18813799	(p=3.90e-03),	26391970	(p=4.70e-03),	25880005	(p=6.70e-03),	21179554	(p=8.70e-03),	22082156	(p=9.80e-03),
442	6696	SPP1	-	883	22	3.799e-19	27563812	(p=6.00e-04),	24756245	(p=7.01e-04),	20224789	(p=7.01e-04),	27236820	(p=1.70e-03),	28202526	(p=2.10e-03),	23269624	(p=2.20e-03),	20849637	(p=2.60e-03),	21703197	(p=3.10e-03),	21207061	(p=3.90e-03),	19549529	(p=4.50e-03),
443	8682	PEA15	-	84	11	3.978e-19	22144664	(p=3.04e-04),	27669502	(p=3.16e-04),	26470725	(p=1.20e-03),	19010903	(p=2.10e-03),	27317964	(p=2.10e-03),	23481023	(p=3.70e-03),	24710276	(p=4.10e-03),	23543364	(p=4.70e-03),	27053111	(p=6.70e-03),	17700518	(p=8.30e-03),
444	8772	FADD	-	284	15	4.427e-19	22173242	(p=3.17e-04),	19593445	(p=1.20e-03),	19415536	(p=3.60e-03),	16450001	(p=4.50e-03),	26786097	(p=4.80e-03),	22266862	(p=5.90e-03),	24577083	(p=6.70e-03),	16061179	(p=6.70e-03),	28061540	(p=7.00e-03),	27013580	(p=7.20e-03),
446	9077	DIRAS3	-	56	10	5.282e-19	24676336	(p=2.05e-04),	19639215	(p=3.13e-04),	21093415	(p=8.00e-04),	21643014	(p=2.10e-03),	26247722	(p=2.80e-03),	23247805	(p=4.10e-03),	27784287	(p=4.40e-03),	21244707	(p=4.50e-03),	24458808	(p=5.90e-03),	23447002	(p=9.20e-03),
445	2068	ERCC2	-	795	21	5.285e-19	24780295	(p=2.03e-04),	14668933	(p=3.04e-04),	22345163	(p=3.12e-04),	18347182	(p=2.10e-03),	27449101	(p=2.50e-03),	17410042	(p=3.90e-03),	18494946	(p=3.90e-03),	23390054	(p=3.90e-03),	22052224	(p=4.00e-03),	17088560	(p=4.00e-03),
447	4436	MSH2	-	701	20	5.915e-19	21319273	(p=3.11e-04),	26975374	(p=4.02e-04),	18787700	(p=5.00e-04),	21285353	(p=2.10e-03),	22806311	(p=2.30e-03),	23904372	(p=2.80e-03),	17982623	(p=2.90e-03),	24530475	(p=2.90e-03),	25490383	(p=3.90e-03),	22222486	(p=4.20e-03),
448	9112	MTA1	-	228	14	6.181e-19	20427275	(p=2.05e-04),	25501238	(p=7.00e-04),	28631568	(p=2.50e-03),	20071335	(p=3.10e-03),	21336715	(p=3.90e-03),	23718732	(p=4.00e-03),	23417673	(p=7.40e-03),	25332143	(p=7.40e-03),	22270359	(p=7.50e-03),	23941622	(p=8.20e-03),
449	7046	TGFBR1	-	438	17	6.38e-19	22006998	(p=3.11e-04),	16857807	(p=9.01e-04),	21677877	(p=1.50e-03),	27048361	(p=2.90e-03),	26187313	(p=3.30e-03),	18174246	(p=3.50e-03),	12017275	(p=3.60e-03),	29274137	(p=4.00e-03),	25149540	(p=4.00e-03),	19139564	(p=4.00e-03),
450	5933	RBL1	-	128	12	7.423e-19	18418057	(p=3.08e-04),	16537896	(p=2.10e-03),	12621062	(p=3.80e-03),	8798463	(p=4.20e-03),	25852190	(p=5.90e-03),	10082561	(p=5.90e-03),	15467457	(p=6.10e-03),	10022926	(p=6.10e-03),	17620057	(p=6.70e-03),	22094256	(p=7.10e-03),
451	9475	ROCK2	-	177	13	8.28e-19	22942252	(p=3.15e-04),	17012370	(p=1.70e-03),	20429915	(p=2.10e-03),	27374095	(p=4.20e-03),	28031255	(p=4.50e-03),	27213590	(p=4.80e-03),	22705122	(p=5.10e-03),	28709411	(p=5.90e-03),	24704824	(p=6.10e-03),	21303778	(p=6.60e-03),
452	3958	LGALS3	-	620	19	8.529e-19	25788032	(p=3.12e-04),	27012551	(p=4.00e-04),	21331750	(p=1.20e-03),	19843071	(p=1.60e-03),	11724777	(p=1.70e-03),	19286570	(p=1.70e-03),	24338002	(p=2.20e-03),	24755837	(p=2.20e-03),	17420249	(p=2.90e-03),	21987825	(p=3.70e-03),
453	6275	S100A4	-	298	15	8.868e-19	27328733	(p=3.16e-04),	26741489	(p=1.00e-03),	23832737	(p=1.60e-03),	17638890	(p=2.40e-03),	27802204	(p=3.70e-03),	20000738	(p=3.90e-03),	24217649	(p=4.50e-03),	9926943	(p=5.30e-03),	18548584	(p=5.30e-03),	21169409	(p=6.00e-03),
454	1030	CDKN2B	-	379	16	1.335e-18	10574984	(p=3.17e-04),	17513607	(p=4.01e-04),	9163429	(p=1.30e-03),	26911146	(p=1.40e-03),	11695244	(p=3.90e-03),	24938701	(p=4.20e-03),	15093610	(p=4.20e-03),	20596618	(p=4.40e-03),	24618291	(p=4.50e-03),	18551412	(p=6.20e-03),
455	9978	RBX1	-	384	16	1.634e-18	19412162	(p=3.03e-04),	22935614	(p=3.14e-04),	19509229	(p=4.02e-04),	25149538	(p=1.00e-03),	21628527	(p=1.30e-03),	24469044	(p=2.10e-03),	26742010	(p=2.50e-03),	28522751	(p=2.50e-03),	19935701	(p=2.60e-03),	25659039	(p=5.10e-03),
456	4082	MARCKS	-	99	11	2.566e-18	25179733	(p=2.05e-04),	28166200	(p=3.07e-04),	25524703	(p=4.01e-04),	26528715	(p=5.00e-04),	26015406	(p=1.00e-03),	24662837	(p=2.50e-03),	23876235	(p=3.70e-03),	26381412	(p=4.50e-03),	27081703	(p=7.10e-03),	19302977	(p=7.10e-03),
457	7022	TFAP2C	-	66	10	3.014e-18	24045439	(p=3.01e-04),	27593936	(p=7.01e-04),	19798054	(p=1.30e-03),	17875680	(p=2.10e-03),	22371483	(p=2.30e-03),	12226108	(p=2.90e-03),	16867219	(p=3.70e-03),	22964634	(p=4.40e-03),	21363924	(p=7.10e-03),	27885255	(p=8.70e-03),
458	664	BNIP3	-	145	12	3.382e-18	21911457	(p=3.09e-04),	28167504	(p=4.02e-04),	23504944	(p=7.00e-04),	20368736	(p=1.20e-03),	19593445	(p=1.20e-03),	12215374	(p=1.30e-03),	17638890	(p=2.40e-03),	20100468	(p=2.90e-03),	15856026	(p=4.00e-03),	21711117	(p=4.80e-03),
459	768	CA9	-	259	14	3.581e-18	25890268	(p=4.00e-04),	23208505	(p=1.20e-03),	21966417	(p=2.10e-03),	26993100	(p=2.70e-03),	24886661	(p=2.90e-03),	26252502	(p=3.70e-03),	26259239	(p=4.50e-03),	22147747	(p=4.70e-03),	21745383	(p=6.70e-03),	24821582	(p=6.70e-03),
460	50484	RRM2B	-	68	10	4.115e-18	18505925	(p=3.16e-04),	17671702	(p=3.16e-04),	21216934	(p=1.00e-03),	25963833	(p=2.60e-03),	10716435	(p=6.00e-03),	16407418	(p=6.70e-03),	22902076	(p=6.70e-03),	24215511	(p=6.70e-03),	10980602	(p=8.70e-03),	11719458	(p=9.20e-03),
462	8829	NRP1	-	263	14	4.402e-18	25889301	(p=9.49e-05),	26795388	(p=3.15e-04),	15956974	(p=2.10e-03),	20085644	(p=2.90e-03),	18922901	(p=3.70e-03),	26805761	(p=4.30e-03),	22885184	(p=4.30e-03),	26147006	(p=5.00e-03),	22393126	(p=5.90e-03),	20950431	(p=6.70e-03),
461	1236	CCR7	-	263	14	4.412e-18	21698152	(p=1.20e-03),	21165563	(p=2.20e-03),	24915301	(p=2.90e-03),	21071608	(p=3.00e-03),	19615795	(p=4.00e-03),	29278769	(p=4.20e-03),	28114889	(p=5.30e-03),	28378417	(p=6.10e-03),	26722441	(p=6.70e-03),	22438908	(p=7.40e-03),
463	10188	TNK2	-	104	11	4.439e-18	22322295	(p=3.15e-04),	25347744	(p=2.50e-03),	24461128	(p=3.60e-03),	23208506	(p=3.90e-03),	20359967	(p=3.90e-03),	18435854	(p=4.80e-03),	25738261	(p=5.00e-03),	26498357	(p=5.30e-03),	17494760	(p=5.90e-03),	25148682	(p=6.70e-03),
464	861	RUNX1	-	587	18	4.766e-18	26674644	(p=1.00e-03),	29055018	(p=1.00e-03),	22094587	(p=2.20e-03),	19322702	(p=2.70e-03),	28376129	(p=2.90e-03),	25562167	(p=3.90e-03),	24339741	(p=4.80e-03),	21836608	(p=5.90e-03),	24897507	(p=6.60e-03),	25678665	(p=6.70e-03),
465	80198	MUS81	-	105	11	4.932e-18	26714930	(p=9.72e-05),	28291626	(p=3.05e-04),	28347251	(p=1.20e-03),	21858151	(p=1.90e-03),	27255997	(p=2.20e-03),	21859861	(p=3.40e-03),	26401039	(p=5.00e-03),	16456034	(p=5.90e-03),	11073977	(p=8.00e-03),	22410776	(p=8.90e-03),
466	10848	PPP1R13L	-	106	11	5.482e-18	21926165	(p=3.13e-04),	27177208	(p=1.20e-03),	26109723	(p=2.10e-03),	20840860	(p=2.20e-03),	27693036	(p=4.50e-03),	28137422	(p=5.10e-03),	20600029	(p=5.90e-03),	25675294	(p=7.80e-03),	28870783	(p=8.50e-03),	29412778	(p=8.60e-03),
467	23657	SLC7A11	-	70	10	5.516e-18	28057599	(p=2.06e-04),	25860939	(p=1.00e-03),	27658422	(p=1.40e-03),	20007406	(p=2.30e-03),	28553953	(p=3.30e-03),	24516043	(p=4.20e-03),	26254540	(p=4.30e-03),	25002527	(p=5.10e-03),	23771433	(p=6.00e-03),	28985506	(p=9.90e-03),
468	7431	VIM	-	505	17	6.287e-18	21319273	(p=3.11e-04),	26499837	(p=3.13e-04),	17361185	(p=8.00e-04),	24755837	(p=2.20e-03),	25963833	(p=2.60e-03),	27163529	(p=4.10e-03),	22236966	(p=4.50e-03),	26381412	(p=4.50e-03),	19182791	(p=5.30e-03),	28135203	(p=5.90e-03),
469	840	CASP7	-	208	13	6.607e-18	19996278	(p=3.11e-04),	25435190	(p=3.17e-04),	27084536	(p=1.20e-03),	24434142	(p=1.50e-03),	20950443	(p=2.60e-03),	28165150	(p=2.60e-03),	16123041	(p=3.70e-03),	18708163	(p=4.20e-03),	25156550	(p=4.80e-03),	18459962	(p=5.30e-03),
470	7249	TSC2	-	344	15	7.107e-18	23947572	(p=2.90e-03),	25565629	(p=3.70e-03),	23878397	(p=3.90e-03),	25724664	(p=3.90e-03),	16339216	(p=4.50e-03),	23689538	(p=4.50e-03),	24398473	(p=4.80e-03),	28202529	(p=4.80e-03),	18538015	(p=5.10e-03),	17671177	(p=5.30e-03),
471	3659	IRF1	-	279	14	9.804e-18	19593445	(p=1.20e-03),	12732645	(p=1.90e-03),	15878912	(p=3.00e-03),	17918184	(p=3.50e-03),	15241475	(p=3.90e-03),	15548708	(p=4.50e-03),	25501823	(p=4.50e-03),	22200613	(p=4.80e-03),	12067985	(p=5.90e-03),	25497010	(p=5.90e-03),
472	4297	KMT2A	-	435	16	1.092e-17	27625305	(p=2.04e-04),	24858818	(p=3.03e-04),	27119507	(p=3.15e-04),	23624644	(p=4.02e-04),	24831003	(p=9.01e-04),	26833731	(p=2.20e-03),	26970896	(p=2.90e-03),	28131992	(p=3.90e-03),	28726783	(p=4.30e-03),	18806775	(p=5.30e-03),
473	6500	SKP1	-	355	15	1.121e-17	9858587	(p=1.00e-03),	17569795	(p=1.90e-03),	12234927	(p=2.50e-03),	28522751	(p=2.50e-03),	25963833	(p=2.60e-03),	27099442	(p=5.10e-03),	18071316	(p=5.30e-03),	15536641	(p=5.30e-03),	24785407	(p=5.30e-03),	25852190	(p=5.90e-03),
474	7532	YWHAG	-	217	13	1.135e-17	11531413	(p=2.05e-04),	21319273	(p=3.11e-04),	15265780	(p=1.20e-03),	25963833	(p=2.60e-03),	27894843	(p=3.30e-03),	16581770	(p=3.90e-03),	22222486	(p=4.20e-03),	18843201	(p=4.30e-03),	28126486	(p=5.10e-03),	25852190	(p=5.90e-03),
475	8243	SMC1A	-	161	12	1.172e-17	21319273	(p=3.11e-04),	25884313	(p=4.02e-04),	12607005	(p=6.00e-04),	23717600	(p=1.00e-03),	21056556	(p=2.90e-03),	11877376	(p=4.30e-03),	25875106	(p=4.50e-03),	15640246	(p=5.90e-03),	16226712	(p=6.00e-03),	17544403	(p=6.70e-03),
476	3485	IGFBP2	-	219	13	1.274e-17	17289850	(p=3.16e-04),	24130049	(p=3.17e-04),	24292683	(p=4.02e-04),	23767917	(p=1.20e-03),	26080829	(p=3.90e-03),	27044294	(p=4.20e-03),	17102589	(p=5.90e-03),	26317790	(p=6.40e-03),	25093489	(p=7.50e-03),	23515291	(p=8.50e-03),
477	27436	EML4	-	76	10	1.289e-17	28370702	(p=3.12e-04),	19667264	(p=1.20e-03),	25144242	(p=2.60e-03),	26019170	(p=2.90e-03),	26517679	(p=3.70e-03),	18594010	(p=4.30e-03),	27811184	(p=5.30e-03),	25852190	(p=5.90e-03),	28039177	(p=6.70e-03),	24982409	(p=8.50e-03),
478	4691	NCL	-	360	15	1.361e-17	25921135	(p=2.02e-04),	24780295	(p=2.03e-04),	24530506	(p=3.15e-04),	27754848	(p=5.00e-04),	23145133	(p=1.00e-03),	25963833	(p=2.60e-03),	12944467	(p=3.90e-03),	26540346	(p=4.80e-03),	16226712	(p=6.00e-03),	24469254	(p=6.60e-03),
480	84289	ING5	-	47	9	1.363e-17	25860957	(p=3.16e-04),	20182888	(p=8.00e-04),	25980581	(p=1.80e-03),	22384930	(p=2.60e-03),	27409347	(p=4.30e-03),	25991669	(p=6.10e-03),	25938545	(p=6.20e-03),	21750715	(p=7.50e-03),	27453043	(p=9.90e-03),
479	9874	TLK1	-	47	9	1.366e-17	28426283	(p=1.00e-03),	26860083	(p=1.00e-03),	16156902	(p=1.40e-03),	12955071	(p=1.70e-03),	24376897	(p=3.40e-03),	12660173	(p=4.40e-03),	21647934	(p=5.30e-03),	26855419	(p=7.20e-03),	20381954	(p=8.50e-03),
481	22943	DKK1	-	369	15	1.942e-17	21317455	(p=1.40e-03),	26353782	(p=2.20e-03),	28350100	(p=2.60e-03),	11840333	(p=2.90e-03),	24391982	(p=3.00e-03),	26407843	(p=3.70e-03),	18157634	(p=4.20e-03),	22815877	(p=4.30e-03),	24269823	(p=4.80e-03),	26837533	(p=6.60e-03),
482	1052	CEBPD	-	80	10	2.188e-17	27435393	(p=3.15e-04),	15389878	(p=1.00e-03),	27181204	(p=2.10e-03),	20971808	(p=2.60e-03),	20385105	(p=3.70e-03),	26358750	(p=4.30e-03),	22037769	(p=4.50e-03),	26174226	(p=5.10e-03),	15389879	(p=5.90e-03),	15674331	(p=9.80e-03),
484	4092	SMAD7	-	298	14	2.373e-17	22641218	(p=3.00e-04),	22751114	(p=5.00e-04),	24556688	(p=1.00e-03),	28300830	(p=1.90e-03),	15811853	(p=2.00e-03),	27473823	(p=2.10e-03),	27303812	(p=2.90e-03),	17172861	(p=3.70e-03),	25149540	(p=4.00e-03),	23625826	(p=5.30e-03),
483	699	BUB1	-	121	11	2.377e-17	23728478	(p=3.14e-04),	17388661	(p=3.17e-04),	25564677	(p=5.00e-04),	25963654	(p=4.50e-03),	22099307	(p=4.80e-03),	19252416	(p=5.00e-03),	25852190	(p=5.90e-03),	18922873	(p=6.20e-03),	26223641	(p=6.60e-03),	10969775	(p=8.30e-03),
485	3838	KPNA2	-	299	14	2.48e-17	21319273	(p=3.11e-04),	23907459	(p=9.00e-04),	23178491	(p=1.00e-03),	25109899	(p=1.40e-03),	19117056	(p=2.10e-03),	24930886	(p=2.50e-03),	25963833	(p=2.60e-03),	23749771	(p=5.20e-03),	21220479	(p=6.70e-03),	24799195	(p=6.70e-03),
486	10131	TRAP1	-	122	11	2.592e-17	25239454	(p=2.90e-03),	24297638	(p=3.10e-03),	26084290	(p=3.60e-03),	20000738	(p=3.90e-03),	24754231	(p=4.50e-03),	28678347	(p=4.50e-03),	15292218	(p=4.80e-03),	27422900	(p=5.00e-03),	27662365	(p=6.20e-03),	27977010	(p=7.40e-03),
487	10253	SPRY2	-	173	12	2.738e-17	25934697	(p=3.14e-04),	20624167	(p=9.00e-04),	26286024	(p=1.20e-03),	23868981	(p=2.00e-03),	20661223	(p=3.90e-03),	18214995	(p=4.50e-03),	27835572	(p=4.80e-03),	17510316	(p=5.10e-03),	21909357	(p=5.30e-03),	24469046	(p=7.50e-03),
488	1386	ATF2	-	233	13	2.78e-17	12663670	(p=8.00e-04),	23800081	(p=1.40e-03),	26935060	(p=2.90e-03),	25041846	(p=3.70e-03),	11713276	(p=3.80e-03),	10066798	(p=4.80e-03),	20581861	(p=4.80e-03),	21990224	(p=5.90e-03),	28618963	(p=6.60e-03),	15916964	(p=7.50e-03),
489	7048	TGFBR2	-	468	16	3.253e-17	27763636	(p=1.40e-03),	18339844	(p=1.40e-03),	24336330	(p=1.60e-03),	22672900	(p=1.60e-03),	27048361	(p=2.90e-03),	12017275	(p=3.60e-03),	25149540	(p=4.00e-03),	21757750	(p=4.30e-03),	9926943	(p=5.30e-03),	23178117	(p=5.30e-03),
490	4292	MLH1	-	876	20	3.342e-17	23653048	(p=3.02e-04),	19861440	(p=3.17e-04),	12209584	(p=4.01e-04),	18787700	(p=5.00e-04),	19259094	(p=8.00e-04),	18480060	(p=1.00e-03),	18683754	(p=1.60e-03),	12939400	(p=2.90e-03),	22222486	(p=4.20e-03),	23539435	(p=4.80e-03),
491	9734	HDAC9	-	125	11	3.376e-17	22487525	(p=3.16e-04),	24562770	(p=3.17e-04),	27033599	(p=1.40e-03),	26084607	(p=1.60e-03),	10922406	(p=2.60e-03),	26992905	(p=3.90e-03),	26930713	(p=5.30e-03),	22945647	(p=7.50e-03),	21987446	(p=7.80e-03),	21806350	(p=8.20e-03),
492	694	BTG1	-	52	9	3.568e-17	26050197	(p=1.40e-03),	23982470	(p=2.30e-03),	26503430	(p=2.50e-03),	25115181	(p=2.90e-03),	24985971	(p=4.80e-03),	24272202	(p=6.70e-03),	25017022	(p=7.50e-03),	24264312	(p=7.80e-03),	25173640	(p=9.30e-03),
493	6446	SGK1	-	239	13	3.825e-17	23581296	(p=9.01e-04),	26869290	(p=2.60e-03),	28177128	(p=4.30e-03),	27251632	(p=6.10e-03),	22240294	(p=6.60e-03),	23650397	(p=7.80e-03),	17916563	(p=7.80e-03),	21224398	(p=9.70e-03),	26034353	(p=9.80e-03),	15695387	(p=9.80e-03),
494	3837	KPNB1	-	310	14	4.007e-17	23444224	(p=9.36e-05),	21319273	(p=3.11e-04),	25890085	(p=4.00e-04),	25794490	(p=1.40e-03),	19117056	(p=2.10e-03),	24755837	(p=2.20e-03),	25963833	(p=2.60e-03),	22222486	(p=4.20e-03),	26242264	(p=4.50e-03),	26112410	(p=5.30e-03),
495	11279	KLF8	-	53	9	4.266e-17	22766838	(p=2.90e-03),	23023312	(p=3.40e-03),	20182889	(p=3.50e-03),	26995652	(p=4.50e-03),	26025929	(p=5.90e-03),	26993780	(p=6.10e-03),	23105099	(p=6.70e-03),	21151179	(p=7.50e-03),	23812425	(p=8.00e-03),
496	7533	YWHAH	-	181	12	4.651e-17	11531413	(p=2.05e-04),	21319273	(p=3.11e-04),	16968670	(p=1.20e-03),	15265780	(p=1.20e-03),	12042314	(p=1.60e-03),	25963833	(p=2.60e-03),	16581770	(p=3.90e-03),	22562251	(p=4.10e-03),	22222486	(p=4.20e-03),	25852190	(p=5.90e-03),
497	8880	FUBP1	-	87	10	5.108e-17	21319273	(p=3.11e-04),	27157613	(p=1.00e-03),	25963833	(p=2.60e-03),	28076379	(p=3.70e-03),	19637194	(p=3.90e-03),	26901106	(p=4.50e-03),	21855647	(p=6.70e-03),	19585652	(p=6.70e-03),	25995247	(p=8.70e-03),	24347226	(p=9.90e-03),
499	8408	ULK1	-	131	11	5.635e-17	27864418	(p=4.00e-04),	28498429	(p=1.60e-03),	24955726	(p=1.90e-03),	26593251	(p=2.60e-03),	23849170	(p=4.50e-03),	28677209	(p=7.40e-03),	28073914	(p=8.30e-03),	27687210	(p=8.90e-03),	29470986	(p=9.20e-03),	28614291	(p=9.80e-03),
498	8239	USP9X	-	131	11	5.646e-17	25692226	(p=7.00e-04),	26921344	(p=8.00e-04),	23171055	(p=1.00e-03),	27317434	(p=1.40e-03),	24991768	(p=2.50e-03),	25963833	(p=2.60e-03),	24785407	(p=5.30e-03),	21566062	(p=5.90e-03),	28720576	(p=6.70e-03),	27120977	(p=6.70e-03),
501	7490	WT1	-	583	17	6.002e-17	19190340	(p=1.00e-03),	25929687	(p=2.50e-03),	25310451	(p=3.10e-03),	17206472	(p=3.80e-03),	26320177	(p=3.80e-03),	25474318	(p=3.90e-03),	27821145	(p=4.10e-03),	24190574	(p=4.30e-03),	25613309	(p=4.50e-03),	22898820	(p=6.10e-03),
500	2081	ERN1	-	185	12	6.01e-17	24330607	(p=4.01e-04),	25495526	(p=1.40e-03),	24970676	(p=2.30e-03),	25901709	(p=4.20e-03),	27829216	(p=4.50e-03),	29263275	(p=4.80e-03),	28167662	(p=4.80e-03),	26517687	(p=5.00e-03),	28618969	(p=5.30e-03),	20013084	(p=5.90e-03),
502	100133941	CD24	-	250	13	6.72e-17	27179633	(p=1.20e-03),	26712693	(p=1.20e-03),	20491779	(p=1.30e-03),	28391164	(p=1.60e-03),	28418843	(p=2.90e-03),	18413748	(p=3.80e-03),	22760497	(p=3.90e-03),	24754246	(p=3.90e-03),	27276062	(p=5.30e-03),	21147107	(p=5.90e-03),
503	10232	MSLN	-	134	11	7.211e-17	21880146	(p=3.06e-04),	27635089	(p=3.15e-04),	19010822	(p=1.20e-03),	21515913	(p=1.40e-03),	24465798	(p=2.20e-03),	28288645	(p=2.90e-03),	27999204	(p=2.90e-03),	27422997	(p=2.90e-03),	18245228	(p=6.10e-03),	21999204	(p=7.40e-03),
504	10919	EHMT2	-	188	12	7.239e-17	25027955	(p=3.02e-04),	27431310	(p=3.07e-04),	28265008	(p=3.16e-04),	28351524	(p=6.00e-04),	25595900	(p=2.50e-03),	28532996	(p=3.60e-03),	27531902	(p=3.70e-03),	22406531	(p=4.80e-03),	26320100	(p=6.60e-03),	25115793	(p=7.80e-03),
505	7474	WNT5A	-	325	14	7.503e-17	24399733	(p=4.01e-04),	25308364	(p=9.01e-04),	24865425	(p=1.40e-03),	25410163	(p=1.40e-03),	25224731	(p=3.90e-03),	19651774	(p=4.50e-03),	28232477	(p=5.30e-03),	19099253	(p=5.50e-03),	25772239	(p=5.90e-03),	27876017	(p=7.10e-03),
506	1870	E2F2	-	91	10	8.016e-17	26498144	(p=3.13e-04),	23809258	(p=1.90e-03),	11719808	(p=4.50e-03),	20226085	(p=4.50e-03),	15716352	(p=5.00e-03),	17380128	(p=5.90e-03),	8846921	(p=6.80e-03),	20418948	(p=7.80e-03),	16951254	(p=8.20e-03),	27520092	(p=8.70e-03),
507	2113	ETS1	-	331	14	9.608e-17	20097731	(p=3.16e-04),	26150526	(p=3.17e-04),	10918595	(p=4.01e-04),	26776158	(p=8.00e-04),	21741415	(p=2.50e-03),	15469934	(p=2.60e-03),	27525970	(p=3.90e-03),	24963049	(p=4.30e-03),	25880398	(p=5.90e-03),	25912876	(p=6.00e-03),
508	1871	E2F3	-	139	11	1.077e-16	24831239	(p=1.00e-03),	22139708	(p=1.40e-03),	23967867	(p=2.50e-03),	16909110	(p=4.10e-03),	15716352	(p=5.00e-03),	28337965	(p=5.30e-03),	17380128	(p=5.90e-03),	8846921	(p=6.80e-03),	16951254	(p=8.20e-03),	11799067	(p=8.50e-03),
509	10397	NDRG1	-	195	12	1.114e-16	27793840	(p=9.01e-04),	25860930	(p=2.60e-03),	25777142	(p=2.90e-03),	24302615	(p=3.00e-03),	16920733	(p=4.70e-03),	21236457	(p=6.20e-03),	24626771	(p=6.70e-03),	26534963	(p=7.80e-03),	19491262	(p=9.50e-03),	26359353	(p=9.80e-03),
510	2950	GSTP1	-	1450	24	1.15e-16	21319273	(p=3.11e-04),	21622623	(p=7.01e-04),	23106910	(p=1.00e-03),	17513610	(p=1.20e-03),	25963833	(p=2.60e-03),	22158036	(p=2.80e-03),	12210727	(p=2.90e-03),	25010864	(p=3.90e-03),	21072184	(p=4.50e-03),	21181092	(p=5.10e-03),
512	83540	NUF2	-	59	9	1.161e-16	19878654	(p=4.02e-04),	25481014	(p=1.40e-03),	27049259	(p=1.40e-03),	25374179	(p=2.20e-03),	25370920	(p=2.90e-03),	23056589	(p=3.70e-03),	26045769	(p=4.50e-03),	27237743	(p=4.80e-03),	25852190	(p=5.90e-03),
511	55959	SULF2	-	59	9	1.163e-16	21040406	(p=1.00e-03),	22623531	(p=1.70e-03),	22293178	(p=4.20e-03),	22158045	(p=4.50e-03),	22410125	(p=6.70e-03),	26708018	(p=7.20e-03),	20725905	(p=8.00e-03),	19855436	(p=8.60e-03),	26895473	(p=8.70e-03),
513	5590	PRKCZ	-	337	14	1.214e-16	8663071	(p=1.00e-03),	21315177	(p=1.00e-03),	22242160	(p=1.30e-03),	28518146	(p=1.40e-03),	20501645	(p=2.20e-03),	22475628	(p=2.90e-03),	25852190	(p=5.90e-03),	17525161	(p=5.90e-03),	20407013	(p=6.60e-03),	20417648	(p=6.70e-03),
515	8289	ARID1A	-	198	12	1.323e-16	27172896	(p=2.06e-04),	27520487	(p=2.70e-03),	27572311	(p=2.90e-03),	27323812	(p=4.00e-03),	24566899	(p=4.50e-03),	26069190	(p=5.30e-03),	24793973	(p=6.10e-03),	26960408	(p=6.70e-03),	26572704	(p=7.20e-03),	27486766	(p=7.60e-03),
514	1909	EDNRA	-	198	12	1.326e-16	17616694	(p=3.05e-04),	16984730	(p=8.00e-04),	16648553	(p=1.00e-03),	21220476	(p=2.20e-03),	15838262	(p=3.10e-03),	25194819	(p=3.90e-03),	26675258	(p=4.30e-03),	25377471	(p=4.50e-03),	22480520	(p=6.20e-03),	12875994	(p=7.20e-03),
518	51079	NDUFA13	-	96	10	1.365e-16	23851499	(p=1.90e-03),	26458553	(p=4.50e-03),	21765936	(p=5.10e-03),	23386605	(p=5.70e-03),	25242535	(p=5.80e-03),	20522552	(p=7.80e-03),	17823279	(p=7.90e-03),	23580587	(p=8.70e-03),	25550785	(p=9.80e-03),	16826196	(p=9.90e-03),
517	9252	RPS6KA5	-	96	10	1.368e-16	27196759	(p=3.06e-04),	25958199	(p=3.10e-04),	19672773	(p=1.00e-03),	23604116	(p=2.30e-03),	25520509	(p=2.90e-03),	26109721	(p=4.00e-03),	23643942	(p=4.30e-03),	16762916	(p=4.50e-03),	27588146	(p=5.80e-03),	20406806	(p=9.80e-03),
516	47	ACLY	-	96	10	1.37e-16	24132143	(p=1.30e-03),	18922930	(p=2.60e-03),	20693577	(p=4.10e-03),	21320693	(p=4.80e-03),	23506848	(p=6.20e-03),	23807225	(p=6.70e-03),	26452058	(p=6.70e-03),	26928812	(p=8.50e-03),	22718913	(p=8.90e-03),	26831064	(p=9.90e-03),
520	3398	ID2	-	143	11	1.446e-16	25076250	(p=3.10e-04),	16705184	(p=1.40e-03),	24376712	(p=2.90e-03),	25773386	(p=3.00e-03),	21478550	(p=3.40e-03),	18806828	(p=4.40e-03),	27385728	(p=4.80e-03),	9372912	(p=7.40e-03),	7926730	(p=8.20e-03),	22380883	(p=8.50e-03),
519	4286	MITF	-	266	13	1.447e-16	16001072	(p=1.40e-03),	26962685	(p=2.20e-03),	21981993	(p=4.20e-03),	19805117	(p=5.30e-03),	25789707	(p=5.30e-03),	23477830	(p=5.90e-03),	21873430	(p=6.50e-03),	18451137	(p=6.70e-03),	24771846	(p=7.10e-03),	15607961	(p=7.30e-03),
521	3939	LDHA	-	200	12	1.477e-16	27708237	(p=3.07e-04),	21319273	(p=3.11e-04),	28218905	(p=1.60e-03),	25762632	(p=1.90e-03),	25963833	(p=2.60e-03),	19276158	(p=3.20e-03),	25838393	(p=4.40e-03),	21452021	(p=5.30e-03),	26484566	(p=7.50e-03),	25524555	(p=7.80e-03),
522	1452	CSNK1A1	-	146	11	1.817e-16	27488834	(p=1.70e-03),	25798617	(p=2.20e-03),	22350414	(p=2.60e-03),	24962017	(p=4.50e-03),	21331045	(p=4.50e-03),	19118383	(p=4.70e-03),	17110929	(p=4.80e-03),	19759023	(p=5.90e-03),	25852190	(p=5.90e-03),	16061179	(p=6.70e-03),
523	7020	TFAP2A	-	204	12	1.866e-16	28749936	(p=1.00e-03),	25669978	(p=1.90e-03),	28439677	(p=2.30e-03),	24335623	(p=2.80e-03),	12226108	(p=2.90e-03),	16867219	(p=3.70e-03),	19742317	(p=5.50e-03),	14551210	(p=6.00e-03),	21084835	(p=6.20e-03),	17513613	(p=6.70e-03),
524	3312	HSPA8	-	529	16	1.981e-16	21319273	(p=3.11e-04),	20930503	(p=3.17e-04),	25963833	(p=2.60e-03),	24189400	(p=3.90e-03),	27183383	(p=3.90e-03),	16740632	(p=4.30e-03),	25527454	(p=4.80e-03),	18772114	(p=5.90e-03),	23333597	(p=5.90e-03),	28465257	(p=6.70e-03),
525	6478	SIAH2	-	100	10	2.056e-16	26751770	(p=3.15e-04),	25963833	(p=2.60e-03),	23208506	(p=3.90e-03),	22037769	(p=4.50e-03),	21586138	(p=5.00e-03),	25313037	(p=7.10e-03),	19001609	(p=7.40e-03),	22323152	(p=8.30e-03),	26580787	(p=8.50e-03),	26654769	(p=8.70e-03),
526	2321	FLT1	-	634	17	2.194e-16	25340839	(p=4.02e-04),	24041258	(p=4.02e-04),	18694994	(p=1.40e-03),	20103604	(p=2.90e-03),	22438952	(p=3.00e-03),	17550303	(p=3.90e-03),	26623725	(p=4.50e-03),	16671089	(p=4.80e-03),	27401249	(p=6.70e-03),	27590851	(p=7.30e-03),
527	10273	STUB1	-	358	14	2.702e-16	28232384	(p=4.01e-04),	27475501	(p=2.90e-03),	23629654	(p=2.90e-03),	23256568	(p=2.90e-03),	22271573	(p=3.80e-03),	28128329	(p=4.20e-03),	16740632	(p=4.30e-03),	21325980	(p=5.00e-03),	22038067	(p=5.30e-03),	25852190	(p=5.90e-03),
528	324	APC	-	753	18	2.8e-16	18454178	(p=1.20e-03),	26049416	(p=1.40e-03),	14728717	(p=1.60e-03),	18474248	(p=2.10e-03),	28174173	(p=2.30e-03),	21664290	(p=2.50e-03),	21949247	(p=2.90e-03),	19703905	(p=4.20e-03),	28179481	(p=4.30e-03),	19378335	(p=4.80e-03),
529	688	KLF5	-	153	11	3.026e-16	26397390	(p=3.20e-03),	19411256	(p=3.20e-03),	25970772	(p=4.50e-03),	19189969	(p=4.70e-03),	19668233	(p=5.00e-03),	23913682	(p=7.20e-03),	25789974	(p=7.40e-03),	18054006	(p=9.20e-03),	22632819	(p=9.20e-03),	23633919	(p=9.80e-03),
531	51564	HDAC7	-	105	10	3.364e-16	28178760	(p=3.15e-04),	19355988	(p=1.40e-03),	10922406	(p=2.60e-03),	23880157	(p=4.30e-03),	26853466	(p=4.50e-03),	21120446	(p=5.30e-03),	17947801	(p=5.30e-03),	21836063	(p=7.00e-03),	17873065	(p=7.50e-03),	20224040	(p=7.80e-03),
530	10403	NDC80	-	105	10	3.371e-16	15504738	(p=3.15e-04),	19878654	(p=4.02e-04),	24327015	(p=6.00e-04),	26612002	(p=1.00e-03),	25132262	(p=1.00e-03),	23056589	(p=3.70e-03),	15964272	(p=5.30e-03),	24694948	(p=5.30e-03),	25852190	(p=5.90e-03),	23474708	(p=8.90e-03),
532	29128	UHRF1	-	157	11	4.014e-16	21214517	(p=3.08e-04),	25743796	(p=7.00e-04),	23943380	(p=7.01e-04),	22552622	(p=1.50e-03),	21067293	(p=2.50e-03),	24756644	(p=2.60e-03),	26239364	(p=3.90e-03),	15009091	(p=4.50e-03),	16195352	(p=5.10e-03),	21045206	(p=5.30e-03),
533	1655	DDX5	-	218	12	4.061e-16	17361185	(p=8.00e-04),	25963833	(p=2.60e-03),	24910429	(p=2.60e-03),	24189400	(p=3.90e-03),	17384675	(p=3.90e-03),	25852190	(p=5.90e-03),	16226712	(p=6.00e-03),	22750847	(p=6.70e-03),	27129302	(p=6.70e-03),	26212035	(p=6.70e-03),
534	9365	KL	-	290	13	4.262e-16	23437382	(p=9.01e-04),	21523445	(p=1.60e-03),	20482749	(p=2.50e-03),	26499380	(p=2.50e-03),	28232477	(p=5.30e-03),	28153033	(p=5.90e-03),	23123137	(p=6.00e-03),	23248036	(p=7.10e-03),	28259911	(p=7.40e-03),	25827069	(p=7.80e-03),
535	5052	PRDX1	-	220	12	4.516e-16	21319273	(p=3.11e-04),	26636537	(p=4.02e-04),	16278420	(p=9.00e-04),	25963833	(p=2.60e-03),	11986303	(p=2.70e-03),	25011585	(p=4.20e-03),	23615915	(p=4.30e-03),	26689287	(p=5.30e-03),	21516123	(p=7.10e-03),	27503926	(p=8.00e-03),
536	11197	WIF1	-	109	10	4.9e-16	22002305	(p=1.00e-03),	16007117	(p=2.90e-03),	22901505	(p=4.00e-03),	25772239	(p=5.90e-03),	28468589	(p=6.20e-03),	28543390	(p=8.20e-03),	19690140	(p=8.70e-03),	18701434	(p=8.70e-03),	20573255	(p=9.00e-03),	27430608	(p=9.20e-03),
537	3005	H1F0	-	69	9	4.931e-16	16985050	(p=3.17e-04),	12949733	(p=4.02e-04),	17361185	(p=8.00e-04),	12190313	(p=9.00e-04),	16365885	(p=1.40e-03),	19829063	(p=3.60e-03),	17224799	(p=4.50e-03),	12383116	(p=8.30e-03),	17361108	(p=8.90e-03),
538	3691	ITGB4	-	223	12	5.281e-16	25808196	(p=3.06e-04),	19138983	(p=2.20e-03),	23348745	(p=3.00e-03),	22496621	(p=3.80e-03),	24189400	(p=3.90e-03),	24533083	(p=3.90e-03),	25945837	(p=5.30e-03),	18270579	(p=5.30e-03),	25852190	(p=5.90e-03),	16740748	(p=6.20e-03),
539	6232	RPS27	-	70	9	5.629e-16	21319273	(p=3.11e-04),	16864798	(p=2.20e-03),	25963833	(p=2.60e-03),	24189400	(p=3.90e-03),	21518817	(p=4.20e-03),	21796632	(p=4.80e-03),	19642098	(p=6.70e-03),	16914586	(p=8.20e-03),	26831064	(p=9.90e-03),
540	5566	PRKACA	-	574	16	6.644e-16	19789307	(p=3.08e-04),	28051330	(p=1.00e-03),	17317104	(p=1.90e-03),	11463845	(p=2.20e-03),	24909179	(p=3.90e-03),	17333334	(p=4.50e-03),	25468898	(p=4.70e-03),	22340593	(p=4.80e-03),	21098703	(p=4.80e-03),	23074279	(p=5.90e-03),
541	6608	SMO	-	113	10	7.032e-16	26124204	(p=4.00e-04),	22486854	(p=1.60e-03),	26784250	(p=1.70e-03),	26189371	(p=2.10e-03),	20067614	(p=2.60e-03),	28350784	(p=3.90e-03),	26317547	(p=4.30e-03),	27694322	(p=4.80e-03),	18359851	(p=5.30e-03),	23599646	(p=9.20e-03),
542	5155	PDGFB	-	302	13	7.052e-16	22021110	(p=1.70e-03),	25766258	(p=3.80e-03),	16530387	(p=3.90e-03),	15767546	(p=4.00e-03),	27448842	(p=4.50e-03),	22038837	(p=5.10e-03),	26951930	(p=7.90e-03),	28327358	(p=8.70e-03),	21483469	(p=8.70e-03),	22805337	(p=8.90e-03),
543	3181	HNRNPA2B1	-	230	12	7.57e-16	28351333	(p=3.17e-04),	25963833	(p=2.60e-03),	24675500	(p=2.60e-03),	24998203	(p=3.80e-03),	24189400	(p=3.90e-03),	20000738	(p=3.90e-03),	25483567	(p=5.90e-03),	16226712	(p=6.00e-03),	27129302	(p=6.70e-03),	21642356	(p=7.80e-03),
544	285	ANGPT2	-	388	14	7.829e-16	21680733	(p=1.60e-03),	22327175	(p=2.50e-03),	25100134	(p=4.50e-03),	23587231	(p=4.80e-03),	27492854	(p=5.30e-03),	20501615	(p=5.40e-03),	23982687	(p=6.60e-03),	25779598	(p=7.00e-03),	26898800	(p=7.40e-03),	20068079	(p=8.20e-03),
545	1164	CKS2	-	42	8	8.076e-16	15504738	(p=3.15e-04),	17388661	(p=3.17e-04),	23121546	(p=4.02e-04),	24858038	(p=8.00e-04),	21697511	(p=1.00e-03),	21617860	(p=4.80e-03),	25852190	(p=5.90e-03),	18498131	(p=8.50e-03),
546	5829	PXN	-	306	13	8.282e-16	26956728	(p=3.16e-04),	24096476	(p=1.20e-03),	24885567	(p=1.40e-03),	18632638	(p=2.90e-03),	28739717	(p=3.90e-03),	27068854	(p=4.50e-03),	26530439	(p=5.80e-03),	25852190	(p=5.90e-03),	20628053	(p=6.10e-03),	19642098	(p=6.70e-03),
547	64866	CDCP1	-	74	9	9.379e-16	25893298	(p=1.40e-03),	23510015	(p=4.50e-03),	23378636	(p=5.90e-03),	25728678	(p=6.10e-03),	18483259	(p=6.60e-03),	23208492	(p=6.70e-03),	18467693	(p=7.40e-03),	24939643	(p=7.50e-03),	19671673	(p=8.70e-03),
548	4914	NTRK1	-	310	13	9.739e-16	25840418	(p=7.01e-04),	22623531	(p=1.70e-03),	22561027	(p=2.80e-03),	26496938	(p=3.40e-03),	25512530	(p=4.50e-03),	23569426	(p=4.80e-03),	18427551	(p=5.00e-03),	17671718	(p=5.90e-03),	14691455	(p=6.10e-03),	16181609	(p=6.90e-03),
549	10926	DBF4	-	43	8	9.839e-16	16912045	(p=9.00e-04),	28448802	(p=1.00e-03),	15707391	(p=2.50e-03),	17276990	(p=3.80e-03),	19744312	(p=4.50e-03),	24287290	(p=5.30e-03),	19111665	(p=5.30e-03),	10846177	(p=8.00e-03),
550	4015	LOX	-	174	11	1.216e-15	24573150	(p=3.16e-04),	25790191	(p=1.40e-03),	26908052	(p=1.90e-03),	21239473	(p=3.90e-03),	27029493	(p=3.90e-03),	27296552	(p=4.50e-03),	23750284	(p=4.50e-03),	23975428	(p=5.40e-03),	26515140	(p=6.70e-03),	22438909	(p=7.30e-03),
551	5499	PPP1CA	-	240	12	1.239e-15	28415748	(p=4.01e-04),	16732323	(p=9.00e-04),	12438214	(p=1.40e-03),	26033480	(p=1.40e-03),	19094064	(p=2.60e-03),	16186112	(p=3.90e-03),	16582606	(p=4.50e-03),	21909427	(p=5.30e-03),	16550609	(p=5.30e-03),	25852190	(p=5.90e-03),
552	6416	MAP2K4	-	176	11	1.375e-15	19593445	(p=1.20e-03),	18436711	(p=2.90e-03),	21372598	(p=4.20e-03),	24556602	(p=4.20e-03),	12714585	(p=4.80e-03),	21487811	(p=6.20e-03),	22154358	(p=6.70e-03),	11836244	(p=6.70e-03),	25019290	(p=8.30e-03),	9622070	(p=8.90e-03),
553	5770	PTPN1	-	320	13	1.446e-15	25862004	(p=9.00e-04),	24285539	(p=1.90e-03),	21632985	(p=2.10e-03),	26721204	(p=2.20e-03),	23814047	(p=2.30e-03),	21795709	(p=2.90e-03),	20952588	(p=4.40e-03),	26942883	(p=4.80e-03),	23358729	(p=5.10e-03),	28492548	(p=5.30e-03),
554	2247	FGF2	-	717	17	1.472e-15	26141457	(p=7.00e-04),	27362808	(p=1.00e-03),	27007053	(p=2.20e-03),	23536707	(p=2.90e-03),	23677479	(p=2.90e-03),	27130666	(p=3.70e-03),	24092775	(p=5.30e-03),	20681019	(p=5.30e-03),	28049184	(p=6.10e-03),	15610530	(p=6.70e-03),
555	8091	HMGA2	-	321	13	1.5e-15	27245202	(p=1.90e-03),	27629422	(p=2.10e-03),	16061642	(p=3.40e-03),	27742669	(p=3.50e-03),	19549901	(p=3.70e-03),	18452175	(p=3.90e-03),	27651238	(p=4.40e-03),	17222355	(p=5.00e-03),	23975428	(p=5.40e-03),	26240284	(p=5.90e-03),
557	8650	NUMB	-	123	10	1.628e-15	24980814	(p=6.00e-04),	24189400	(p=3.90e-03),	27476167	(p=4.00e-03),	27677287	(p=4.80e-03),	28153862	(p=4.80e-03),	27310305	(p=5.00e-03),	26058814	(p=5.90e-03),	26174965	(p=7.80e-03),	26165304	(p=8.30e-03),	28531799	(p=8.30e-03),
556	6749	SSRP1	-	123	10	1.631e-15	25028470	(p=2.05e-04),	21679440	(p=3.14e-04),	27525970	(p=3.90e-03),	28423528	(p=4.20e-03),	28218735	(p=4.50e-03),	21113133	(p=5.30e-03),	25852190	(p=5.90e-03),	16226712	(p=6.00e-03),	27370399	(p=6.70e-03),	19639603	(p=7.10e-03),
558	2241	FER	-	79	9	1.702e-15	16732323	(p=9.00e-04),	28245430	(p=1.00e-03),	22238358	(p=2.90e-03),	25540073	(p=4.50e-03),	23445469	(p=6.10e-03),	23699534	(p=6.70e-03),	23573306	(p=7.10e-03),	29038547	(p=8.50e-03),	21518868	(p=9.80e-03),
559	253260	RICTOR	-	124	10	1.762e-15	19934294	(p=1.20e-03),	27211906	(p=1.40e-03),	28028034	(p=2.90e-03),	18776922	(p=2.90e-03),	23555046	(p=3.90e-03),	23872070	(p=4.50e-03),	20226010	(p=4.50e-03),	25893736	(p=5.90e-03),	18339839	(p=6.70e-03),	24086535	(p=8.70e-03),
560	2353	FOS	-	415	14	1.892e-15	20203690	(p=3.09e-04),	27965308	(p=3.17e-04),	19009649	(p=9.00e-04),	23418787	(p=1.90e-03),	15708845	(p=2.60e-03),	25647783	(p=3.10e-03),	21163924	(p=3.80e-03),	27602752	(p=3.90e-03),	23494858	(p=3.90e-03),	26387545	(p=5.30e-03),
561	85417	CCNB3	-	24	7	1.96e-15	11531413	(p=2.05e-04),	11878934	(p=2.90e-03),	10958988	(p=4.20e-03),	7474080	(p=4.40e-03),	9560267	(p=7.50e-03),	7474100	(p=8.50e-03),	7494303	(p=9.20e-03),
562	900	CCNG1	-	47	8	2.075e-15	26872615	(p=2.30e-03),	10196184	(p=3.20e-03),	12642871	(p=4.20e-03),	17868090	(p=4.50e-03),	16322753	(p=4.50e-03),	25472877	(p=4.80e-03),	15077171	(p=5.80e-03),	19584283	(p=7.10e-03),
563	9682	KDM4A	-	81	9	2.132e-15	28883001	(p=5.00e-04),	27612013	(p=3.90e-03),	22134899	(p=3.90e-03),	25564517	(p=4.00e-03),	27743893	(p=6.70e-03),	22948256	(p=6.70e-03),	21400613	(p=7.80e-03),	24802408	(p=8.90e-03),	26498874	(p=9.80e-03),
564	4843	NOS2	-	736	17	2.185e-15	19130609	(p=3.12e-04),	26797421	(p=3.13e-04),	24040019	(p=1.60e-03),	18579559	(p=2.50e-03),	23261943	(p=3.30e-03),	27464521	(p=3.70e-03),	21700708	(p=3.90e-03),	26756734	(p=4.50e-03),	24035972	(p=4.70e-03),	24398473	(p=4.80e-03),
565	9531	BAG3	-	185	11	2.332e-15	25149536	(p=1.50e-03),	25412315	(p=2.90e-03),	24997994	(p=3.60e-03),	26577854	(p=4.40e-03),	25766331	(p=5.30e-03),	26100943	(p=5.30e-03),	17996194	(p=5.30e-03),	26158518	(p=6.70e-03),	27120977	(p=6.70e-03),	25564440	(p=8.70e-03),
566	4173	MCM4	-	128	10	2.406e-15	24780295	(p=2.03e-04),	22160829	(p=2.03e-04),	15707391	(p=2.50e-03),	25963833	(p=2.60e-03),	17005684	(p=2.60e-03),	12714602	(p=2.60e-03),	21113133	(p=5.30e-03),	17046832	(p=7.60e-03),	10846177	(p=8.00e-03),	26831064	(p=9.90e-03),
567	5074	PAWR	-	129	10	2.6e-15	23760770	(p=4.02e-04),	21328340	(p=2.10e-03),	28720068	(p=2.90e-03),	24523904	(p=2.90e-03),	24503536	(p=3.90e-03),	27938501	(p=5.30e-03),	24457960	(p=5.40e-03),	21764283	(p=6.60e-03),	21555373	(p=9.90e-03),	15657440	(p=9.90e-03),
568	23410	SIRT3	-	187	11	2.612e-15	27367026	(p=3.16e-04),	27420645	(p=1.90e-03),	26141949	(p=2.90e-03),	27925196	(p=3.20e-03),	26722027	(p=3.80e-03),	26743598	(p=3.90e-03),	28197634	(p=4.10e-03),	27277143	(p=5.30e-03),	25103363	(p=5.30e-03),	24042441	(p=6.70e-03),
569	8434	RECK	-	132	10	3.275e-15	22158033	(p=2.50e-03),	20407016	(p=4.10e-03),	16951151	(p=4.50e-03),	25826661	(p=5.00e-03),	12810630	(p=5.30e-03),	25885317	(p=6.60e-03),	24366472	(p=7.80e-03),	21076843	(p=8.00e-03),	18591254	(p=8.20e-03),	24931164	(p=9.80e-03),
570	7543	ZFX	-	50	8	3.479e-15	24228108	(p=1.00e-03),	23461064	(p=2.10e-03),	26967242	(p=2.30e-03),	22185393	(p=2.90e-03),	25355536	(p=4.20e-03),	24585547	(p=4.20e-03),	27566731	(p=4.50e-03),	27797721	(p=7.00e-03),
571	1163	CKS1B	-	86	9	3.681e-15	27558135	(p=3.00e-04),	27270326	(p=8.00e-04),	21697511	(p=1.00e-03),	18519678	(p=1.40e-03),	17303695	(p=3.50e-03),	9774639	(p=4.30e-03),	25544127	(p=5.30e-03),	25852190	(p=5.90e-03),	22047644	(p=7.20e-03),
572	2130	EWSR1	-	264	12	3.706e-15	27697767	(p=2.10e-03),	27283964	(p=2.50e-03),	25963833	(p=2.60e-03),	19404404	(p=3.00e-03),	24189400	(p=3.90e-03),	18347058	(p=4.00e-03),	24963049	(p=4.30e-03),	26623725	(p=4.50e-03),	22266186	(p=5.90e-03),	25852190	(p=5.90e-03),
573	10765	KDM5B	-	88	9	4.55e-15	26911146	(p=1.40e-03),	22371483	(p=2.30e-03),	25777981	(p=2.50e-03),	28082020	(p=4.50e-03),	20226085	(p=4.50e-03),	20228790	(p=5.30e-03),	26655717	(p=5.80e-03),	23408432	(p=8.20e-03),	26184998	(p=9.00e-03),
575	51755	CDK12	-	52	8	4.826e-15	24240700	(p=3.17e-04),	29025359	(p=8.00e-04),	22623531	(p=1.70e-03),	12841360	(p=2.50e-03),	16226712	(p=6.00e-03),	25712099	(p=6.70e-03),	19651820	(p=7.30e-03),	27453043	(p=9.90e-03),
574	1018	CDK3	-	52	8	4.834e-15	26498144	(p=3.13e-04),	27893713	(p=2.90e-03),	8626584	(p=5.90e-03),	25852190	(p=5.90e-03),	25531331	(p=6.70e-03),	8846921	(p=6.80e-03),	18794154	(p=7.10e-03),	28108217	(p=9.90e-03),
576	860	RUNX2	-	446	14	4.858e-15	16407259	(p=3.12e-04),	21913213	(p=1.90e-03),	26282001	(p=4.00e-03),	26404249	(p=4.10e-03),	28125091	(p=4.20e-03),	25808624	(p=4.80e-03),	25867060	(p=4.80e-03),	23618908	(p=5.90e-03),	21885439	(p=5.90e-03),	22537242	(p=6.70e-03),
577	3756	KCNH1	-	89	9	5.019e-15	25136578	(p=2.60e-03),	22984610	(p=4.20e-03),	17520698	(p=4.20e-03),	21315112	(p=4.80e-03),	19932096	(p=5.70e-03),	25783527	(p=6.20e-03),	22778627	(p=7.80e-03),	24694542	(p=8.50e-03),	22061963	(p=9.20e-03),
578	1846	DUSP4	-	53	8	5.648e-15	25027955	(p=3.02e-04),	20860659	(p=1.90e-03),	23966295	(p=3.00e-03),	28283554	(p=4.00e-03),	27957827	(p=4.00e-03),	27393618	(p=4.80e-03),	20725992	(p=7.40e-03),	26941286	(p=8.90e-03),
579	3190	HNRNPK	-	274	12	5.685e-15	21319273	(p=3.11e-04),	26136337	(p=3.14e-04),	27793696	(p=1.90e-03),	25963833	(p=2.60e-03),	28426877	(p=2.60e-03),	25281771	(p=2.90e-03),	25410660	(p=3.20e-03),	28218735	(p=4.50e-03),	16360036	(p=5.30e-03),	27129302	(p=6.70e-03),
580	55107	ANO1	-	140	10	5.843e-15	22564524	(p=3.17e-04),	23431153	(p=1.60e-03),	28177558	(p=2.90e-03),	28193228	(p=3.60e-03),	27732935	(p=3.90e-03),	23576565	(p=4.20e-03),	25232193	(p=5.20e-03),	25823819	(p=5.90e-03),	22912841	(p=7.10e-03),	24919570	(p=8.50e-03),
581	220	ALDH1A3	-	54	8	6.585e-15	24047698	(p=3.12e-04),	27076629	(p=1.60e-03),	25656374	(p=2.10e-03),	25963833	(p=2.60e-03),	24884875	(p=3.90e-03),	27569208	(p=4.50e-03),	25106087	(p=6.40e-03),	28581514	(p=8.30e-03),
582	4176	MCM7	-	204	11	6.644e-15	21319273	(p=3.11e-04),	16912045	(p=9.00e-04),	24166506	(p=2.10e-03),	15707391	(p=2.50e-03),	25963833	(p=2.60e-03),	23720738	(p=2.60e-03),	27797825	(p=2.90e-03),	28058629	(p=5.00e-03),	10846177	(p=8.00e-03),	19834905	(p=8.70e-03),
583	1633	DCK	-	93	9	7.479e-15	19568409	(p=3.09e-04),	27879648	(p=1.20e-03),	18931345	(p=3.40e-03),	22490663	(p=4.50e-03),	24618665	(p=4.50e-03),	21245102	(p=5.30e-03),	21225236	(p=6.60e-03),	20043109	(p=6.70e-03),	26083014	(p=6.70e-03),
584	10657	KHDRBS1	-	207	11	7.773e-15	26438629	(p=3.12e-04),	25874492	(p=1.00e-03),	26050229	(p=2.20e-03),	27473117	(p=2.70e-03),	21678403	(p=4.50e-03),	16568089	(p=4.80e-03),	15021911	(p=5.30e-03),	9315091	(p=6.70e-03),	21642356	(p=7.80e-03),	26831064	(p=9.90e-03),
585	3099	HK2	-	146	10	8.863e-15	27588472	(p=4.02e-04),	19579598	(p=1.00e-03),	24780297	(p=2.90e-03),	21242296	(p=4.30e-03),	18772588	(p=5.00e-03),	26848773	(p=6.10e-03),	28174335	(p=6.50e-03),	24363061	(p=6.70e-03),	28602700	(p=8.50e-03),	23500080	(p=9.90e-03),
586	4303	FOXO4	-	95	9	9.068e-15	20733005	(p=1.40e-03),	20570964	(p=1.60e-03),	15688030	(p=1.60e-03),	18794148	(p=2.60e-03),	15688004	(p=4.80e-03),	11884591	(p=5.30e-03),	26715362	(p=5.30e-03),	24983969	(p=7.00e-03),	24886657	(p=8.70e-03),
587	5754	PTK7	-	57	8	1.032e-14	25204555	(p=4.02e-04),	24587299	(p=4.02e-04),	27557627	(p=7.00e-04),	25962058	(p=1.90e-03),	24654231	(p=3.90e-03),	23663482	(p=7.30e-03),	21103379	(p=9.40e-03),	20558616	(p=9.80e-03),
588	3481	IGF2	-	583	15	1.15e-14	27582487	(p=3.01e-04),	24932685	(p=1.40e-03),	21757716	(p=1.40e-03),	20206398	(p=1.70e-03),	23028800	(p=2.10e-03),	20443017	(p=2.90e-03),	24599933	(p=4.80e-03),	18537183	(p=4.80e-03),	27614046	(p=4.80e-03),	25089899	(p=4.80e-03),
589	11040	PIM2	-	58	8	1.191e-14	27564460	(p=7.00e-04),	21859846	(p=9.00e-04),	18593906	(p=2.50e-03),	28698206	(p=4.20e-03),	20939820	(p=4.70e-03),	27448973	(p=7.80e-03),	18675992	(p=8.30e-03),	23749639	(p=9.90e-03),
590	3491	CYR61	-	217	11	1.291e-14	17361185	(p=8.00e-04),	20233866	(p=9.01e-04),	16243794	(p=3.90e-03),	15592521	(p=4.10e-03),	18819928	(p=4.40e-03),	23744557	(p=4.80e-03),	15044484	(p=4.80e-03),	19584265	(p=5.90e-03),	27286449	(p=5.90e-03),	27889647	(p=6.70e-03),
591	4804	NGFR	-	295	12	1.332e-14	24026251	(p=2.30e-03),	17603629	(p=2.90e-03),	27120782	(p=4.50e-03),	24976126	(p=4.80e-03),	21097678	(p=5.00e-03),	16951226	(p=5.80e-03),	25244921	(p=5.90e-03),	25351876	(p=6.60e-03),	16460673	(p=6.70e-03),	27577679	(p=7.80e-03),
592	64798	DEPTOR	-	59	8	1.37e-14	20169205	(p=8.00e-04),	27211906	(p=1.40e-03),	22160218	(p=2.60e-03),	26896556	(p=7.10e-03),	26893358	(p=7.20e-03),	25544749	(p=7.40e-03),	26992219	(p=8.00e-03),	25810016	(p=9.80e-03),
593	4605	MYBL2	-	100	9	1.442e-14	25557911	(p=1.00e-03),	25368258	(p=1.60e-03),	21419759	(p=1.90e-03),	19043454	(p=3.70e-03),	28427077	(p=3.90e-03),	21480327	(p=5.30e-03),	12947099	(p=8.30e-03),	9840932	(p=8.70e-03),	8123011	(p=9.80e-03),
594	3643	INSR	-	598	15	1.63e-14	21177763	(p=3.05e-04),	28760855	(p=3.09e-04),	21908557	(p=4.02e-04),	26850678	(p=4.02e-04),	19996272	(p=7.01e-04),	26263910	(p=9.01e-04),	27384680	(p=1.00e-03),	26438154	(p=1.20e-03),	22161861	(p=1.60e-03),	24973425	(p=2.20e-03),
595	7494	XBP1	-	222	11	1.642e-14	19265690	(p=8.00e-04),	28082079	(p=1.70e-03),	25963833	(p=2.60e-03),	19609461	(p=2.90e-03),	17660348	(p=3.30e-03),	25901709	(p=4.20e-03),	28167662	(p=4.80e-03),	26517687	(p=5.00e-03),	24821775	(p=5.30e-03),	12067985	(p=5.90e-03),
596	835	CASP2	-	158	10	1.933e-14	25301067	(p=9.01e-04),	28219770	(p=1.00e-03),	19593445	(p=1.20e-03),	22002103	(p=1.20e-03),	19715609	(p=1.30e-03),	22396545	(p=2.50e-03),	17195089	(p=2.90e-03),	25151963	(p=5.30e-03),	19730412	(p=5.90e-03),	22174370	(p=8.20e-03),
597	5734	PTGER4	-	159	10	2.056e-14	19558693	(p=1.00e-03),	27010855	(p=1.00e-03),	25733698	(p=2.90e-03),	20353998	(p=3.90e-03),	17130837	(p=6.20e-03),	21081469	(p=7.00e-03),	22199300	(p=7.80e-03),	27869171	(p=7.80e-03),	27616330	(p=8.00e-03),	28094049	(p=8.90e-03),
598	4853	NOTCH2	-	227	11	2.084e-14	26769750	(p=1.00e-03),	25338527	(p=2.20e-03),	25849484	(p=2.50e-03),	25323114	(p=3.50e-03),	15565166	(p=5.10e-03),	19276344	(p=5.30e-03),	25038880	(p=5.90e-03),	17675579	(p=7.80e-03),	23444212	(p=7.80e-03),	27221981	(p=8.00e-03),
600	8318	CDC45	-	63	8	2.349e-14	16912045	(p=9.00e-04),	26919204	(p=1.20e-03),	18239674	(p=1.60e-03),	15707391	(p=2.50e-03),	20818375	(p=6.70e-03),	17046832	(p=7.60e-03),	28030798	(p=8.88e-03),	11850621	(p=9.50e-03),
599	3985	LIMK2	-	63	8	2.353e-14	21079653	(p=3.15e-04),	23991158	(p=7.00e-04),	28069000	(p=1.60e-03),	22623531	(p=1.70e-03),	25344584	(p=1.90e-03),	20190821	(p=4.40e-03),	23239465	(p=4.50e-03),	25852190	(p=5.90e-03),
601	11054	OGFR	-	34	7	2.814e-14	16685459	(p=5.00e-04),	19297547	(p=1.40e-03),	19835629	(p=4.30e-03),	16820893	(p=5.00e-03),	19923357	(p=6.70e-03),	18923142	(p=6.70e-03),	26831064	(p=9.90e-03),
602	5783	PTPN13	-	108	9	2.891e-14	21741956	(p=2.50e-03),	27285768	(p=2.90e-03),	12354757	(p=2.90e-03),	20501847	(p=3.20e-03),	26984787	(p=3.30e-03),	17638892	(p=4.00e-03),	16888780	(p=5.00e-03),	27129302	(p=6.70e-03),	29415055	(p=9.80e-03),
603	864	RUNX3	-	316	12	2.93e-14	26186909	(p=2.10e-03),	26657794	(p=2.20e-03),	28030842	(p=3.90e-03),	23892093	(p=4.30e-03),	16135801	(p=4.50e-03),	28119527	(p=5.30e-03),	22076387	(p=6.20e-03),	21511279	(p=7.00e-03),	19159630	(p=7.70e-03),	20100835	(p=8.50e-03),
604	57521	RPTOR	-	165	10	2.952e-14	20169205	(p=8.00e-04),	27211906	(p=1.40e-03),	29389967	(p=2.90e-03),	18776922	(p=2.90e-03),	21471201	(p=3.70e-03),	22328503	(p=3.90e-03),	23872070	(p=4.50e-03),	26522726	(p=5.10e-03),	20439490	(p=5.10e-03),	26831064	(p=9.90e-03),
606	6188	RPS3	-	166	10	3.126e-14	21319273	(p=3.11e-04),	17361185	(p=8.00e-04),	21209461	(p=2.50e-03),	25963833	(p=2.60e-03),	24189400	(p=3.90e-03),	21871177	(p=5.80e-03),	27129302	(p=6.70e-03),	23188828	(p=8.70e-03),	26831064	(p=9.90e-03),	27557628	(p=9.90e-03),
605	1434	CSE1L	-	109	9	3.131e-14	21319273	(p=3.11e-04),	26892809	(p=7.01e-04),	12510150	(p=1.20e-03),	25963833	(p=2.60e-03),	27371349	(p=2.60e-03),	11724300	(p=5.50e-03),	23621178	(p=6.00e-03),	24799195	(p=6.70e-03),	26831064	(p=9.90e-03),
607	867	CBL	-	628	15	3.179e-14	16982329	(p=1.20e-03),	25348515	(p=1.40e-03),	25737303	(p=1.60e-03),	23457600	(p=2.10e-03),	8695807	(p=2.90e-03),	16740632	(p=4.30e-03),	19457607	(p=4.30e-03),	27472394	(p=4.50e-03),	22246246	(p=4.50e-03),	20622007	(p=5.00e-03),
608	3313	HSPA9	-	237	11	3.281e-14	25435367	(p=2.01e-04),	21319273	(p=3.11e-04),	25963833	(p=2.60e-03),	28178280	(p=3.70e-03),	24189400	(p=3.90e-03),	20000738	(p=3.90e-03),	27374312	(p=3.90e-03),	22340593	(p=4.80e-03),	23959801	(p=5.90e-03),	26634371	(p=5.90e-03),
609	7301	TYRO3	-	66	8	3.42e-14	28184013	(p=3.10e-04),	21343401	(p=4.50e-03),	26573872	(p=5.00e-03),	19805117	(p=5.30e-03),	29024938	(p=5.90e-03),	24982338	(p=7.50e-03),	27132510	(p=9.80e-03),	25815442	(p=9.80e-03),
611	6210	RPS15A	-	67	8	3.868e-14	21319273	(p=3.11e-04),	17361185	(p=8.00e-04),	25963833	(p=2.60e-03),	27130037	(p=2.60e-03),	25833696	(p=5.00e-03),	16226712	(p=6.00e-03),	27129302	(p=6.70e-03),	26831064	(p=9.90e-03),
610	660	BMX	-	67	8	3.874e-14	18413754	(p=3.17e-04),	27101199	(p=1.00e-03),	16912182	(p=1.20e-03),	24709422	(p=1.40e-03),	25649765	(p=2.40e-03),	24606948	(p=3.90e-03),	21339702	(p=4.20e-03),	21408190	(p=4.30e-03),
612	3952	LEP	-	1482	21	4.505e-14	27999190	(p=1.60e-03),	20008098	(p=2.50e-03),	21771332	(p=2.60e-03),	25704884	(p=2.70e-03),	17344214	(p=3.00e-03),	25016972	(p=3.70e-03),	23228483	(p=4.50e-03),	20589829	(p=4.50e-03),	25967962	(p=5.30e-03),	19775291	(p=6.70e-03),
613	4000	LMNA	-	650	15	5.106e-14	24780295	(p=2.03e-04),	21319273	(p=3.11e-04),	18604166	(p=1.30e-03),	25963833	(p=2.60e-03),	17550303	(p=3.90e-03),	20000738	(p=3.90e-03),	21439080	(p=4.30e-03),	23564641	(p=4.40e-03),	23319047	(p=5.30e-03),	25852190	(p=5.90e-03),
614	1839	HBEGF	-	177	10	5.879e-14	24346967	(p=1.00e-03),	20856931	(p=2.40e-03),	22291012	(p=2.90e-03),	23146907	(p=3.20e-03),	17001310	(p=3.90e-03),	28970067	(p=4.50e-03),	28013056	(p=6.70e-03),	26572150	(p=7.00e-03),	22718294	(p=7.80e-03),	23443317	(p=9.90e-03),
615	84148	KAT8	-	71	8	6.24e-14	28202522	(p=3.14e-04),	15923642	(p=1.40e-03),	23638218	(p=2.10e-03),	24953651	(p=2.90e-03),	20479123	(p=4.20e-03),	16024812	(p=4.50e-03),	24702180	(p=7.50e-03),	17694080	(p=9.00e-03),
616	6595	SMARCA2	-	181	10	7.328e-14	28602977	(p=3.12e-04),	28292935	(p=3.17e-04),	22721696	(p=1.60e-03),	11719516	(p=2.60e-03),	23524580	(p=2.60e-03),	23872584	(p=4.00e-03),	27827316	(p=4.80e-03),	25026375	(p=6.50e-03),	15034933	(p=8.70e-03),	24520176	(p=9.70e-03),
617	9961	MVP	-	120	9	7.427e-14	18809583	(p=2.10e-03),	25963833	(p=2.60e-03),	26632382	(p=3.20e-03),	24997994	(p=3.60e-03),	25869624	(p=5.00e-03),	18600231	(p=8.70e-03),	23525731	(p=9.00e-03),	24243798	(p=9.80e-03),	26831064	(p=9.90e-03),
618	2002	ELK1	-	182	10	7.718e-14	18316600	(p=1.30e-03),	26864615	(p=1.60e-03),	17146445	(p=3.70e-03),	23463670	(p=3.90e-03),	25537503	(p=4.00e-03),	26342199	(p=4.50e-03),	22094256	(p=7.10e-03),	21044953	(p=8.70e-03),	17296730	(p=9.80e-03),	23114923	(p=9.90e-03),
619	28984	RGCC	-	39	7	7.772e-14	17146433	(p=1.00e-03),	15591621	(p=3.70e-03),	19162005	(p=4.20e-03),	19652095	(p=5.10e-03),	15713436	(p=6.60e-03),	27938491	(p=9.80e-03),	20862745	(p=9.90e-03),
620	26574	AATF	-	73	8	7.8e-14	22909821	(p=3.14e-04),	18049476	(p=3.17e-04),	12847090	(p=1.40e-03),	17157788	(p=4.20e-03),	28218735	(p=4.50e-03),	23798705	(p=6.70e-03),	23146908	(p=7.30e-03),	25996291	(p=9.80e-03),
621	84876	ORAI1	-	258	11	8.089e-14	25015419	(p=1.40e-03),	25433371	(p=1.40e-03),	23800047	(p=4.20e-03),	26792278	(p=4.70e-03),	23515871	(p=4.80e-03),	21876174	(p=4.80e-03),	21782006	(p=5.00e-03),	21945734	(p=5.90e-03),	28231736	(p=6.70e-03),	24583265	(p=8.20e-03),
622	4440	MSI1	-	75	8	9.737e-14	18471519	(p=3.05e-04),	27470713	(p=1.00e-03),	21165952	(p=2.30e-03),	28143872	(p=2.90e-03),	20727204	(p=4.70e-03),	18826648	(p=6.70e-03),	29141252	(p=8.70e-03),	27281208	(p=9.90e-03),
623	27035	NOX1	-	187	10	1.004e-13	26658815	(p=8.00e-04),	28330872	(p=1.00e-03),	27107996	(p=1.40e-03),	24833663	(p=2.50e-03),	27600098	(p=4.40e-03),	18463161	(p=4.80e-03),	28534509	(p=5.90e-03),	20715105	(p=7.80e-03),	21483469	(p=8.70e-03),	27771433	(p=9.00e-03),
624	7415	VCP	-	457	13	1.139e-13	21319273	(p=3.11e-04),	22216170	(p=3.17e-04),	23722536	(p=1.00e-03),	27344168	(p=1.40e-03),	25963833	(p=2.60e-03),	16140914	(p=2.60e-03),	26112410	(p=5.30e-03),	26720340	(p=6.50e-03),	27129302	(p=6.70e-03),	28614300	(p=7.20e-03),
625	2739	GLO1	-	126	9	1.146e-13	11489834	(p=3.12e-04),	24966916	(p=4.00e-03),	24105621	(p=4.80e-03),	25184957	(p=4.80e-03),	25342507	(p=5.90e-03),	28549423	(p=7.10e-03),	29225125	(p=8.70e-03),	27406712	(p=9.00e-03),	20544845	(p=9.20e-03),
627	10769	PLK2	-	77	8	1.202e-13	17912033	(p=3.16e-04),	20054236	(p=1.00e-03),	12897130	(p=1.20e-03),	23703673	(p=3.40e-03),	21402713	(p=4.30e-03),	25239093	(p=4.40e-03),	26625870	(p=4.80e-03),	22289679	(p=6.70e-03),
626	3598	IL13RA2	-	77	8	1.204e-13	26208975	(p=1.60e-03),	23421960	(p=2.10e-03),	21477288	(p=3.40e-03),	27986643	(p=6.20e-03),	18172271	(p=6.70e-03),	20068108	(p=8.20e-03),	16902988	(p=8.20e-03),	28550091	(p=9.90e-03),
628	27122	DKK3	-	127	9	1.226e-13	18654608	(p=7.00e-04),	25573172	(p=1.90e-03),	18443132	(p=1.90e-03),	24498395	(p=2.50e-03),	22421143	(p=2.90e-03),	22555103	(p=5.10e-03),	19192722	(p=5.40e-03),	18922905	(p=6.40e-03),	19493271	(p=9.80e-03),
629	708	C1QBP	-	192	10	1.295e-13	25963833	(p=2.60e-03),	23264621	(p=2.90e-03),	24189400	(p=3.90e-03),	21205079	(p=4.50e-03),	26381412	(p=4.50e-03),	22101277	(p=5.00e-03),	26497555	(p=5.10e-03),	25852190	(p=5.90e-03),	21627988	(p=6.70e-03),	25061661	(p=7.80e-03),
631	9122	SLC16A4	-	78	8	1.329e-13	28923861	(p=3.17e-04),	26755530	(p=1.40e-03),	27224918	(p=5.30e-03),	25446815	(p=5.90e-03),	24077291	(p=6.70e-03),	22362593	(p=8.20e-03),	25957999	(p=8.70e-03),	23574725	(p=9.80e-03),
630	984	CDK11B	-	78	8	1.332e-13	25837326	(p=4.01e-04),	27207777	(p=7.00e-04),	23178491	(p=1.00e-03),	22791884	(p=2.00e-03),	27049727	(p=2.90e-03),	24189400	(p=3.90e-03),	25106495	(p=8.30e-03),	26470709	(p=9.00e-03),
632	1072	CFL1	-	271	11	1.354e-13	21319273	(p=3.11e-04),	26936386	(p=3.15e-04),	19556892	(p=5.00e-04),	23362981	(p=1.40e-03),	20564088	(p=2.50e-03),	25963833	(p=2.60e-03),	25784483	(p=2.60e-03),	20000738	(p=3.90e-03),	23702034	(p=6.10e-03),	20729910	(p=7.00e-03),
633	8663	EIF3C	-	79	8	1.473e-13	21319273	(p=3.11e-04),	17361185	(p=8.00e-04),	21209461	(p=2.50e-03),	25963833	(p=2.60e-03),	28854163	(p=2.70e-03),	23733421	(p=4.30e-03),	25823503	(p=4.50e-03),	25852190	(p=5.90e-03),
635	6659	SOX4	-	130	9	1.501e-13	26555193	(p=1.00e-03),	27353653	(p=3.00e-03),	26252944	(p=4.20e-03),	28532536	(p=4.40e-03),	26352673	(p=6.70e-03),	26578818	(p=7.20e-03),	28176176	(p=7.50e-03),	23917306	(p=8.30e-03),	28088579	(p=8.90e-03),
634	6135	RPL11	-	130	9	1.503e-13	21319273	(p=3.11e-04),	25963833	(p=2.60e-03),	17110929	(p=4.80e-03),	14612427	(p=6.60e-03),	27129302	(p=6.70e-03),	23728348	(p=8.20e-03),	26831064	(p=9.90e-03),	24061479	(p=9.90e-03),	27453043	(p=9.90e-03),
636	216	ALDH1A1	-	278	11	1.772e-13	27813328	(p=3.04e-04),	25216266	(p=3.04e-04),	27380877	(p=3.14e-04),	23132408	(p=4.02e-04),	27620279	(p=1.00e-03),	22710732	(p=2.20e-03),	25643237	(p=4.50e-03),	22887839	(p=4.50e-03),	20959018	(p=6.70e-03),	27542268	(p=7.00e-03),
639	23326	USP22	-	81	8	1.795e-13	26497847	(p=4.01e-04),	21773699	(p=1.60e-03),	25241842	(p=2.20e-03),	25547493	(p=2.90e-03),	20824490	(p=3.50e-03),	27183383	(p=3.90e-03),	25482932	(p=7.20e-03),	21928107	(p=8.20e-03),
638	10460	TACC3	-	81	8	1.797e-13	19148534	(p=1.70e-03),	26869289	(p=2.30e-03),	24769898	(p=2.90e-03),	17675670	(p=3.20e-03),	25535896	(p=3.70e-03),	26219398	(p=4.80e-03),	27705912	(p=5.30e-03),	28192613	(p=7.10e-03),
637	5965	RECQL	-	81	8	1.8e-13	20198302	(p=3.16e-04),	27837030	(p=3.16e-04),	28186131	(p=3.17e-04),	17953710	(p=1.00e-03),	24854846	(p=1.60e-03),	21752281	(p=2.60e-03),	25424877	(p=2.90e-03),	18074021	(p=3.90e-03),
640	7296	TXNRD1	-	133	9	1.834e-13	19766715	(p=3.30e-03),	9774665	(p=3.80e-03),	26919094	(p=4.10e-03),	20160040	(p=4.30e-03),	24407164	(p=5.30e-03),	21206984	(p=6.50e-03),	28218611	(p=6.70e-03),	27381867	(p=7.10e-03),	28471109	(p=7.30e-03),
642	8549	LGR5	-	134	9	1.957e-13	26517508	(p=2.20e-03),	24859092	(p=2.30e-03),	24172981	(p=2.60e-03),	28033430	(p=4.70e-03),	25025569	(p=7.00e-03),	28939678	(p=7.30e-03),	25060070	(p=8.50e-03),	23784051	(p=8.50e-03),	28404917	(p=9.30e-03),
641	1643	DDB2	-	134	9	1.96e-13	27553023	(p=2.03e-04),	23604128	(p=3.01e-04),	20013802	(p=1.00e-03),	22623531	(p=1.70e-03),	18089819	(p=2.30e-03),	18431487	(p=2.60e-03),	23422745	(p=2.90e-03),	22134138	(p=4.20e-03),	20398405	(p=8.30e-03),
643	5579	PRKCB	-	374	12	1.965e-13	20439192	(p=4.01e-04),	8663071	(p=1.00e-03),	21997316	(p=2.30e-03),	18981301	(p=2.70e-03),	18162471	(p=3.70e-03),	19887445	(p=3.80e-03),	20228790	(p=5.30e-03),	25852190	(p=5.90e-03),	24722289	(p=6.20e-03),	12391145	(p=6.70e-03),
644	7430	EZR	-	479	13	1.979e-13	24462708	(p=4.00e-04),	25952930	(p=1.00e-03),	24555568	(p=1.20e-03),	25231728	(p=1.70e-03),	23435957	(p=2.30e-03),	23098471	(p=2.60e-03),	25963833	(p=2.60e-03),	26933912	(p=2.90e-03),	23752190	(p=3.40e-03),	26936397	(p=3.80e-03),
645	5209	PFKFB3	-	83	8	2.175e-13	24515104	(p=1.00e-03),	28152500	(p=1.00e-03),	25032860	(p=1.40e-03),	27491040	(p=1.40e-03),	25672572	(p=4.50e-03),	23548149	(p=7.50e-03),	12384552	(p=9.80e-03),	26322680	(p=9.80e-03),
646	3956	LGALS1	-	380	12	2.353e-13	22696230	(p=1.40e-03),	26859293	(p=1.60e-03),	25963833	(p=2.60e-03),	22291012	(p=2.90e-03),	24407244	(p=3.90e-03),	28350104	(p=4.50e-03),	28212576	(p=6.10e-03),	28473314	(p=6.20e-03),	26348206	(p=6.50e-03),	25850433	(p=6.70e-03),
647	9134	CCNE2	-	46	7	2.568e-13	24116110	(p=9.01e-04),	19638577	(p=1.40e-03),	25550809	(p=3.70e-03),	19564413	(p=5.30e-03),	25852190	(p=5.90e-03),	10454565	(p=6.70e-03),	26600399	(p=7.50e-03),
648	2072	ERCC4	-	208	10	2.79e-13	27542841	(p=2.01e-04),	24780295	(p=2.03e-04),	23982883	(p=3.15e-04),	21737503	(p=1.20e-03),	23580445	(p=3.00e-03),	20846399	(p=5.00e-03),	20372803	(p=5.40e-03),	16678501	(p=5.60e-03),	25019640	(p=6.90e-03),	10074455	(p=8.20e-03),
649	818	CAMK2G	-	140	9	2.885e-13	21063097	(p=1.40e-03),	26803057	(p=1.60e-03),	22623531	(p=1.70e-03),	23960096	(p=2.90e-03),	20139089	(p=4.20e-03),	25852190	(p=5.90e-03),	24206096	(p=6.70e-03),	12637327	(p=7.10e-03),	18483256	(p=9.90e-03),
650	51176	LEF1	-	210	10	3.06e-13	20360943	(p=2.50e-03),	12589056	(p=2.90e-03),	12901858	(p=2.90e-03),	24897388	(p=2.90e-03),	24098538	(p=4.50e-03),	22639890	(p=5.30e-03),	24577083	(p=6.70e-03),	19244345	(p=9.20e-03),	26950276	(p=9.80e-03),	24785257	(p=9.90e-03),
651	6223	RPS19	-	141	9	3.067e-13	21319273	(p=3.11e-04),	17361185	(p=8.00e-04),	20639905	(p=2.30e-03),	25963833	(p=2.60e-03),	26381412	(p=4.50e-03),	27129302	(p=6.70e-03),	19689926	(p=7.40e-03),	26831064	(p=9.90e-03),	27453043	(p=9.90e-03),
652	356	FASLG	-	620	14	3.415e-13	19266094	(p=2.80e-03),	15791651	(p=2.90e-03),	23846297	(p=3.90e-03),	24924176	(p=4.40e-03),	18076022	(p=5.30e-03),	12637505	(p=5.90e-03),	15358139	(p=6.20e-03),	16364925	(p=6.70e-03),	26102031	(p=6.70e-03),	20101459	(p=7.80e-03),
653	1048	CEACAM5	-	213	10	3.506e-13	25484061	(p=1.20e-03),	26892612	(p=3.60e-03),	25608838	(p=3.90e-03),	25731731	(p=4.40e-03),	23697613	(p=4.50e-03),	24293105	(p=4.80e-03),	25402018	(p=5.30e-03),	26673628	(p=6.10e-03),	27072247	(p=6.90e-03),	29277824	(p=9.80e-03),
654	5478	PPIA	-	395	12	3.641e-13	21319273	(p=3.11e-04),	28394340	(p=3.11e-04),	16885564	(p=4.00e-04),	24036847	(p=1.90e-03),	25963833	(p=2.60e-03),	20000738	(p=3.90e-03),	25296734	(p=4.40e-03),	21871105	(p=6.70e-03),	18829531	(p=7.20e-03),	25356737	(p=8.30e-03),
655	91768	CABLES1	-	49	7	4.058e-13	11585773	(p=3.11e-04),	16177568	(p=2.90e-03),	24975575	(p=4.80e-03),	25852190	(p=5.90e-03),	28118639	(p=8.30e-03),	13679449	(p=9.00e-03),	26695862	(p=9.90e-03),
657	9641	IKBKE	-	147	9	4.437e-13	24401319	(p=9.00e-04),	25365225	(p=2.10e-03),	28069799	(p=3.40e-03),	26177467	(p=4.80e-03),	22942254	(p=5.90e-03),	25852190	(p=5.90e-03),	19497997	(p=7.00e-03),	22330135	(p=7.40e-03),	28532474	(p=8.80e-03),
658	114783	LMTK3	-	23	6	4.442e-13	25113059	(p=1.00e-03),	25495526	(p=1.40e-03),	28260052	(p=2.10e-03),	21602804	(p=2.70e-03),	24050776	(p=4.50e-03),	24939894	(p=7.40e-03),
656	6304	SATB1	-	147	9	4.444e-13	28049521	(p=5.00e-04),	24729451	(p=1.20e-03),	23696028	(p=4.90e-03),	24971456	(p=5.90e-03),	26084613	(p=6.10e-03),	26108419	(p=6.50e-03),	23686316	(p=7.00e-03),	25706386	(p=9.20e-03),	23613626	(p=9.80e-03),
661	7525	YES1	-	149	9	4.986e-13	23866081	(p=1.00e-03),	17254967	(p=1.40e-03),	22623531	(p=1.70e-03),	22430206	(p=2.30e-03),	25925378	(p=2.60e-03),	23318429	(p=4.50e-03),	26676187	(p=4.80e-03),	21390316	(p=8.70e-03),	27093644	(p=9.90e-03),
660	6566	SLC16A1	-	149	9	4.993e-13	28923861	(p=3.17e-04),	24858043	(p=2.70e-03),	24012639	(p=3.30e-03),	24277449	(p=4.50e-03),	25852190	(p=5.90e-03),	17016429	(p=6.70e-03),	19427019	(p=8.50e-03),	25957999	(p=8.70e-03),	23574725	(p=9.80e-03),
659	4172	MCM3	-	149	9	5.001e-13	24780295	(p=2.03e-04),	21965652	(p=2.10e-03),	15707391	(p=2.50e-03),	25963833	(p=2.60e-03),	25809478	(p=3.70e-03),	16226712	(p=6.00e-03),	16951160	(p=7.10e-03),	10846177	(p=8.00e-03),	26831064	(p=9.90e-03),
662	3690	ITGB3	-	1058	17	5.096e-13	25808196	(p=3.06e-04),	27108184	(p=3.15e-04),	19808644	(p=1.20e-03),	23254288	(p=1.30e-03),	16859511	(p=2.10e-03),	26717039	(p=4.20e-03),	26165836	(p=4.50e-03),	23744557	(p=4.80e-03),	25889845	(p=5.10e-03),	24747441	(p=5.30e-03),
663	7314	UBB	-	222	10	5.209e-13	10827953	(p=3.16e-04),	24367661	(p=1.20e-03),	16137618	(p=2.20e-03),	12234927	(p=2.50e-03),	25963833	(p=2.60e-03),	17047224	(p=2.90e-03),	10066798	(p=4.80e-03),	16226712	(p=6.00e-03),	15070733	(p=7.50e-03),	16581786	(p=8.30e-03),
664	7099	TLR4	-	2064	23	5.298e-13	27685627	(p=3.14e-04),	27354597	(p=9.01e-04),	19593445	(p=1.20e-03),	19318560	(p=1.90e-03),	26514586	(p=2.10e-03),	26624894	(p=3.90e-03),	20618976	(p=4.20e-03),	19445369	(p=4.30e-03),	19643479	(p=4.30e-03),	24889928	(p=4.50e-03),
665	8505	PARG	-	51	7	5.378e-13	23744356	(p=3.17e-04),	24211580	(p=9.01e-04),	28254358	(p=1.30e-03),	25535335	(p=1.60e-03),	19454480	(p=4.20e-03),	23776710	(p=5.10e-03),	19571039	(p=8.40e-03),
666	4763	NF1	-	410	12	5.499e-13	26861459	(p=1.00e-03),	24576830	(p=2.50e-03),	22573716	(p=2.90e-03),	20124472	(p=3.60e-03),	24535670	(p=4.50e-03),	27477693	(p=6.70e-03),	23292448	(p=6.70e-03),	23335975	(p=7.00e-03),	28380429	(p=7.50e-03),	23171796	(p=7.80e-03),
667	9564	BCAR1	-	224	10	5.657e-13	21957230	(p=1.00e-03),	23098208	(p=1.00e-03),	16849545	(p=2.20e-03),	19330798	(p=2.60e-03),	27293031	(p=2.90e-03),	27068854	(p=4.50e-03),	17982677	(p=6.70e-03),	22892392	(p=7.50e-03),	15020686	(p=8.90e-03),	22082156	(p=9.80e-03),
668	23552	CDK20	-	24	6	5.83e-13	20466538	(p=1.40e-03),	19672860	(p=2.90e-03),	25500144	(p=4.30e-03),	21747169	(p=5.00e-03),	28534518	(p=8.50e-03),	21986944	(p=8.70e-03),
670	4921	DDR2	-	94	8	5.835e-13	26826182	(p=3.13e-04),	22328973	(p=1.60e-03),	25348954	(p=2.10e-03),	21701781	(p=3.60e-03),	24556606	(p=4.50e-03),	25842034	(p=4.50e-03),	25130389	(p=7.00e-03),	25173530	(p=9.90e-03),
669	3399	ID3	-	94	8	5.844e-13	20191379	(p=3.17e-04),	23311395	(p=4.30e-03),	25090023	(p=4.50e-03),	19515385	(p=4.80e-03),	9372912	(p=7.40e-03),	23342268	(p=8.60e-03),	27176047	(p=8.70e-03),	21498546	(p=9.70e-03),
671	8821	INPP4B	-	52	7	6.152e-13	24837011	(p=3.15e-04),	25868852	(p=1.00e-03),	22895072	(p=2.20e-03),	28196852	(p=4.50e-03),	27342972	(p=5.30e-03),	21127264	(p=7.20e-03),	25736236	(p=7.40e-03),
673	5889	RAD51C	-	95	8	6.337e-13	23512992	(p=3.16e-04),	27465554	(p=1.70e-03),	27753535	(p=3.90e-03),	25292178	(p=4.10e-03),	22167183	(p=4.30e-03),	23108668	(p=6.50e-03),	16395335	(p=7.60e-03),	19451272	(p=9.80e-03),
672	5606	MAP2K3	-	95	8	6.346e-13	19672773	(p=1.00e-03),	22164285	(p=1.20e-03),	17406030	(p=1.60e-03),	22623531	(p=1.70e-03),	26573508	(p=3.90e-03),	10856288	(p=4.40e-03),	22154358	(p=6.70e-03),	27181679	(p=8.20e-03),
674	1981	EIF4G1	-	228	10	6.672e-13	23112151	(p=4.02e-04),	26951381	(p=1.60e-03),	25963833	(p=2.60e-03),	27501049	(p=3.90e-03),	27003362	(p=4.10e-03),	21191102	(p=5.90e-03),	26170285	(p=5.90e-03),	25923732	(p=6.60e-03),	15897904	(p=7.40e-03),	26831064	(p=9.90e-03),
675	4838	NODAL	-	96	8	6.884e-13	27775691	(p=2.90e-03),	25073112	(p=3.90e-03),	15150278	(p=3.90e-03),	27007464	(p=4.00e-03),	20383200	(p=5.30e-03),	28468864	(p=6.70e-03),	23474366	(p=7.80e-03),	25672326	(p=7.80e-03),
676	56924	PAK6	-	53	7	7.027e-13	27542207	(p=3.17e-04),	20054820	(p=4.02e-04),	19362342	(p=1.00e-03),	22623531	(p=1.70e-03),	23685956	(p=2.90e-03),	25426562	(p=6.70e-03),	26058485	(p=9.50e-03),
678	10401	PIAS3	-	97	8	7.461e-13	25124686	(p=9.00e-04),	25573684	(p=2.60e-03),	19569236	(p=2.60e-03),	27324722	(p=2.90e-03),	21497567	(p=4.10e-03),	26565033	(p=4.20e-03),	23959540	(p=6.70e-03),	24120699	(p=9.90e-03),
677	4824	NKX3-1	-	97	8	7.472e-13	23836514	(p=4.00e-04),	20395202	(p=5.00e-04),	19266349	(p=1.00e-03),	25777618	(p=3.90e-03),	24434284	(p=3.90e-03),	21945437	(p=4.10e-03),	22179513	(p=7.00e-03),	16581776	(p=8.70e-03),
679	2534	FYN	-	538	13	7.878e-13	24882577	(p=3.10e-04),	23866081	(p=1.00e-03),	19690143	(p=1.40e-03),	21098700	(p=2.10e-03),	25707991	(p=2.60e-03),	21480388	(p=2.70e-03),	26001218	(p=3.20e-03),	24976598	(p=6.60e-03),	22354875	(p=7.20e-03),	21642356	(p=7.80e-03),
680	28987	NOB1	-	54	7	8.018e-13	25624720	(p=7.00e-04),	24452698	(p=1.40e-03),	25231838	(p=2.50e-03),	26743688	(p=4.30e-03),	26370469	(p=5.60e-03),	25420906	(p=6.60e-03),	24228091	(p=6.70e-03),
683	3458	IFNG	-	1755	21	8.026e-13	20394835	(p=3.12e-04),	19596857	(p=7.01e-04),	12588705	(p=1.00e-03),	25982278	(p=1.30e-03),	23107828	(p=1.40e-03),	15695523	(p=1.90e-03),	12531694	(p=2.10e-03),	20178622	(p=2.10e-03),	22465880	(p=2.20e-03),	19934306	(p=4.40e-03),
682	5901	RAN	-	322	11	8.034e-13	23444224	(p=9.36e-05),	28655764	(p=3.04e-04),	21319273	(p=3.11e-04),	23251006	(p=1.90e-03),	22090358	(p=3.90e-03),	21320693	(p=4.80e-03),	25444926	(p=5.50e-03),	25852190	(p=5.90e-03),	24076388	(p=7.80e-03),	27716616	(p=8.70e-03),
681	3417	IDH1	-	539	13	8.038e-13	21319273	(p=3.11e-04),	27231123	(p=3.14e-04),	25790191	(p=1.40e-03),	27005468	(p=2.50e-03),	22064513	(p=2.60e-03),	25035396	(p=2.60e-03),	28122345	(p=2.90e-03),	23954893	(p=4.10e-03),	28148839	(p=6.70e-03),	28564604	(p=7.50e-03),
684	4585	MUC4	-	159	9	8.675e-13	24747969	(p=3.10e-04),	27698002	(p=3.16e-04),	19738614	(p=4.50e-03),	23370366	(p=4.50e-03),	22580602	(p=5.80e-03),	25686822	(p=6.70e-03),	25522282	(p=6.70e-03),	12386815	(p=9.70e-03),	25367394	(p=9.90e-03),
687	4363	ABCC1	-	326	11	9.106e-13	18316614	(p=3.15e-04),	17445775	(p=2.60e-03),	17203221	(p=4.10e-03),	27878697	(p=5.00e-03),	25586348	(p=5.00e-03),	28499449	(p=5.80e-03),	12084474	(p=6.60e-03),	23765166	(p=8.70e-03),	17215852	(p=9.20e-03),	26852750	(p=9.90e-03),
685	57111	RAB25	-	55	7	9.112e-13	23340300	(p=2.10e-03),	26535714	(p=4.20e-03),	15502842	(p=7.80e-03),	25405658	(p=8.70e-03),	24403269	(p=9.00e-03),	26967059	(p=9.80e-03),	26692100	(p=9.80e-03),
686	604	BCL6	-	326	11	9.119e-13	18494554	(p=3.08e-04),	27881582	(p=3.11e-04),	24917186	(p=9.00e-04),	18346918	(p=2.60e-03),	16815642	(p=4.80e-03),	27268052	(p=4.80e-03),	27015556	(p=5.10e-03),	19855081	(p=6.70e-03),	26845350	(p=6.70e-03),	27029530	(p=7.10e-03),
688	8030	CCDC6	-	56	7	1.036e-12	25302833	(p=3.05e-04),	23578175	(p=3.12e-04),	24059746	(p=3.15e-04),	17420723	(p=3.00e-03),	22363533	(p=4.20e-03),	25885523	(p=9.90e-03),	27216979	(p=9.90e-03),
689	4070	TACSTD2	-	103	8	1.2e-12	24086649	(p=3.06e-04),	27022065	(p=7.01e-04),	25779928	(p=4.50e-03),	21246534	(p=5.60e-03),	27283984	(p=7.80e-03),	24816726	(p=8.00e-03),	23416980	(p=8.50e-03),	25238142	(p=9.50e-03),
690	51053	GMNN	-	104	8	1.296e-12	21595939	(p=3.16e-04),	15282313	(p=1.70e-03),	15159417	(p=4.50e-03),	22366459	(p=5.90e-03),	15389519	(p=6.60e-03),	23026135	(p=6.70e-03),	18508524	(p=6.70e-03),	19487297	(p=7.20e-03),
691	2597	GAPDH	-	339	11	1.375e-12	25808196	(p=3.06e-04),	21319273	(p=3.11e-04),	21749859	(p=1.40e-03),	25963833	(p=2.60e-03),	25944804	(p=2.90e-03),	24189400	(p=3.90e-03),	19800890	(p=5.10e-03),	25852190	(p=5.90e-03),	25689150	(p=6.70e-03),	21979951	(p=6.70e-03),
692	5715	PSMD9	-	105	8	1.398e-12	19118035	(p=7.00e-04),	12684681	(p=1.00e-03),	19041685	(p=2.10e-03),	23689538	(p=4.50e-03),	16226712	(p=6.00e-03),	24673853	(p=6.70e-03),	18838534	(p=7.80e-03),	11940657	(p=8.60e-03),
693	23705	CADM1	-	169	9	1.485e-12	24755837	(p=2.20e-03),	23503473	(p=2.70e-03),	27035095	(p=3.80e-03),	25491945	(p=4.80e-03),	23907434	(p=7.30e-03),	22237452	(p=8.20e-03),	23310950	(p=8.90e-03),	23812766	(p=9.90e-03),	24483146	(p=9.90e-03),
694	23049	SMG1	-	60	7	1.703e-12	21418860	(p=3.20e-03),	18332866	(p=3.70e-03),	25760059	(p=3.90e-03),	28288992	(p=4.80e-03),	22247495	(p=6.70e-03),	21701263	(p=8.70e-03),	25017961	(p=9.50e-03),
697	3159	HMGA1	-	252	10	1.733e-12	21319273	(p=3.11e-04),	27602961	(p=7.00e-04),	18473350	(p=3.90e-03),	26381412	(p=4.50e-03),	27008379	(p=5.30e-03),	23201162	(p=7.80e-03),	27561949	(p=8.20e-03),	26898758	(p=8.50e-03),	28389416	(p=8.50e-03),	21300033	(p=9.90e-03),
695	8742	TNFSF12	-	172	9	1.735e-12	28103571	(p=1.20e-03),	25622756	(p=1.60e-03),	21681381	(p=4.50e-03),	22438963	(p=5.90e-03),	15735761	(p=7.00e-03),	24858806	(p=7.10e-03),	23443741	(p=8.70e-03),	27441657	(p=9.30e-03),	15611130	(p=9.50e-03),
696	1460	CSNK2B	-	252	10	1.735e-12	17912454	(p=1.00e-03),	18469858	(p=1.90e-03),	18560763	(p=2.60e-03),	27959425	(p=3.90e-03),	25852190	(p=5.90e-03),	27129302	(p=6.70e-03),	11709713	(p=7.80e-03),	25788269	(p=8.50e-03),	11972058	(p=8.70e-03),	20576813	(p=9.80e-03),
698	4929	NR4A2	-	173	9	1.82e-12	18577687	(p=1.20e-03),	23517088	(p=1.90e-03),	19549529	(p=4.50e-03),	28423575	(p=4.80e-03),	19570744	(p=4.80e-03),	19074857	(p=4.80e-03),	27036119	(p=5.00e-03),	20421523	(p=7.50e-03),	16293616	(p=8.20e-03),
699	8658	TNKS	-	109	8	1.877e-12	26513298	(p=3.03e-04),	19996280	(p=3.11e-04),	24747911	(p=1.60e-03),	26820603	(p=4.50e-03),	24403055	(p=5.00e-03),	27129302	(p=6.70e-03),	26246473	(p=6.90e-03),	23933993	(p=9.80e-03),
701	83596	BCL2L12	-	61	7	1.902e-12	22431925	(p=1.00e-03),	18769159	(p=2.60e-03),	21200141	(p=3.50e-03),	23708917	(p=4.50e-03),	17404015	(p=5.10e-03),	18669646	(p=7.70e-03),	19723066	(p=9.80e-03),
700	10140	TOB1	-	61	7	1.905e-12	23589165	(p=4.02e-04),	23756562	(p=1.30e-03),	22710759	(p=1.40e-03),	19569230	(p=1.40e-03),	26165839	(p=2.90e-03),	11904957	(p=4.40e-03),	23066029	(p=5.00e-03),
702	23291	FBXW11	-	110	8	2.013e-12	18662541	(p=6.00e-04),	19966869	(p=1.10e-03),	14681206	(p=1.40e-03),	24785407	(p=5.30e-03),	16934469	(p=5.90e-03),	14603323	(p=6.70e-03),	15070733	(p=7.50e-03),	19150432	(p=9.90e-03),
704	3945	LDHB	-	111	8	2.161e-12	21319273	(p=3.11e-04),	25973606	(p=4.01e-04),	25963833	(p=2.60e-03),	20000738	(p=3.90e-03),	22891270	(p=4.00e-03),	23224736	(p=7.00e-03),	25524555	(p=7.80e-03),	26831064	(p=9.90e-03),
703	1024	CDK8	-	111	8	2.164e-12	27678455	(p=3.12e-04),	28147342	(p=5.01e-04),	22869755	(p=9.01e-04),	26286725	(p=1.00e-03),	24427329	(p=2.90e-03),	28805801	(p=4.70e-03),	25400821	(p=6.60e-03),	24840924	(p=9.90e-03),
705	1490	CTGF	-	467	12	2.32e-12	28067893	(p=1.40e-03),	20305691	(p=1.90e-03),	16813525	(p=2.20e-03),	21771732	(p=2.90e-03),	16877704	(p=3.70e-03),	24462773	(p=3.90e-03),	24154679	(p=4.30e-03),	12239232	(p=4.80e-03),	20162579	(p=5.50e-03),	23824844	(p=8.20e-03),
706	124540	MSI2	-	63	7	2.39e-12	28655764	(p=3.04e-04),	27449499	(p=1.40e-03),	28143872	(p=2.90e-03),	24076374	(p=2.90e-03),	20000738	(p=3.90e-03),	27721018	(p=6.60e-03),	27274057	(p=7.00e-03),
707	27044	SND1	-	113	8	2.488e-12	21319273	(p=3.11e-04),	21936566	(p=3.16e-04),	25627688	(p=1.70e-03),	25963833	(p=2.60e-03),	22745804	(p=2.60e-03),	26997225	(p=4.10e-03),	25216670	(p=8.20e-03),	26831064	(p=9.90e-03),
708	7443	VRK1	-	64	7	2.673e-12	24731990	(p=3.14e-04),	26375549	(p=1.40e-03),	16547155	(p=2.10e-03),	26869104	(p=3.90e-03),	18286197	(p=5.90e-03),	11709713	(p=7.80e-03),	27319807	(p=8.00e-03),
709	292	SLC25A5	-	115	8	2.86e-12	26883272	(p=9.00e-04),	20875141	(p=1.30e-03),	25982278	(p=1.30e-03),	25963833	(p=2.60e-03),	24189400	(p=3.90e-03),	21113133	(p=5.30e-03),	27012708	(p=7.20e-03),	23431365	(p=8.70e-03),
710	253782	CERS6	-	31	6	2.98e-12	26318294	(p=2.90e-03),	19723703	(p=4.50e-03),	26783755	(p=4.50e-03),	26650179	(p=5.50e-03),	22013072	(p=7.50e-03),	20103619	(p=8.40e-03),
711	51366	UBR5	-	116	8	3.061e-12	18073532	(p=3.06e-04),	24379240	(p=1.00e-03),	18349819	(p=3.20e-03),	28330927	(p=3.70e-03),	27721409	(p=4.70e-03),	21320693	(p=4.80e-03),	28856538	(p=5.70e-03),	11714696	(p=6.70e-03),
712	4602	MYB	-	268	10	3.108e-12	24847116	(p=8.41e-05),	22764095	(p=7.01e-04),	27107996	(p=1.40e-03),	16299810	(p=3.90e-03),	27566443	(p=5.00e-03),	23333597	(p=5.90e-03),	25522282	(p=6.70e-03),	21853052	(p=7.30e-03),	25740244	(p=7.50e-03),	28790107	(p=8.70e-03),
713	240	ALOX5	-	269	10	3.219e-12	22808264	(p=1.00e-03),	27784744	(p=2.60e-03),	26707712	(p=2.70e-03),	26070487	(p=2.90e-03),	18927292	(p=4.50e-03),	22825379	(p=4.50e-03),	15010818	(p=4.50e-03),	14532840	(p=5.00e-03),	25540201	(p=6.90e-03),	27411387	(p=8.70e-03),
714	11331	PHB2	-	117	8	3.269e-12	21319273	(p=3.11e-04),	25963833	(p=2.60e-03),	24189400	(p=3.90e-03),	24522204	(p=3.90e-03),	26381412	(p=4.50e-03),	25852190	(p=5.90e-03),	23661548	(p=9.50e-03),	27453043	(p=9.90e-03),
715	1915	EEF1A1	-	270	10	3.33e-12	21319273	(p=3.11e-04),	17361185	(p=8.00e-04),	19487283	(p=1.00e-03),	25963833	(p=2.60e-03),	24189400	(p=3.90e-03),	26381412	(p=4.50e-03),	26397839	(p=5.90e-03),	16226712	(p=6.00e-03),	17332776	(p=7.70e-03),	22569823	(p=8.40e-03),
716	3959	LGALS3BP	-	118	8	3.491e-12	23184915	(p=6.00e-04),	28336809	(p=1.00e-03),	24755837	(p=2.20e-03),	25963833	(p=2.60e-03),	24189400	(p=3.90e-03),	20000738	(p=3.90e-03),	23233740	(p=4.80e-03),	26831064	(p=9.90e-03),
717	6050	RNH1	-	67	7	3.685e-12	27576342	(p=3.13e-04),	24769129	(p=1.40e-03),	25963833	(p=2.60e-03),	23584480	(p=3.80e-03),	25193113	(p=3.90e-03),	24768914	(p=7.40e-03),	23703635	(p=8.00e-03),
718	3184	HNRNPD	-	188	9	3.734e-12	21319273	(p=3.11e-04),	19574297	(p=1.20e-03),	25963833	(p=2.60e-03),	24189400	(p=3.90e-03),	20000738	(p=3.90e-03),	21799732	(p=5.00e-03),	27129302	(p=6.70e-03),	24416409	(p=8.70e-03),	26831064	(p=9.90e-03),
719	2237	FEN1	-	189	9	3.911e-12	24780295	(p=2.03e-04),	28371273	(p=3.02e-04),	15504738	(p=3.15e-04),	26718738	(p=5.00e-04),	29037854	(p=7.00e-04),	28628639	(p=1.00e-03),	23382697	(p=4.80e-03),	27129302	(p=6.70e-03),	25885449	(p=7.10e-03),
720	3456	IFNB1	-	376	11	3.979e-12	22396773	(p=1.60e-03),	25086905	(p=2.20e-03),	25995245	(p=3.00e-03),	26819312	(p=3.70e-03),	19564073	(p=5.80e-03),	18989459	(p=6.70e-03),	21361792	(p=6.70e-03),	22842821	(p=8.40e-03),	10918594	(p=8.50e-03),	23507702	(p=8.70e-03),
721	3490	IGFBP7	-	121	8	4.252e-12	26450156	(p=2.07e-04),	22392074	(p=3.09e-04),	22277373	(p=1.40e-03),	24967962	(p=1.40e-03),	20977730	(p=2.50e-03),	25880247	(p=4.80e-03),	18981723	(p=8.10e-03),	15077158	(p=8.70e-03),
722	29904	EEF2K	-	69	7	4.529e-12	22911754	(p=2.06e-04),	26918606	(p=3.08e-04),	25330770	(p=1.60e-03),	24955726	(p=1.90e-03),	21278783	(p=3.80e-03),	25215932	(p=8.20e-03),	16921268	(p=8.30e-03),
723	4175	MCM6	-	122	8	4.531e-12	24780295	(p=2.03e-04),	21319273	(p=3.11e-04),	15707391	(p=2.50e-03),	25963833	(p=2.60e-03),	21113133	(p=5.30e-03),	10846177	(p=8.00e-03),	26831064	(p=9.90e-03),	27908247	(p=9.90e-03),
724	6678	SPARC	-	279	10	4.533e-12	22145659	(p=1.20e-03),	21098700	(p=2.10e-03),	22206672	(p=4.30e-03),	19830689	(p=4.30e-03),	22956186	(p=4.80e-03),	15246191	(p=5.00e-03),	15469933	(p=5.10e-03),	28304139	(p=5.90e-03),	24535175	(p=6.70e-03),	23123816	(p=9.90e-03),
725	57167	SALL4	-	123	8	4.828e-12	27329034	(p=3.12e-04),	18487508	(p=9.01e-04),	24012616	(p=3.70e-03),	26617716	(p=3.90e-03),	23811124	(p=6.70e-03),	26238082	(p=6.70e-03),	24336327	(p=8.70e-03),	26750614	(p=9.90e-03),
726	5321	PLA2G4A	-	195	9	5.125e-12	18566601	(p=1.60e-03),	26303530	(p=2.90e-03),	25365190	(p=3.80e-03),	24721622	(p=4.50e-03),	20211985	(p=4.80e-03),	26416244	(p=5.30e-03),	15975962	(p=9.20e-03),	22274867	(p=9.30e-03),	22728329	(p=9.80e-03),
727	91607	SLFN11	-	34	6	5.3e-12	27440269	(p=9.83e-05),	22927417	(p=3.18e-04),	26625211	(p=4.00e-03),	25779942	(p=4.50e-03),	28196596	(p=8.40e-03),	26658330	(p=9.80e-03),
728	5054	SERPINE1	-	1245	17	5.306e-12	27197170	(p=1.20e-03),	26847059	(p=1.60e-03),	27385000	(p=1.70e-03),	25170877	(p=2.60e-03),	27004408	(p=3.50e-03),	24464915	(p=3.90e-03),	18614541	(p=5.00e-03),	22984202	(p=5.30e-03),	24707477	(p=5.90e-03),	22158046	(p=6.20e-03),
730	7334	UBE2N	-	196	9	5.334e-12	21319273	(p=3.11e-04),	24556694	(p=5.00e-04),	28628639	(p=1.00e-03),	23533280	(p=3.90e-03),	24610907	(p=6.50e-03),	28757353	(p=7.40e-03),	26285145	(p=7.50e-03),	24732096	(p=7.50e-03),	20613989	(p=8.70e-03),
729	4615	MYD88	-	387	11	5.336e-12	27287071	(p=3.03e-04),	19593445	(p=1.20e-03),	26596839	(p=1.90e-03),	26223974	(p=2.60e-03),	24622324	(p=3.20e-03),	23836557	(p=4.80e-03),	28294689	(p=5.60e-03),	27143257	(p=6.50e-03),	21536801	(p=6.90e-03),	17940625	(p=7.10e-03),
731	6839	SUV39H1	-	125	8	5.455e-12	22623531	(p=1.70e-03),	19581932	(p=4.50e-03),	21979880	(p=4.50e-03),	23943221	(p=5.00e-03),	22079596	(p=5.90e-03),	22537242	(p=6.70e-03),	22036763	(p=7.30e-03),	24737085	(p=8.30e-03),
732	102	ADAM10	-	285	10	5.522e-12	21441465	(p=1.00e-03),	16627989	(p=1.20e-03),	28232483	(p=1.90e-03),	26090866	(p=2.90e-03),	19783906	(p=4.00e-03),	26071561	(p=5.00e-03),	25242535	(p=5.80e-03),	24952873	(p=6.10e-03),	26863569	(p=6.70e-03),	19394555	(p=9.90e-03),
733	5583	PRKCH	-	126	8	5.802e-12	24784886	(p=2.60e-03),	25412309	(p=2.60e-03),	23562764	(p=3.50e-03),	17146445	(p=3.70e-03),	19523467	(p=3.90e-03),	16226712	(p=6.00e-03),	11772428	(p=7.00e-03),	22305966	(p=9.80e-03),
735	220134	SKA1	-	36	6	7.58e-12	26985856	(p=1.60e-03),	26197237	(p=2.60e-03),	28746769	(p=4.80e-03),	24627241	(p=4.80e-03),	24010405	(p=7.80e-03),	28340379	(p=9.80e-03),
734	6695	SPOCK1	-	36	6	7.59e-12	25623055	(p=2.60e-03),	27486308	(p=3.90e-03),	28103946	(p=4.00e-03),	23022495	(p=5.30e-03),	28653880	(p=5.30e-03),	23873022	(p=5.90e-03),
736	8517	IKBKG	-	401	11	7.699e-12	17047224	(p=2.90e-03),	24189400	(p=3.90e-03),	28515148	(p=4.30e-03),	22081069	(p=4.50e-03),	21057728	(p=5.90e-03),	25852190	(p=5.90e-03),	24672029	(p=6.70e-03),	16627981	(p=7.60e-03),	21606198	(p=7.80e-03),	23091055	(p=8.70e-03),
737	23239	PHLPP1	-	77	7	9.808e-12	28212545	(p=3.90e-03),	21804599	(p=3.90e-03),	23512990	(p=5.10e-03),	22044669	(p=6.40e-03),	19261608	(p=7.10e-03),	20605778	(p=7.50e-03),	24530606	(p=9.80e-03),
739	3726	JUNB	-	136	8	1.066e-11	12907627	(p=2.10e-03),	26754630	(p=2.60e-03),	26217035	(p=4.70e-03),	24858691	(p=6.70e-03),	18391017	(p=8.50e-03),	27890927	(p=8.70e-03),	24107296	(p=9.20e-03),	22082156	(p=9.80e-03),
738	1938	EEF2	-	136	8	1.068e-11	21319273	(p=3.11e-04),	24589652	(p=1.20e-03),	19360331	(p=1.80e-03),	25963833	(p=2.60e-03),	22020937	(p=2.60e-03),	25852190	(p=5.90e-03),	22308030	(p=9.00e-03),	26831064	(p=9.90e-03),
740	8914	TIMELESS	-	78	7	1.072e-11	17116885	(p=2.60e-03),	19996108	(p=2.90e-03),	21573113	(p=7.40e-03),	24161199	(p=7.80e-03),	17102137	(p=8.20e-03),	28464854	(p=8.70e-03),	23255133	(p=9.90e-03),
741	7528	YY1	-	306	10	1.092e-11	19483472	(p=1.40e-03),	23208495	(p=1.50e-03),	22248055	(p=2.50e-03),	22267549	(p=3.70e-03),	21792014	(p=4.30e-03),	28218735	(p=4.50e-03),	24508259	(p=6.10e-03),	21253604	(p=6.70e-03),	25885449	(p=7.10e-03),	28489564	(p=9.90e-03),
742	9474	ATG5	-	137	8	1.126e-11	23945651	(p=1.40e-03),	21655094	(p=4.00e-03),	23317196	(p=4.30e-03),	19881538	(p=4.50e-03),	23242420	(p=5.30e-03),	28274318	(p=5.40e-03),	25481044	(p=7.80e-03),	20038797	(p=9.30e-03),
743	9540	TP53I3	-	39	6	1.252e-11	20023697	(p=1.00e-03),	28351326	(p=2.60e-03),	26464464	(p=4.50e-03),	28259183	(p=4.80e-03),	26472723	(p=5.30e-03),	16009130	(p=5.60e-03),
744	2057	EPOR	-	220	9	1.467e-11	21860424	(p=1.00e-03),	24155958	(p=1.00e-03),	23028796	(p=1.40e-03),	25544764	(p=2.70e-03),	17922127	(p=4.00e-03),	27581518	(p=7.10e-03),	19536148	(p=7.10e-03),	19264915	(p=7.80e-03),	22639817	(p=8.30e-03),
745	780	DDR1	-	142	8	1.497e-11	26719540	(p=3.01e-04),	21398698	(p=1.40e-03),	22895534	(p=1.40e-03),	25369402	(p=2.60e-03),	24189400	(p=3.90e-03),	22223527	(p=6.70e-03),	23761027	(p=7.80e-03),	17440927	(p=7.80e-03),
746	9201	DCLK1	-	82	7	1.524e-11	28351564	(p=3.07e-04),	28179411	(p=1.10e-03),	24626093	(p=2.10e-03),	24260365	(p=2.60e-03),	28148261	(p=5.00e-03),	24880079	(p=5.40e-03),	24040120	(p=6.70e-03),
747	427	ASAH1	-	83	7	1.66e-11	26687835	(p=3.16e-04),	22515519	(p=2.20e-03),	24091326	(p=3.90e-03),	27825124	(p=5.90e-03),	17881906	(p=6.00e-03),	21504271	(p=7.10e-03),	21493710	(p=7.70e-03),
748	6662	SOX9	-	320	10	1.672e-11	26617720	(p=2.40e-03),	23814265	(p=4.50e-03),	24302456	(p=4.50e-03),	22714060	(p=4.50e-03),	27216178	(p=5.00e-03),	26930713	(p=5.30e-03),	21512138	(p=7.80e-03),	26384302	(p=8.40e-03),	15077158	(p=8.70e-03),	17532558	(p=9.90e-03),
750	10763	NES	-	224	9	1.708e-11	25118937	(p=3.06e-04),	25056574	(p=7.00e-04),	28002641	(p=2.10e-03),	25963833	(p=2.60e-03),	23552743	(p=3.90e-03),	24498263	(p=4.50e-03),	25527454	(p=4.80e-03),	15502861	(p=5.30e-03),	24481417	(p=9.20e-03),
749	5218	CDK14	-	41	6	1.709e-11	27458099	(p=2.60e-03),	26488471	(p=2.90e-03),	28300591	(p=4.20e-03),	29193658	(p=5.30e-03),	17517622	(p=8.00e-03),	26033031	(p=8.90e-03),
751	10533	ATG7	-	84	7	1.8e-11	27168493	(p=2.30e-03),	22499945	(p=2.90e-03),	21655094	(p=4.00e-03),	19881538	(p=4.50e-03),	22927446	(p=5.00e-03),	27268264	(p=5.10e-03),	23386620	(p=9.90e-03),
752	8856	NR1I2	-	323	10	1.821e-11	28356150	(p=3.12e-04),	18784074	(p=7.01e-04),	21747170	(p=4.00e-03),	26141049	(p=4.80e-03),	26934120	(p=5.30e-03),	23479137	(p=6.70e-03),	27279570	(p=6.70e-03),	17279585	(p=7.20e-03),	22829544	(p=8.30e-03),	18765524	(p=9.50e-03),
753	2048	EPHB2	-	146	8	1.852e-11	25148033	(p=1.90e-03),	16582626	(p=2.60e-03),	21292437	(p=3.30e-03),	24211352	(p=3.70e-03),	22310282	(p=4.20e-03),	18797457	(p=5.30e-03),	19366806	(p=8.70e-03),	20339854	(p=9.80e-03),
754	8644	AKR1C3	-	147	8	1.954e-11	28457968	(p=1.00e-03),	20145130	(p=1.80e-03),	26429394	(p=2.60e-03),	23519145	(p=4.50e-03),	25419901	(p=4.50e-03),	23165153	(p=5.40e-03),	19487289	(p=7.50e-03),	25649766	(p=7.80e-03),
756	6598	SMARCB1	-	326	10	1.982e-11	19221586	(p=1.30e-03),	18414052	(p=1.90e-03),	22490415	(p=2.60e-03),	23576573	(p=3.40e-03),	21521802	(p=4.50e-03),	16288006	(p=5.90e-03),	19808872	(p=6.20e-03),	24204904	(p=6.40e-03),	17699849	(p=6.90e-03),	14604992	(p=9.80e-03),
755	133	ADM	-	326	10	1.985e-11	17388661	(p=3.17e-04),	27556517	(p=7.00e-04),	19166930	(p=2.50e-03),	25439669	(p=4.30e-03),	24927229	(p=4.50e-03),	22400488	(p=4.50e-03),	12189226	(p=4.80e-03),	24100627	(p=5.90e-03),	27475098	(p=8.30e-03),	26762744	(p=8.70e-03),
757	2013	EMP2	-	43	6	2.288e-11	25940704	(p=1.40e-03),	19010852	(p=2.60e-03),	20670949	(p=2.90e-03),	24448822	(p=4.50e-03),	21637765	(p=8.20e-03),	28347228	(p=9.00e-03),
759	9349	RPL23	-	87	7	2.29e-11	21319273	(p=3.11e-04),	25963833	(p=2.60e-03),	24189400	(p=3.90e-03),	26044651	(p=4.40e-03),	17110929	(p=4.80e-03),	27129302	(p=6.70e-03),	26831064	(p=9.90e-03),
758	4296	MAP3K11	-	87	7	2.293e-11	15923109	(p=9.00e-04),	22139075	(p=1.40e-03),	26152725	(p=2.10e-03),	22761715	(p=3.40e-03),	20150185	(p=3.70e-03),	20145118	(p=5.70e-03),	28757353	(p=7.40e-03),
760	3400	ID4	-	88	7	2.482e-11	26648013	(p=1.00e-03),	28108512	(p=3.90e-03),	25684485	(p=8.20e-03),	22380883	(p=8.50e-03),	28327358	(p=8.70e-03),	21531766	(p=8.70e-03),	24921661	(p=9.90e-03),
762	10928	RALBP1	-	89	7	2.684e-11	23276796	(p=1.00e-03),	19626587	(p=1.70e-03),	24839008	(p=3.00e-03),	19073149	(p=4.20e-03),	25213293	(p=6.60e-03),	19375851	(p=7.10e-03),	12632061	(p=8.80e-03),
761	978	CDA	-	89	7	2.688e-11	23995783	(p=1.00e-03),	18347182	(p=2.10e-03),	25963833	(p=2.60e-03),	22052224	(p=4.00e-03),	27979915	(p=5.30e-03),	26083014	(p=6.70e-03),	26418006	(p=9.90e-03),
764	4863	NPAT	-	45	6	3.025e-11	14612403	(p=5.00e-04),	12665581	(p=4.50e-03),	14585971	(p=7.00e-03),	10995387	(p=7.80e-03),	19277982	(p=8.70e-03),	20190802	(p=9.90e-03),
763	4750	NEK1	-	45	6	3.029e-11	27251576	(p=7.01e-04),	28426283	(p=1.00e-03),	20501547	(p=2.00e-03),	21301226	(p=2.60e-03),	18843199	(p=3.90e-03),	23851348	(p=5.90e-03),
765	3897	L1CAM	-	240	9	3.089e-11	28061460	(p=2.90e-03),	22307136	(p=3.40e-03),	22472175	(p=4.50e-03),	28535665	(p=4.70e-03),	20501614	(p=4.80e-03),	27390347	(p=6.70e-03),	18676824	(p=7.40e-03),	22248567	(p=8.00e-03),	22948185	(p=8.90e-03),
766	5339	PLEC	-	156	8	3.098e-11	21319273	(p=3.11e-04),	17361185	(p=8.00e-04),	25963833	(p=2.60e-03),	27371349	(p=2.60e-03),	22245045	(p=5.00e-03),	27129302	(p=6.70e-03),	19709076	(p=8.20e-03),	26831064	(p=9.90e-03),
769	11198	SUPT16H	-	92	7	3.37e-11	21319273	(p=3.11e-04),	21679440	(p=3.14e-04),	22031019	(p=4.01e-04),	17361185	(p=8.00e-04),	21113133	(p=5.30e-03),	25852190	(p=5.90e-03),	26831064	(p=9.90e-03),
768	11035	RIPK3	-	92	7	3.374e-11	27932417	(p=3.90e-03),	26355347	(p=4.30e-03),	26786097	(p=4.80e-03),	20354226	(p=5.30e-03),	19524512	(p=7.80e-03),	24314238	(p=8.70e-03),	17114179	(p=9.80e-03),
767	1894	ECT2	-	92	7	3.379e-11	21124766	(p=3.13e-04),	21373644	(p=1.00e-03),	19118053	(p=3.70e-03),	16778203	(p=4.00e-03),	26993610	(p=5.80e-03),	27106762	(p=6.00e-03),	16862181	(p=8.20e-03),
770	10628	TXNIP	-	158	8	3.411e-11	19773351	(p=1.00e-03),	18202760	(p=2.70e-03),	18376310	(p=4.20e-03),	28029659	(p=4.40e-03),	21636804	(p=5.90e-03),	26147751	(p=7.80e-03),	22768160	(p=9.00e-03),	12821938	(p=9.50e-03),
771	5245	PHB	-	243	9	3.422e-11	21319273	(p=3.11e-04),	27084680	(p=3.17e-04),	24189400	(p=3.90e-03),	20133800	(p=4.80e-03),	24568222	(p=4.80e-03),	16226712	(p=6.00e-03),	14500355	(p=8.20e-03),	25777779	(p=9.80e-03),	18183577	(p=9.80e-03),
772	2521	FUS	-	349	10	3.759e-11	24780295	(p=2.03e-04),	21319273	(p=3.11e-04),	21169411	(p=3.16e-04),	24410728	(p=1.30e-03),	20863376	(p=2.50e-03),	25963833	(p=2.60e-03),	24189400	(p=3.90e-03),	26936280	(p=5.90e-03),	25852190	(p=5.90e-03),	26831064	(p=9.90e-03),
773	1848	DUSP6	-	94	7	3.91e-11	23839489	(p=3.10e-04),	20097731	(p=3.16e-04),	18632752	(p=3.80e-03),	22169769	(p=4.20e-03),	27049681	(p=4.80e-03),	25414256	(p=6.60e-03),	18644985	(p=7.50e-03),
774	7345	UCHL1	-	248	9	4.081e-11	21319273	(p=3.11e-04),	25578779	(p=2.80e-03),	26264933	(p=2.90e-03),	21999842	(p=4.20e-03),	18949367	(p=5.00e-03),	26722437	(p=5.30e-03),	20608941	(p=7.40e-03),	23543736	(p=8.20e-03),	21878121	(p=8.50e-03),
775	573	BAG1	-	162	8	4.139e-11	18204076	(p=3.40e-03),	28892778	(p=4.40e-03),	23049684	(p=5.10e-03),	25962180	(p=5.80e-03),	21986497	(p=6.50e-03),	26124006	(p=7.80e-03),	23553841	(p=9.50e-03),	12874020	(p=9.90e-03),
776	2885	GRB2	-	756	13	4.254e-11	21278786	(p=4.02e-04),	18003605	(p=1.40e-03),	25963833	(p=2.60e-03),	24189400	(p=3.90e-03),	24708867	(p=4.20e-03),	28166272	(p=4.30e-03),	23922722	(p=4.80e-03),	26885689	(p=5.30e-03),	19254954	(p=5.90e-03),	24939894	(p=7.40e-03),
777	4485	MST1	-	96	7	4.52e-11	23928732	(p=3.17e-04),	21249150	(p=1.00e-03),	21619683	(p=3.90e-03),	27609031	(p=5.30e-03),	25373346	(p=5.30e-03),	27053234	(p=7.50e-03),	29448246	(p=9.80e-03),
778	6752	SSTR2	-	167	8	5.258e-11	15754023	(p=7.01e-04),	19671855	(p=1.90e-03),	26211366	(p=2.20e-03),	9892014	(p=2.30e-03),	25925002	(p=4.00e-03),	19575008	(p=4.50e-03),	19148511	(p=6.70e-03),	14572771	(p=6.70e-03),
780	5216	PFN1	-	168	8	5.5e-11	21319273	(p=3.11e-04),	20143334	(p=3.16e-04),	25963833	(p=2.60e-03),	27683119	(p=4.30e-03),	25103363	(p=5.30e-03),	25741138	(p=6.00e-03),	25454514	(p=6.20e-03),	26831064	(p=9.90e-03),
779	2719	GPC3	-	168	8	5.507e-11	21847365	(p=3.30e-03),	24492943	(p=6.60e-03),	26256079	(p=6.60e-03),	25967456	(p=6.70e-03),	25168166	(p=6.70e-03),	23471984	(p=6.90e-03),	20725905	(p=8.00e-03),	27573079	(p=8.50e-03),
781	5935	RBM3	-	50	6	5.743e-11	21319273	(p=3.11e-04),	18427544	(p=4.00e-04),	21209461	(p=2.50e-03),	25963833	(p=2.60e-03),	20727170	(p=6.60e-03),	19770690	(p=8.70e-03),
783	79728	PALB2	-	169	8	5.745e-11	23585894	(p=3.13e-04),	25652403	(p=2.10e-03),	24085845	(p=2.50e-03),	25113031	(p=2.70e-03),	26640152	(p=3.20e-03),	25263539	(p=6.40e-03),	27113759	(p=8.20e-03),	27453043	(p=9.90e-03),
782	4149	MAX	-	169	8	5.753e-11	18003922	(p=1.30e-03),	21807113	(p=2.60e-03),	22384171	(p=3.20e-03),	26474287	(p=3.70e-03),	9886493	(p=4.70e-03),	21873430	(p=6.50e-03),	16596619	(p=8.90e-03),	16606833	(p=9.30e-03),
784	64682	ANAPC1	-	100	7	5.992e-11	21454540	(p=3.30e-03),	27655696	(p=3.60e-03),	10548110	(p=4.50e-03),	19826003	(p=4.80e-03),	25852190	(p=5.90e-03),	11340163	(p=6.70e-03),	17827148	(p=9.20e-03),
786	10014	HDAC5	-	170	8	5.999e-11	25129440	(p=3.02e-04),	28440397	(p=7.01e-04),	12019172	(p=1.00e-03),	27177225	(p=1.40e-03),	27212032	(p=2.10e-03),	15619633	(p=2.60e-03),	22301920	(p=4.30e-03),	17873065	(p=7.50e-03),
785	8554	PIAS1	-	170	8	6.006e-11	26257066	(p=3.70e-03),	22661230	(p=5.30e-03),	20016603	(p=5.60e-03),	23032264	(p=5.90e-03),	22449952	(p=5.90e-03),	22406621	(p=5.90e-03),	25474038	(p=6.20e-03),	11788578	(p=9.80e-03),
788	10825	NEU3	-	51	6	6.446e-11	16428383	(p=1.40e-03),	17334392	(p=2.20e-03),	21681193	(p=2.50e-03),	26470851	(p=3.40e-03),	29088281	(p=8.70e-03),	25803810	(p=9.80e-03),
787	8277	TKTL1	-	51	6	6.455e-11	20103683	(p=1.60e-03),	20200485	(p=3.00e-03),	26032094	(p=4.50e-03),	27916418	(p=4.50e-03),	24304513	(p=5.10e-03),	26907172	(p=5.90e-03),
789	8741	TNFSF13	-	174	8	7.192e-11	23867993	(p=1.00e-03),	20003335	(p=2.90e-03),	26385772	(p=4.20e-03),	20709908	(p=4.40e-03),	28035399	(p=5.10e-03),	25612651	(p=8.00e-03),	18366696	(p=8.20e-03),	15070697	(p=9.30e-03),
792	55135	WRAP53	-	54	6	9.171e-11	25070141	(p=7.00e-04),	20494116	(p=1.90e-03),	25456005	(p=2.30e-03),	26426684	(p=3.20e-03),	25512560	(p=3.90e-03),	27715493	(p=8.70e-03),
791	51547	SIRT7	-	54	6	9.183e-11	25445786	(p=5.00e-04),	23079745	(p=7.01e-04),	25794641	(p=4.50e-03),	24885964	(p=6.70e-03),	25921180	(p=8.20e-03),	27599551	(p=8.20e-03),
790	9104	RGN	-	54	6	9.195e-11	27221776	(p=2.50e-03),	21687737	(p=2.90e-03),	28181135	(p=3.90e-03),	26935290	(p=4.20e-03),	15962315	(p=8.20e-03),	25128811	(p=8.20e-03),
793	2697	GJA1	-	512	11	9.268e-11	18047584	(p=1.20e-03),	19563063	(p=4.00e-03),	12907686	(p=4.20e-03),	27986931	(p=4.50e-03),	26684802	(p=5.30e-03),	17072341	(p=5.50e-03),	25843295	(p=6.40e-03),	26002762	(p=6.60e-03),	28368405	(p=8.10e-03),	26031779	(p=8.70e-03),
794	5036	PA2G4	-	107	7	9.568e-11	21319273	(p=3.11e-04),	18852121	(p=2.50e-03),	25963833	(p=2.60e-03),	10797306	(p=6.90e-03),	23828502	(p=7.20e-03),	23110497	(p=9.80e-03),	26831064	(p=9.90e-03),
796	10484	SEC23A	-	55	6	1.023e-10	21319273	(p=3.11e-04),	27832783	(p=1.00e-03),	25963833	(p=2.60e-03),	27495250	(p=6.70e-03),	27036030	(p=8.30e-03),	26831064	(p=9.90e-03),
795	8879	SGPL1	-	55	6	1.025e-10	21368890	(p=3.10e-04),	26493335	(p=3.17e-04),	22784711	(p=1.00e-03),	17090686	(p=2.90e-03),	24189400	(p=3.90e-03),	28125641	(p=9.90e-03),
797	1728	NQO1	-	520	11	1.083e-10	25341038	(p=3.08e-04),	27196777	(p=3.09e-04),	24512128	(p=3.10e-03),	19229058	(p=4.10e-03),	21602889	(p=4.20e-03),	24460787	(p=4.50e-03),	20480521	(p=4.80e-03),	28191864	(p=5.30e-03),	24761924	(p=5.30e-03),	23883585	(p=6.90e-03),
798	3646	EIF3E	-	109	7	1.086e-10	21319273	(p=3.11e-04),	24481065	(p=2.30e-03),	20453879	(p=4.20e-03),	22508697	(p=4.80e-03),	17324924	(p=6.70e-03),	27550454	(p=7.40e-03),	26831064	(p=9.90e-03),
799	6648	SOD2	-	822	13	1.117e-10	25889634	(p=4.02e-04),	25499851	(p=1.40e-03),	20000738	(p=3.90e-03),	26707081	(p=3.90e-03),	21072184	(p=4.50e-03),	16107721	(p=4.50e-03),	26674755	(p=5.90e-03),	20204285	(p=6.70e-03),	26490979	(p=7.10e-03),	27931283	(p=7.50e-03),
800	627	BDNF	-	1746	18	1.139e-10	21350004	(p=3.17e-04),	25210182	(p=1.60e-03),	20428771	(p=2.10e-03),	28604655	(p=2.60e-03),	22719055	(p=2.90e-03),	25700942	(p=2.90e-03),	20463055	(p=2.90e-03),	21421859	(p=4.50e-03),	28739680	(p=4.80e-03),	21966426	(p=6.70e-03),
801	9611	NCOR1	-	280	9	1.15e-10	16980585	(p=2.00e-03),	26968201	(p=2.60e-03),	20466759	(p=2.90e-03),	27956629	(p=4.40e-03),	24821727	(p=4.50e-03),	21966475	(p=8.30e-03),	25823659	(p=8.30e-03),	27806339	(p=9.40e-03),	19126649	(p=9.40e-03),
803	25937	WWTR1	-	185	8	1.151e-10	27179930	(p=1.00e-03),	27527859	(p=4.00e-03),	24951773	(p=4.20e-03),	26432639	(p=4.20e-03),	27999199	(p=4.50e-03),	25542152	(p=5.90e-03),	25794680	(p=7.10e-03),	26838548	(p=7.50e-03),
802	6009	RHEB	-	110	7	1.152e-10	20554106	(p=2.60e-03),	17018601	(p=6.70e-03),	16006564	(p=6.70e-03),	18708578	(p=6.70e-03),	20127734	(p=7.00e-03),	27013580	(p=7.20e-03),	20388784	(p=8.50e-03),
804	2908	NR3C1	-	993	14	1.161e-10	18583474	(p=7.00e-04),	24615402	(p=1.00e-03),	15265780	(p=1.20e-03),	19875955	(p=1.40e-03),	22771494	(p=1.50e-03),	27993966	(p=2.90e-03),	25847991	(p=3.50e-03),	15590693	(p=3.70e-03),	24736075	(p=4.20e-03),	22773829	(p=6.20e-03),
805	8878	SQSTM1	-	524	11	1.161e-10	24220190	(p=9.01e-04),	24599075	(p=1.20e-03),	21949121	(p=2.60e-03),	27031960	(p=3.70e-03),	24189400	(p=3.90e-03),	28498503	(p=5.30e-03),	25852190	(p=5.90e-03),	25505069	(p=6.70e-03),	28455291	(p=7.00e-03),	25832774	(p=8.20e-03),
806	5311	PKD2	-	187	8	1.249e-10	22204817	(p=4.01e-04),	28723865	(p=1.20e-03),	21727210	(p=1.90e-03),	24193408	(p=2.20e-03),	19569180	(p=3.20e-03),	20934246	(p=4.80e-03),	18721488	(p=6.20e-03),	22797919	(p=9.80e-03),
807	64919	BCL11B	-	57	6	1.261e-10	26096706	(p=4.01e-04),	20824091	(p=6.00e-04),	17369851	(p=4.40e-03),	19581932	(p=4.50e-03),	28288848	(p=5.90e-03),	19399189	(p=9.50e-03),
808	1045	CDX2	-	284	9	1.291e-10	23864778	(p=3.16e-04),	21224344	(p=1.70e-03),	27060927	(p=4.50e-03),	25738600	(p=7.30e-03),	20671195	(p=7.40e-03),	20043087	(p=7.80e-03),	22563170	(p=8.90e-03),	25849303	(p=9.30e-03),	12947088	(p=9.90e-03),
809	3608	ILF2	-	113	7	1.382e-10	24780295	(p=2.03e-04),	21319273	(p=3.11e-04),	25286760	(p=4.01e-04),	25963833	(p=2.60e-03),	26059795	(p=2.70e-03),	20000738	(p=3.90e-03),	26831064	(p=9.90e-03),
810	9928	KIF14	-	58	6	1.4e-10	24784001	(p=5.00e-04),	24854087	(p=1.80e-03),	28525372	(p=2.30e-03),	25963833	(p=2.60e-03),	23479679	(p=3.30e-03),	25528264	(p=9.50e-03),
811	301	ANXA1	-	287	9	1.41e-10	21319273	(p=3.11e-04),	25983101	(p=4.02e-04),	25963833	(p=2.60e-03),	24189400	(p=3.90e-03),	25854353	(p=5.00e-03),	20930115	(p=5.90e-03),	16226712	(p=6.00e-03),	25322804	(p=7.80e-03),	26831064	(p=9.90e-03),
813	84707	BEX2	-	24	5	1.515e-10	20482821	(p=5.01e-04),	16818640	(p=3.80e-03),	28367093	(p=4.50e-03),	19711341	(p=5.90e-03),	21384344	(p=7.40e-03),
812	25949	SYF2	-	24	5	1.517e-10	25034528	(p=2.20e-03),	25433998	(p=2.60e-03),	25623116	(p=3.90e-03),	16951160	(p=7.10e-03),	24985881	(p=8.90e-03),
817	83667	SESN2	-	59	6	1.544e-10	27840318	(p=3.50e-03),	25962159	(p=3.90e-03),	22363791	(p=4.50e-03),	23916134	(p=6.70e-03),	21418191	(p=6.70e-03),	24838122	(p=9.90e-03),
816	10961	ERP29	-	59	6	1.546e-10	26420420	(p=3.17e-04),	19265690	(p=8.00e-04),	19770839	(p=1.60e-03),	22064321	(p=2.80e-03),	20000738	(p=3.90e-03),	21419175	(p=4.80e-03),
815	6909	TBX2	-	59	6	1.548e-10	24113180	(p=2.07e-04),	24742492	(p=9.01e-04),	19216023	(p=1.00e-03),	22844464	(p=3.50e-03),	24470334	(p=5.00e-03),	18025091	(p=5.10e-03),
814	2069	EREG	-	59	6	1.549e-10	24330607	(p=4.01e-04),	24470554	(p=3.00e-03),	26215578	(p=3.50e-03),	19138957	(p=4.40e-03),	27270421	(p=4.50e-03),	22964644	(p=4.70e-03),
819	79727	LIN28A	-	117	7	1.746e-10	25638158	(p=1.60e-03),	24311633	(p=2.40e-03),	25515921	(p=4.50e-03),	23846349	(p=4.80e-03),	27721018	(p=6.60e-03),	28235063	(p=6.70e-03),	24475120	(p=9.50e-03),
818	6386	SDCBP	-	117	7	1.748e-10	28141839	(p=2.40e-03),	23533663	(p=3.00e-03),	27472461	(p=3.90e-03),	24305713	(p=4.30e-03),	22267972	(p=5.90e-03),	20228839	(p=8.70e-03),	26539120	(p=9.90e-03),
820	10855	HPSE	-	296	9	1.829e-10	27565180	(p=1.00e-03),	23048032	(p=3.20e-03),	26249176	(p=4.50e-03),	23984412	(p=5.00e-03),	20164500	(p=5.90e-03),	27166252	(p=6.70e-03),	28581441	(p=7.10e-03),	21076620	(p=7.80e-03),	23467544	(p=9.90e-03),
822	5077	PAX3	-	197	8	1.852e-10	26071485	(p=1.00e-03),	25398439	(p=2.10e-03),	23701726	(p=2.90e-03),	22679108	(p=4.20e-03),	24213577	(p=4.40e-03),	17638879	(p=4.80e-03),	27453350	(p=6.90e-03),	27458157	(p=7.10e-03),
821	4772	NFATC1	-	197	8	1.854e-10	25631176	(p=3.11e-04),	19900447	(p=6.00e-04),	26493727	(p=1.00e-03),	27350254	(p=2.20e-03),	25976987	(p=5.40e-03),	28188746	(p=7.90e-03),	26398575	(p=8.90e-03),	22722879	(p=9.20e-03),
823	79035	NABP2	-	25	5	1.869e-10	18449195	(p=7.01e-04),	24104880	(p=1.50e-03),	23184057	(p=2.30e-03),	21242961	(p=7.80e-03),	24753408	(p=7.80e-03),
824	4739	NEDD9	-	122	7	2.332e-10	23037767	(p=1.00e-03),	26011298	(p=2.80e-03),	23539442	(p=3.50e-03),	21317929	(p=4.50e-03),	25356737	(p=8.30e-03),	27771718	(p=9.20e-03),	25967390	(p=9.80e-03),
825	6548	SLC9A1	-	204	8	2.432e-10	24717311	(p=1.90e-03),	21261728	(p=4.30e-03),	28268168	(p=4.50e-03),	27287871	(p=5.30e-03),	25514463	(p=5.30e-03),	25802333	(p=5.60e-03),	27529686	(p=7.80e-03),	26819309	(p=9.20e-03),
827	7203	CCT3	-	123	7	2.462e-10	21319273	(p=3.11e-04),	24755837	(p=2.20e-03),	25963833	(p=2.60e-03),	24189400	(p=3.90e-03),	25852190	(p=5.90e-03),	26739059	(p=9.80e-03),	26831064	(p=9.90e-03),
826	2348	FOLR1	-	123	7	2.465e-10	25904506	(p=4.01e-04),	27328938	(p=1.00e-03),	28138029	(p=4.50e-03),	28782518	(p=7.10e-03),	23357463	(p=7.90e-03),	22265591	(p=8.30e-03),	22729036	(p=9.90e-03),
828	4646	MYO6	-	124	7	2.602e-10	25703929	(p=2.80e-03),	27515005	(p=3.70e-03),	27561828	(p=4.30e-03),	27044563	(p=5.80e-03),	26324058	(p=7.40e-03),	20576604	(p=8.20e-03),	25643992	(p=9.90e-03),
829	3718	JAK3	-	206	8	2.613e-10	16825495	(p=2.90e-03),	25852190	(p=5.90e-03),	27436342	(p=6.80e-03),	16153455	(p=7.40e-03),	27297789	(p=7.90e-03),	26244872	(p=8.50e-03),	21821710	(p=8.70e-03),	16192633	(p=8.90e-03),
831	10365	KLF2	-	125	7	2.743e-10	15735666	(p=1.40e-03),	28381185	(p=2.20e-03),	26840083	(p=2.30e-03),	27195672	(p=7.10e-03),	25966845	(p=9.20e-03),	27391317	(p=9.20e-03),	26336870	(p=9.90e-03),
830	5693	PSMB5	-	125	7	2.746e-10	28143565	(p=1.90e-03),	25963833	(p=2.60e-03),	18502982	(p=3.60e-03),	24627483	(p=4.80e-03),	21289309	(p=4.80e-03),	25852190	(p=5.90e-03),	26831064	(p=9.90e-03),
834	6862	TBXT	-	65	6	2.757e-10	23788039	(p=2.70e-03),	23783250	(p=4.20e-03),	27893433	(p=4.50e-03),	27049720	(p=4.50e-03),	22611028	(p=5.90e-03),	24445144	(p=7.60e-03),
833	6154	RPL26	-	65	6	2.76e-10	21319273	(p=3.11e-04),	17361185	(p=8.00e-04),	25963833	(p=2.60e-03),	22868929	(p=4.20e-03),	26381412	(p=4.50e-03),	28288992	(p=4.80e-03),
832	390	RND3	-	65	6	2.763e-10	15754346	(p=2.60e-03),	17182035	(p=4.50e-03),	27213590	(p=4.80e-03),	21917148	(p=7.40e-03),	21209796	(p=7.80e-03),	19850923	(p=9.90e-03),
835	57099	AVEN	-	27	5	2.795e-10	18571408	(p=1.40e-03),	25757065	(p=2.90e-03),	27388765	(p=6.10e-03),	20935510	(p=8.90e-03),	22751129	(p=9.90e-03),
837	10459	MAD2L2	-	66	6	3.019e-10	16618761	(p=3.02e-04),	25799992	(p=3.16e-04),	24597627	(p=2.90e-03),	25651564	(p=4.30e-03),	17296730	(p=9.80e-03),	27500492	(p=9.90e-03),
836	5927	KDM5A	-	66	6	3.023e-10	26566863	(p=1.00e-03),	19850045	(p=1.70e-03),	24716659	(p=2.90e-03),	23722541	(p=4.20e-03),	27253695	(p=6.10e-03),	23922798	(p=9.40e-03),
838	4478	MSN	-	211	8	3.125e-10	21319273	(p=3.11e-04),	20429915	(p=2.10e-03),	25963833	(p=2.60e-03),	20000738	(p=3.90e-03),	23855374	(p=5.30e-03),	23221384	(p=5.90e-03),	26209696	(p=6.70e-03),	22266319	(p=7.80e-03),
839	7329	UBE2I	-	439	10	3.131e-10	21319273	(p=3.11e-04),	22623531	(p=1.70e-03),	22214662	(p=3.90e-03),	15087395	(p=4.30e-03),	26450989	(p=4.50e-03),	24362530	(p=4.80e-03),	22661230	(p=5.30e-03),	20016603	(p=5.60e-03),	27878232	(p=6.50e-03),	23417673	(p=7.40e-03),
840	998	CDC42	-	582	11	3.292e-10	25780896	(p=2.07e-04),	25379703	(p=9.01e-04),	28450422	(p=1.00e-03),	25432132	(p=1.90e-03),	25963833	(p=2.60e-03),	12511425	(p=2.90e-03),	25365944	(p=4.20e-03),	25172658	(p=4.30e-03),	23337504	(p=5.90e-03),	18974134	(p=6.60e-03),
841	1654	DDX3X	-	213	8	3.355e-10	26364611	(p=3.02e-04),	21319273	(p=3.11e-04),	26311743	(p=4.01e-04),	25820276	(p=7.01e-04),	25963833	(p=2.60e-03),	16301996	(p=2.90e-03),	16818630	(p=4.20e-03),	25343452	(p=8.50e-03),
843	57447	NDRG2	-	129	7	3.377e-10	26292259	(p=3.30e-03),	18844221	(p=3.90e-03),	26802650	(p=5.10e-03),	22920753	(p=7.00e-03),	26239274	(p=7.80e-03),	25153349	(p=8.70e-03),	21623166	(p=9.20e-03),
842	7317	UBA1	-	129	7	3.381e-10	21319273	(p=3.11e-04),	22456334	(p=5.00e-04),	26296656	(p=8.00e-04),	17980597	(p=1.00e-03),	27371349	(p=2.60e-03),	11807090	(p=2.90e-03),	26831064	(p=9.90e-03),
844	83593	RASSF5	-	68	6	3.6e-10	20064523	(p=1.20e-03),	19435914	(p=2.10e-03),	20969767	(p=4.50e-03),	28290615	(p=7.80e-03),	23538446	(p=8.30e-03),	25109282	(p=8.50e-03),
845	10135	NAMPT	-	446	10	3.614e-10	27287071	(p=3.03e-04),	25145669	(p=3.16e-04),	28468779	(p=1.40e-03),	22955917	(p=1.60e-03),	27233476	(p=2.60e-03),	23823317	(p=2.90e-03),	28507103	(p=4.40e-03),	22430142	(p=4.70e-03),	25656579	(p=5.30e-03),	25993304	(p=8.20e-03),
846	7248	TSC1	-	216	8	3.725e-10	25565629	(p=3.70e-03),	23878397	(p=3.90e-03),	16339216	(p=4.50e-03),	23401075	(p=4.50e-03),	18413730	(p=5.00e-03),	18538015	(p=5.10e-03),	25915427	(p=8.40e-03),	27974549	(p=9.90e-03),
847	57805	CCAR2	-	131	7	3.743e-10	26158765	(p=9.01e-04),	24231951	(p=1.40e-03),	27809307	(p=3.30e-03),	20479123	(p=4.20e-03),	23352644	(p=9.30e-03),	26831064	(p=9.90e-03),	24962073	(p=9.90e-03),
848	2023	ENO1	-	217	8	3.854e-10	21319273	(p=3.11e-04),	23381546	(p=9.01e-04),	25963833	(p=2.60e-03),	20000738	(p=3.90e-03),	24650096	(p=6.70e-03),	25951350	(p=8.90e-03),	25887760	(p=9.20e-03),	26831064	(p=9.90e-03),
849	3579	CXCR2	-	324	9	3.891e-10	26847910	(p=3.08e-04),	20505188	(p=9.00e-04),	19435811	(p=1.00e-03),	25682075	(p=3.20e-03),	26267317	(p=4.40e-03),	26087179	(p=5.20e-03),	12496258	(p=5.30e-03),	27721403	(p=6.90e-03),	26519257	(p=7.80e-03),
850	26018	LRIG1	-	69	6	3.911e-10	25960225	(p=1.40e-03),	22241084	(p=2.90e-03),	26148232	(p=5.90e-03),	23648065	(p=7.80e-03),	23624915	(p=8.30e-03),	24314030	(p=8.90e-03),
851	7517	XRCC3	-	451	10	3.989e-10	26383967	(p=1.00e-03),	15843498	(p=1.00e-03),	27683114	(p=1.20e-03),	17351336	(p=2.90e-03),	17410042	(p=3.90e-03),	22374424	(p=4.20e-03),	23108668	(p=6.50e-03),	16407418	(p=6.70e-03),	19724896	(p=9.20e-03),	27453043	(p=9.90e-03),
854	54541	DDIT4	-	70	6	4.254e-10	18953439	(p=1.40e-03),	25255219	(p=3.80e-03),	21540236	(p=3.90e-03),	18796435	(p=4.50e-03),	21798997	(p=6.20e-03),	23528835	(p=6.70e-03),
853	10181	RBM5	-	70	6	4.259e-10	16585163	(p=5.00e-04),	22866867	(p=1.30e-03),	22609235	(p=2.10e-03),	20338664	(p=4.30e-03),	20309933	(p=6.10e-03),	26782095	(p=8.90e-03),
852	8794	TNFRSF10C	-	70	6	4.264e-10	11451151	(p=1.00e-03),	19661294	(p=4.30e-03),	25808868	(p=5.30e-03),	18345033	(p=5.90e-03),	15916713	(p=9.50e-03),	26542757	(p=9.80e-03),
855	6929	TCF3	-	222	8	4.575e-10	16705184	(p=1.40e-03),	19074834	(p=4.20e-03),	25615280	(p=5.90e-03),	27894958	(p=6.70e-03),	25894862	(p=8.00e-03),	16782810	(p=8.50e-03),	28385388	(p=9.60e-03),	21498546	(p=9.70e-03),
856	440	ASNS	-	71	6	4.631e-10	21319273	(p=3.11e-04),	27251594	(p=5.00e-04),	17409444	(p=1.90e-03),	27444726	(p=2.60e-03),	25858017	(p=5.30e-03),	24907114	(p=7.50e-03),
857	6720	SREBF1	-	331	9	4.644e-10	26512780	(p=3.14e-04),	27281560	(p=7.01e-04),	18281474	(p=1.60e-03),	22059152	(p=2.30e-03),	23184344	(p=6.50e-03),	15026365	(p=7.10e-03),	25893295	(p=8.20e-03),	23818099	(p=8.20e-03),	23208501	(p=8.70e-03),
858	7037	TFRC	-	332	9	4.764e-10	21849092	(p=1.00e-03),	19238537	(p=3.80e-03),	24189400	(p=3.90e-03),	27384479	(p=4.50e-03),	26549031	(p=6.50e-03),	19066835	(p=6.70e-03),	24435655	(p=6.70e-03),	27523281	(p=9.00e-03),	26831064	(p=9.90e-03),
859	151242	PPP1R1C	-	9	4	4.781e-10	22939397	(p=2.50e-03),	24935604	(p=2.70e-03),	25339026	(p=3.20e-03),	19874272	(p=8.20e-03),
860	10395	DLC1	-	136	7	4.798e-10	20198346	(p=1.00e-03),	19380190	(p=3.00e-03),	21455586	(p=3.50e-03),	23625658	(p=3.90e-03),	26401016	(p=4.50e-03),	20600027	(p=6.60e-03),	24604602	(p=8.70e-03),
861	7508	XPC	-	334	9	5.001e-10	23604128	(p=3.01e-04),	18089819	(p=2.30e-03),	23422745	(p=2.90e-03),	17088560	(p=4.00e-03),	28473198	(p=5.50e-03),	22331493	(p=5.80e-03),	15107491	(p=6.20e-03),	22174370	(p=8.20e-03),	27794614	(p=8.50e-03),
864	1459	CSNK2A2	-	225	8	5.031e-10	11704824	(p=2.07e-04),	25422081	(p=1.00e-03),	26980766	(p=4.00e-03),	19680552	(p=4.50e-03),	25852190	(p=5.90e-03),	25788269	(p=8.50e-03),	11972058	(p=8.70e-03),	10806215	(p=9.50e-03),
863	408	ARRB1	-	225	8	5.037e-10	28035404	(p=3.04e-04),	28341744	(p=1.00e-03),	23418490	(p=1.60e-03),	20353998	(p=3.90e-03),	25377471	(p=4.50e-03),	21212384	(p=7.80e-03),	24147004	(p=7.80e-03),	19202075	(p=8.60e-03),
862	9846	GAB2	-	137	7	5.04e-10	28420432	(p=4.50e-03),	27026230	(p=5.30e-03),	26617767	(p=6.00e-03),	26657155	(p=6.00e-03),	23231021	(p=6.20e-03),	19881546	(p=6.70e-03),	26754532	(p=9.30e-03),
865	1906	EDN1	-	770	12	5.162e-10	24184161	(p=3.15e-04),	16357176	(p=9.01e-04),	16648553	(p=1.00e-03),	25194819	(p=3.90e-03),	12907686	(p=4.20e-03),	16026642	(p=4.80e-03),	21656314	(p=5.30e-03),	21681744	(p=5.30e-03),	28153500	(p=5.90e-03),	25016214	(p=6.70e-03),
867	10963	STIP1	-	138	7	5.272e-10	25963833	(p=2.60e-03),	20159553	(p=2.90e-03),	21235734	(p=3.90e-03),	24488757	(p=4.50e-03),	14754904	(p=8.50e-03),	26804907	(p=8.90e-03),	26831064	(p=9.90e-03),
866	8864	PER2	-	138	7	5.278e-10	22260161	(p=6.00e-04),	18518968	(p=1.00e-03),	27036047	(p=3.50e-03),	27035749	(p=4.80e-03),	27082164	(p=6.70e-03),	15985538	(p=6.70e-03),	19957060	(p=7.80e-03),
869	64754	SMYD3	-	73	6	5.412e-10	25728514	(p=2.90e-03),	20957523	(p=5.30e-03),	24847881	(p=6.70e-03),	20725992	(p=7.40e-03),	27569210	(p=8.30e-03),	25980436	(p=9.90e-03),
868	8805	TRIM24	-	73	6	5.419e-10	29021135	(p=3.14e-04),	24469053	(p=4.01e-04),	26805734	(p=4.50e-03),	22666376	(p=5.10e-03),	23717505	(p=8.80e-03),	28061796	(p=8.90e-03),
870	396	ARHGDIA	-	139	7	5.527e-10	21319273	(p=3.11e-04),	21569526	(p=2.20e-03),	21447808	(p=2.90e-03),	22668020	(p=4.80e-03),	16024605	(p=5.10e-03),	24342356	(p=5.30e-03),	23922223	(p=7.10e-03),
871	10950	BTG3	-	31	5	5.619e-10	29197876	(p=1.40e-03),	19221000	(p=2.10e-03),	29270670	(p=2.20e-03),	23533280	(p=3.90e-03),	18590053	(p=7.70e-03),
872	1602	DACH1	-	74	6	5.863e-10	24882577	(p=3.10e-04),	25322986	(p=1.20e-03),	16980615	(p=6.10e-03),	27916422	(p=7.40e-03),	27278537	(p=7.80e-03),	23492369	(p=9.00e-03),
874	10451	VAV3	-	75	6	6.354e-10	23566222	(p=3.05e-04),	16982329	(p=1.20e-03),	24886537	(p=1.20e-03),	25791293	(p=5.00e-03),	23648065	(p=7.80e-03),	16762975	(p=9.30e-03),
873	9043	SPAG9	-	75	6	6.362e-10	24349057	(p=2.10e-03),	18922895	(p=2.90e-03),	24801907	(p=3.90e-03),	19820019	(p=8.20e-03),	27655714	(p=9.80e-03),	26831064	(p=9.90e-03),
875	6477	SIAH1	-	142	7	6.383e-10	23503458	(p=4.00e-04),	20682032	(p=1.00e-03),	25963833	(p=2.60e-03),	23208506	(p=3.90e-03),	25728284	(p=5.40e-03),	20508617	(p=8.20e-03),	26654769	(p=8.70e-03),
876	84632	AFAP1L2	-	32	5	6.618e-10	22805860	(p=3.08e-04),	26191231	(p=1.90e-03),	21224076	(p=4.80e-03),	22928011	(p=7.80e-03),	24387290	(p=8.20e-03),
877	54822	TRPM7	-	143	7	6.688e-10	28379203	(p=1.40e-03),	27662662	(p=4.20e-03),	25069584	(p=4.40e-03),	26779625	(p=5.30e-03),	21926172	(p=5.90e-03),	25438992	(p=8.00e-03),	25192910	(p=8.50e-03),
878	637	BID	-	234	8	6.741e-10	25253693	(p=3.05e-04),	27461583	(p=9.01e-04),	21525171	(p=2.90e-03),	23851982	(p=4.80e-03),	21459798	(p=6.10e-03),	25408501	(p=6.70e-03),	18089817	(p=7.80e-03),	21113148	(p=9.90e-03),
879	7320	UBE2B	-	76	6	6.853e-10	28490629	(p=4.00e-04),	28806395	(p=1.20e-03),	23339190	(p=6.70e-03),	11714696	(p=6.70e-03),	19466589	(p=8.20e-03),	14981545	(p=9.80e-03),
880	3185	HNRNPF	-	144	7	7e-10	21319273	(p=3.11e-04),	25963833	(p=2.60e-03),	24189400	(p=3.90e-03),	28218735	(p=4.50e-03),	25852190	(p=5.90e-03),	26831064	(p=9.90e-03),	27557628	(p=9.90e-03),
882	9730	DCAF1	-	145	7	7.331e-10	20824083	(p=9.00e-04),	22072767	(p=3.80e-03),	22184063	(p=3.90e-03),	24140421	(p=4.00e-03),	19029839	(p=4.20e-03),	27721409	(p=4.70e-03),	17559673	(p=4.80e-03),
881	2122	MECOM	-	145	7	7.34e-10	26674644	(p=1.00e-03),	28191887	(p=1.40e-03),	25959919	(p=5.30e-03),	27617580	(p=5.90e-03),	22894935	(p=6.70e-03),	24747972	(p=7.80e-03),	23212151	(p=7.80e-03),
883	6222	RPS18	-	77	6	7.391e-10	21319273	(p=3.11e-04),	17361185	(p=8.00e-04),	25963833	(p=2.60e-03),	26381412	(p=4.50e-03),	27129302	(p=6.70e-03),	26831064	(p=9.90e-03),
884	3932	LCK	-	484	10	7.507e-10	20064523	(p=1.20e-03),	9788619	(p=2.30e-03),	12884910	(p=2.60e-03),	20971076	(p=2.90e-03),	20300113	(p=3.40e-03),	16474166	(p=4.30e-03),	16740747	(p=6.70e-03),	12637327	(p=7.10e-03),	20100835	(p=8.50e-03),	19343496	(p=9.40e-03),
886	4923	NTSR1	-	78	6	7.972e-10	24357116	(p=1.00e-03),	25249538	(p=4.00e-03),	25249545	(p=5.10e-03),	20810387	(p=7.20e-03),	25644759	(p=8.00e-03),	29065410	(p=8.70e-03),
885	4102	MAGEA3	-	78	6	7.981e-10	20015885	(p=4.80e-03),	17699848	(p=5.30e-03),	26612451	(p=5.90e-03),	25704851	(p=8.20e-03),	21565982	(p=8.50e-03),	26868260	(p=9.60e-03),
887	3205	HOXA9	-	147	7	8.022e-10	20068170	(p=9.01e-04),	25762636	(p=2.20e-03),	18337761	(p=3.40e-03),	20935218	(p=4.20e-03),	27598218	(p=5.30e-03),	24817037	(p=5.90e-03),	23466061	(p=9.80e-03),
888	7163	TPD52	-	79	6	8.599e-10	27633630	(p=1.70e-03),	27694690	(p=2.90e-03),	28466782	(p=2.90e-03),	18959755	(p=4.30e-03),	23974097	(p=6.70e-03),	20923822	(p=8.70e-03),
889	7184	HSP90B1	-	245	8	9.548e-10	21319273	(p=3.11e-04),	23208072	(p=1.00e-03),	25737303	(p=1.60e-03),	25963833	(p=2.60e-03),	20000738	(p=3.90e-03),	18340425	(p=4.70e-03),	25852190	(p=5.90e-03),	26831064	(p=9.90e-03),
890	10631	POSTN	-	246	8	9.846e-10	29284199	(p=2.60e-03),	25140038	(p=2.70e-03),	26982182	(p=3.60e-03),	21677839	(p=4.80e-03),	23076534	(p=5.30e-03),	25838397	(p=7.80e-03),	22952986	(p=7.80e-03),	22166650	(p=8.70e-03),
892	6303	SAT1	-	81	6	9.977e-10	25277523	(p=4.01e-04),	27698118	(p=1.30e-03),	19727732	(p=2.90e-03),	23963538	(p=2.90e-03),	23903781	(p=5.30e-03),	19686286	(p=7.50e-03),
891	3217	HOXB7	-	81	6	9.989e-10	24088503	(p=1.40e-03),	21474578	(p=2.20e-03),	24853421	(p=6.70e-03),	17514648	(p=9.00e-03),	21690342	(p=9.00e-03),	28646927	(p=9.50e-03),
893	27330	RPS6KA6	-	35	5	1.044e-09	22020623	(p=3.17e-04),	23635776	(p=7.00e-04),	26397146	(p=1.60e-03),	24189400	(p=3.90e-03),	18628456	(p=7.80e-03),
895	84444	DOT1L	-	82	6	1.072e-09	24858818	(p=3.03e-04),	27335278	(p=3.18e-04),	28209620	(p=6.00e-04),	28114995	(p=2.90e-03),	27002147	(p=3.90e-03),	26385168	(p=4.30e-03),
894	22827	PUF60	-	82	6	1.073e-09	21319273	(p=3.11e-04),	24811221	(p=1.20e-03),	23594796	(p=2.20e-03),	25963833	(p=2.60e-03),	23208506	(p=3.90e-03),	25671302	(p=6.60e-03),
898	6203	RPS9	-	83	6	1.15e-09	21319273	(p=3.11e-04),	17361185	(p=8.00e-04),	21209461	(p=2.50e-03),	25963833	(p=2.60e-03),	20221446	(p=8.20e-03),	26831064	(p=9.90e-03),
897	6119	RPA3	-	83	6	1.152e-09	21558276	(p=2.10e-03),	27371349	(p=2.60e-03),	28683444	(p=3.70e-03),	23723247	(p=4.80e-03),	28766245	(p=5.90e-03),	17035231	(p=9.70e-03),
896	1793	DOCK1	-	83	6	1.153e-09	22323579	(p=9.01e-04),	17764157	(p=1.00e-03),	25468898	(p=4.70e-03),	23728337	(p=4.80e-03),	23592719	(p=5.30e-03),	24483146	(p=9.90e-03),
899	4855	NOTCH4	-	156	7	1.199e-09	18593923	(p=3.15e-04),	21679465	(p=3.16e-04),	25663545	(p=4.40e-03),	25511451	(p=7.50e-03),	23444212	(p=7.80e-03),	23450325	(p=8.70e-03),	25740432	(p=9.50e-03),
901	57326	PBXIP1	-	36	5	1.201e-09	24038948	(p=1.00e-03),	26590606	(p=2.90e-03),	27748944	(p=4.40e-03),	24470547	(p=8.00e-03),	23321675	(p=9.20e-03),
900	9088	PKMYT1	-	36	5	1.202e-09	12912980	(p=9.22e-05),	11326318	(p=2.10e-03),	9268380	(p=3.10e-03),	10504341	(p=3.60e-03),	25852190	(p=5.90e-03),
902	51529	ANAPC11	-	84	6	1.232e-09	18662541	(p=6.00e-04),	27120157	(p=2.20e-03),	21874044	(p=2.60e-03),	10548110	(p=4.50e-03),	19826003	(p=4.80e-03),	11340163	(p=6.70e-03),
903	8915	BCL10	-	157	7	1.248e-09	19593445	(p=1.20e-03),	17047224	(p=2.90e-03),	19709433	(p=4.50e-03),	19118383	(p=4.70e-03),	22564715	(p=4.80e-03),	22474286	(p=6.70e-03),	24732096	(p=7.50e-03),
905	10641	NPRL2	-	37	5	1.381e-09	17018626	(p=3.04e-04),	26455908	(p=3.80e-03),	15374952	(p=4.00e-03),	18616680	(p=4.80e-03),	25777765	(p=7.50e-03),
904	2872	MKNK2	-	37	5	1.382e-09	25527453	(p=1.90e-03),	16103188	(p=2.90e-03),	22797067	(p=4.20e-03),	25193863	(p=6.70e-03),	27618366	(p=7.40e-03),
909	10923	SUB1	-	86	6	1.412e-09	21319273	(p=3.11e-04),	17361185	(p=8.00e-04),	25321468	(p=1.90e-03),	25963833	(p=2.60e-03),	27270442	(p=4.40e-03),	25852190	(p=5.90e-03),
908	6217	RPS16	-	86	6	1.413e-09	21319273	(p=3.11e-04),	17361185	(p=8.00e-04),	25963833	(p=2.60e-03),	24189400	(p=3.90e-03),	27129302	(p=6.70e-03),	26831064	(p=9.90e-03),
907	6204	RPS10	-	86	6	1.415e-09	21319273	(p=3.11e-04),	25963833	(p=2.60e-03),	20000738	(p=3.90e-03),	26381412	(p=4.50e-03),	27129302	(p=6.70e-03),	27453043	(p=9.90e-03),
906	3549	IHH	-	86	6	1.416e-09	24344235	(p=1.20e-03),	22486854	(p=1.60e-03),	28574612	(p=3.80e-03),	27694322	(p=4.80e-03),	23468532	(p=8.20e-03),	23575478	(p=9.80e-03),
910	7078	TIMP3	-	259	8	1.441e-09	26749283	(p=2.10e-03),	25558000	(p=2.10e-03),	27222429	(p=4.50e-03),	18344519	(p=4.50e-03),	21779788	(p=5.30e-03),	25587717	(p=5.80e-03),	27383203	(p=6.70e-03),	24132606	(p=8.50e-03),
911	3148	HMGB2	-	87	6	1.511e-09	21319273	(p=3.11e-04),	15504738	(p=3.15e-04),	25327479	(p=1.20e-03),	21209461	(p=2.50e-03),	25060178	(p=7.00e-03),	23828241	(p=9.50e-03),
912	57509	MTUS1	-	38	5	1.576e-09	19794912	(p=1.30e-03),	25885343	(p=3.10e-03),	22153618	(p=4.50e-03),	28651497	(p=9.90e-03),	27789289	(p=9.90e-03),
913	4953	ODC1	-	88	6	1.617e-09	24260338	(p=1.20e-03),	27592554	(p=2.90e-03),	26093909	(p=3.90e-03),	18548481	(p=4.80e-03),	18330478	(p=6.90e-03),	20838441	(p=7.20e-03),
914	3667	IRS1	-	528	10	1.65e-09	29029116	(p=1.40e-03),	12354757	(p=2.90e-03),	23048032	(p=3.20e-03),	26617742	(p=3.30e-03),	17638892	(p=4.00e-03),	24312276	(p=5.30e-03),	18264722	(p=7.10e-03),	27729374	(p=7.80e-03),	14511371	(p=8.00e-03),	21939528	(p=8.70e-03),
916	153090	DAB2IP	-	89	6	1.727e-09	23308052	(p=3.02e-04),	26876207	(p=2.20e-03),	27568005	(p=3.50e-03),	19903888	(p=5.30e-03),	27834104	(p=6.70e-03),	23648065	(p=7.80e-03),
915	10980	COPS6	-	89	6	1.729e-09	11531413	(p=2.05e-04),	10958988	(p=4.20e-03),	7474080	(p=4.40e-03),	27546621	(p=6.70e-03),	7474100	(p=8.50e-03),	7494303	(p=9.20e-03),
917	5966	REL	-	165	7	1.737e-09	21933882	(p=3.16e-04),	10602468	(p=3.90e-03),	28767691	(p=5.00e-03),	9731206	(p=6.50e-03),	25299780	(p=6.70e-03),	25266721	(p=8.70e-03),	28090796	(p=9.20e-03),
919	388324	INCA1	-	12	4	1.752e-09	21540187	(p=4.02e-04),	21874239	(p=2.60e-03),	15800920	(p=5.90e-03),	21750715	(p=7.50e-03),
918	220042	DDIAS	-	12	4	1.754e-09	24214091	(p=3.13e-04),	26493727	(p=1.00e-03),	27412911	(p=5.30e-03),	28618963	(p=6.60e-03),
920	1139	CHRNA7	-	266	8	1.756e-09	17015027	(p=3.17e-04),	26136123	(p=1.40e-03),	17012261	(p=2.90e-03),	26499946	(p=3.70e-03),	22253823	(p=5.30e-03),	19040571	(p=6.20e-03),	24986226	(p=8.70e-03),	27228072	(p=9.90e-03),
922	51720	UIMC1	-	90	6	1.836e-09	17621610	(p=3.17e-04),	18550271	(p=1.00e-03),	25164908	(p=2.20e-03),	24085845	(p=2.50e-03),	23264621	(p=2.90e-03),	19415121	(p=3.90e-03),
921	4922	NTS	-	90	6	1.838e-09	25249538	(p=4.00e-03),	25249545	(p=5.10e-03),	25098665	(p=5.30e-03),	21212273	(p=6.70e-03),	20810387	(p=7.20e-03),	16984735	(p=7.30e-03),
927	6742	SSBP1	-	91	6	1.953e-09	21319273	(p=3.11e-04),	28210897	(p=2.30e-03),	23184057	(p=2.30e-03),	20000738	(p=3.90e-03),	25852190	(p=5.90e-03),	21242961	(p=7.80e-03),
926	5724	PTAFR	-	91	6	1.955e-09	24886678	(p=3.11e-04),	18632638	(p=2.90e-03),	24921917	(p=2.90e-03),	16306050	(p=6.20e-03),	12601006	(p=6.70e-03),	20576130	(p=9.40e-03),
923	4738	NEDD8	-	168	7	1.957e-09	22895816	(p=3.11e-04),	28569775	(p=3.17e-04),	25229838	(p=3.17e-04),	26003431	(p=7.01e-04),	27906189	(p=1.00e-03),	28535453	(p=4.00e-03),	25782162	(p=6.20e-03),
925	4521	NUDT1	-	91	6	1.958e-09	24695225	(p=5.00e-04),	26202347	(p=2.10e-03),	27827301	(p=4.20e-03),	18708163	(p=4.20e-03),	24695224	(p=5.90e-03),	26862114	(p=9.40e-03),
924	2744	GLS	-	91	6	1.96e-09	25915584	(p=3.09e-04),	25963833	(p=2.60e-03),	26575584	(p=3.90e-03),	28498807	(p=4.50e-03),	27338638	(p=6.70e-03),	24276018	(p=7.80e-03),
928	7001	PRDX2	-	169	7	2.028e-09	21319273	(p=3.11e-04),	26636537	(p=4.02e-04),	28432271	(p=2.10e-03),	25963833	(p=2.60e-03),	26021759	(p=4.40e-03),	25471788	(p=4.50e-03),	21539911	(p=6.50e-03),
930	6510	SLC1A5	-	92	6	2.081e-09	26455325	(p=1.00e-03),	24755837	(p=2.20e-03),	27450723	(p=2.30e-03),	25963833	(p=2.60e-03),	23213057	(p=3.60e-03),	24531984	(p=5.90e-03),
929	3161	HMMR	-	92	6	2.083e-09	26870892	(p=2.30e-03),	24069434	(p=2.90e-03),	24367099	(p=3.40e-03),	23328114	(p=6.70e-03),	18559599	(p=9.80e-03),	26831064	(p=9.90e-03),
931	5296	PIK3R2	-	171	7	2.193e-09	21765914	(p=1.70e-03),	24189400	(p=3.90e-03),	24229420	(p=5.90e-03),	19747165	(p=8.90e-03),	15020686	(p=8.90e-03),	10985305	(p=9.20e-03),	26723864	(p=9.90e-03),
932	7077	TIMP2	-	401	9	2.247e-09	28498424	(p=1.20e-03),	24427326	(p=1.30e-03),	16326706	(p=1.60e-03),	25405519	(p=2.30e-03),	23371049	(p=2.60e-03),	15247230	(p=5.30e-03),	27142596	(p=8.70e-03),	14712492	(p=9.20e-03),	19241124	(p=9.50e-03),
934	23582	CCNDBP1	-	41	5	2.292e-09	24970809	(p=4.50e-03),	16951160	(p=7.10e-03),	17131381	(p=9.20e-03),	20460530	(p=9.90e-03),	17407970	(p=9.90e-03),
933	23235	SIK2	-	41	5	2.295e-09	27697861	(p=2.50e-03),	25548099	(p=2.90e-03),	20708153	(p=5.10e-03),	27236538	(p=5.10e-03),	25852190	(p=5.90e-03),
935	8667	EIF3H	-	94	6	2.359e-09	21319273	(p=3.11e-04),	17361185	(p=8.00e-04),	27340783	(p=3.30e-03),	16226712	(p=6.00e-03),	24148822	(p=7.50e-03),	26831064	(p=9.90e-03),
937	7189	TRAF6	-	550	10	2.362e-09	26052093	(p=8.00e-04),	17047224	(p=2.90e-03),	26847475	(p=3.90e-03),	26582220	(p=4.50e-03),	10066798	(p=4.80e-03),	24755241	(p=4.80e-03),	24610907	(p=6.50e-03),	22326918	(p=7.00e-03),	26223916	(p=8.70e-03),	28440423	(p=9.20e-03),
938	6421	SFPQ	-	173	7	2.362e-09	21319273	(p=3.11e-04),	17361185	(p=8.00e-04),	25963833	(p=2.60e-03),	24189400	(p=3.90e-03),	23516550	(p=6.70e-03),	19439179	(p=7.40e-03),	26831064	(p=9.90e-03),
936	2152	F3	-	550	10	2.365e-09	21619686	(p=1.00e-03),	16894464	(p=2.20e-03),	21934552	(p=3.90e-03),	19958818	(p=4.80e-03),	18612547	(p=5.90e-03),	21693061	(p=6.70e-03),	28055955	(p=7.10e-03),	19661141	(p=8.20e-03),	17922809	(p=8.50e-03),	22076613	(p=8.70e-03),
939	1051	CEBPB	-	405	9	2.43e-09	28754668	(p=1.40e-03),	25784653	(p=2.20e-03),	28760550	(p=3.90e-03),	25772238	(p=4.50e-03),	24086495	(p=8.00e-03),	16303757	(p=8.10e-03),	14688407	(p=8.20e-03),	20110283	(p=8.70e-03),	21689417	(p=8.90e-03),
942	6788	STK3	-	95	6	2.496e-09	19962312	(p=2.20e-03),	27566175	(p=3.90e-03),	18347058	(p=4.00e-03),	28152516	(p=4.50e-03),	20231902	(p=5.30e-03),	21104395	(p=6.20e-03),
941	5536	PPP5C	-	95	6	2.499e-09	16260606	(p=1.40e-03),	21235734	(p=3.90e-03),	25322973	(p=4.20e-03),	18280813	(p=5.30e-03),	21921034	(p=7.10e-03),	15664193	(p=9.80e-03),
940	3006	HIST1H1C	-	95	6	2.502e-09	17361185	(p=8.00e-04),	25963833	(p=2.60e-03),	24189400	(p=3.90e-03),	26381412	(p=4.50e-03),	26209608	(p=5.30e-03),	21113133	(p=5.30e-03),
943	6423	SFRP2	-	96	6	2.659e-09	26751775	(p=1.90e-03),	18990230	(p=2.50e-03),	20501806	(p=4.20e-03),	25189527	(p=5.30e-03),	22246241	(p=6.20e-03),	10980594	(p=8.50e-03),
944	1050	CEBPA	-	411	9	2.743e-09	15572670	(p=3.17e-04),	22260161	(p=6.00e-04),	23833041	(p=2.90e-03),	21346772	(p=4.00e-03),	15713621	(p=5.80e-03),	10082561	(p=5.90e-03),	26397153	(p=6.20e-03),	26408402	(p=6.70e-03),	15867211	(p=7.50e-03),
946	7013	TERF1	-	179	7	2.966e-09	11744712	(p=1.00e-03),	11375976	(p=1.40e-03),	16275645	(p=4.30e-03),	11943150	(p=4.80e-03),	29136505	(p=6.20e-03),	11313893	(p=6.70e-03),	15314656	(p=8.50e-03),
945	2175	FANCA	-	179	7	2.969e-09	18224251	(p=1.00e-04),	28864460	(p=4.20e-03),	27867017	(p=4.30e-03),	17671210	(p=4.50e-03),	27398318	(p=7.80e-03),	15192709	(p=8.00e-03),	19015634	(p=8.40e-03),
947	8662	EIF3B	-	98	6	3e-09	25963833	(p=2.60e-03),	27371349	(p=2.60e-03),	24189400	(p=3.90e-03),	27270324	(p=4.30e-03),	23575475	(p=5.10e-03),	26831064	(p=9.90e-03),
951	84152	PPP1R1B	-	99	6	3.176e-09	20836878	(p=1.00e-03),	21741919	(p=1.90e-03),	21447180	(p=2.90e-03),	19651774	(p=4.50e-03),	25779598	(p=7.00e-03),	18579663	(p=9.70e-03),
950	7226	TRPM2	-	99	6	3.18e-09	26839633	(p=1.00e-03),	25760728	(p=4.50e-03),	24931166	(p=5.30e-03),	23458684	(p=6.20e-03),	26178079	(p=6.70e-03),	17251321	(p=8.40e-03),
949	6208	RPS14	-	99	6	3.183e-09	21319273	(p=3.11e-04),	27336364	(p=2.10e-03),	25963833	(p=2.60e-03),	24189400	(p=3.90e-03),	27129302	(p=6.70e-03),	26831064	(p=9.90e-03),
952	3609	ILF3	-	181	7	3.183e-09	24780295	(p=2.03e-04),	21319273	(p=3.11e-04),	25399696	(p=3.16e-04),	25963833	(p=2.60e-03),	27735951	(p=5.30e-03),	25852190	(p=5.90e-03),	26831064	(p=9.90e-03),
948	4920	ROR2	-	99	6	3.186e-09	28277191	(p=1.00e-03),	24158497	(p=3.90e-03),	25542006	(p=5.30e-03),	28618961	(p=6.70e-03),	28681925	(p=8.50e-03),	28536612	(p=8.50e-03),
957	55824	PAG1	-	44	5	3.234e-09	23866081	(p=1.00e-03),	21156787	(p=3.40e-03),	26993602	(p=3.90e-03),	20388373	(p=4.50e-03),	21388951	(p=6.90e-03),
956	7357	UGCG	-	44	5	3.237e-09	26811497	(p=7.01e-04),	20540746	(p=2.30e-03),	21278235	(p=5.30e-03),	19693666	(p=7.00e-03),	15661399	(p=9.30e-03),
955	6419	SETMAR	-	44	5	3.24e-09	19458360	(p=3.15e-04),	19390626	(p=4.01e-04),	20457750	(p=1.60e-03),	22231448	(p=5.90e-03),	25024738	(p=6.40e-03),
954	1809	DPYSL3	-	44	5	3.244e-09	21319273	(p=3.11e-04),	25963833	(p=2.60e-03),	27475326	(p=5.30e-03),	25173447	(p=9.40e-03),	22805864	(p=9.80e-03),
953	1196	CLK2	-	44	5	3.247e-09	27050366	(p=3.14e-04),	18995830	(p=4.10e-03),	17384638	(p=7.10e-03),	19097996	(p=8.30e-03),	25670169	(p=9.30e-03),
959	4830	NME1	-	292	8	3.483e-09	27604954	(p=1.00e-03),	25277180	(p=1.00e-03),	20559153	(p=1.70e-03),	25963833	(p=2.60e-03),	23583378	(p=4.50e-03),	25017017	(p=5.90e-03),	20448457	(p=6.50e-03),	26831064	(p=9.90e-03),
958	1000	CDH2	-	292	8	3.487e-09	26451610	(p=1.00e-03),	23520479	(p=1.20e-03),	19070520	(p=2.00e-03),	28042956	(p=2.60e-03),	17348027	(p=4.80e-03),	21315068	(p=5.00e-03),	23626784	(p=5.40e-03),	15701645	(p=7.10e-03),
960	1540	CYLD	-	184	7	3.536e-09	27357419	(p=1.20e-03),	28295222	(p=3.70e-03),	24577083	(p=6.70e-03),	16135788	(p=7.40e-03),	16627981	(p=7.60e-03),	21478324	(p=8.20e-03),	27189061	(p=8.20e-03),
961	1917	EEF1A2	-	101	6	3.549e-09	25963833	(p=2.60e-03),	24189400	(p=3.90e-03),	23739844	(p=4.80e-03),	16226712	(p=6.00e-03),	16369491	(p=7.10e-03),	23444377	(p=9.50e-03),
962	3934	LCN2	-	577	10	3.6e-09	23775308	(p=1.00e-03),	26573874	(p=1.20e-03),	20559153	(p=1.70e-03),	22707293	(p=3.60e-03),	18676832	(p=4.40e-03),	23150981	(p=6.60e-03),	19951994	(p=6.70e-03),	17294443	(p=7.10e-03),	16060857	(p=7.10e-03),	23056397	(p=9.90e-03),
965	56649	TMPRSS4	-	45	5	3.605e-09	24434435	(p=3.90e-03),	26993610	(p=5.80e-03),	24335200	(p=5.90e-03),	26989022	(p=7.50e-03),	22067904	(p=9.20e-03),
964	2197	FAU	-	45	5	3.609e-09	19671159	(p=2.90e-03),	15543234	(p=5.90e-03),	27129302	(p=6.70e-03),	19830698	(p=7.10e-03),	26831064	(p=9.90e-03),
963	2139	EYA2	-	45	5	3.612e-09	26837415	(p=4.80e-03),	25555392	(p=5.40e-03),	24508260	(p=7.30e-03),	26329363	(p=8.30e-03),	24810906	(p=9.80e-03),
967	1436	CSF1R	-	186	7	3.785e-09	27334834	(p=3.15e-04),	23418320	(p=4.50e-03),	17360941	(p=5.80e-03),	18814279	(p=6.60e-03),	17420255	(p=6.70e-03),	22096574	(p=8.00e-03),	25088194	(p=8.30e-03),
966	405	ARNT	-	186	7	3.789e-09	20932347	(p=3.90e-03),	24618291	(p=4.50e-03),	24921657	(p=4.50e-03),	21544813	(p=5.80e-03),	23907215	(p=7.30e-03),	26572229	(p=7.80e-03),	20049704	(p=7.80e-03),
968	56648	EIF5A2	-	46	5	4.029e-09	21319273	(p=3.11e-04),	22927971	(p=1.90e-03),	24561231	(p=3.60e-03),	27028999	(p=7.30e-03),	20112425	(p=9.90e-03),
969	1326	MAP3K8	-	104	6	4.202e-09	21107320	(p=2.20e-03),	23982215	(p=3.90e-03),	24265246	(p=4.50e-03),	23125217	(p=4.50e-03),	25852190	(p=5.90e-03),	28361341	(p=8.30e-03),
970	81620	CDT1	-	105	6	4.449e-09	21628527	(p=1.30e-03),	21930785	(p=4.40e-03),	18006835	(p=4.50e-03),	24280901	(p=5.00e-03),	18508524	(p=6.70e-03),	16940174	(p=7.10e-03),
971	6778	STAT6	-	302	8	4.466e-09	23184467	(p=3.15e-04),	24401087	(p=1.00e-03),	26208975	(p=1.60e-03),	26461141	(p=3.50e-03),	21765211	(p=3.90e-03),	19655172	(p=5.00e-03),	21595984	(p=8.50e-03),	22108090	(p=8.50e-03),
972	112939	NACC1	-	47	5	4.486e-09	21743489	(p=3.05e-04),	22653145	(p=4.80e-03),	25852190	(p=5.90e-03),	20869761	(p=7.40e-03),	18347169	(p=7.50e-03),
973	53836	GPR87	-	15	4	4.555e-09	26473854	(p=1.00e-03),	19602589	(p=1.70e-03),	28288630	(p=3.50e-03),	18183596	(p=4.10e-03),
975	5587	PRKD1	-	193	7	4.846e-09	26895471	(p=1.60e-03),	28360038	(p=1.70e-03),	23971832	(p=2.90e-03),	22245102	(p=2.90e-03),	11884618	(p=6.50e-03),	27053111	(p=6.70e-03),	22791710	(p=9.90e-03),
974	5451	POU2F1	-	193	7	4.851e-09	19118657	(p=2.50e-03),	21444690	(p=5.30e-03),	16360016	(p=6.60e-03),	18030470	(p=7.40e-03),	22521726	(p=7.50e-03),	27658774	(p=7.80e-03),	25301728	(p=9.80e-03),
979	94234	FOXQ1	-	48	5	4.968e-09	27162244	(p=2.20e-03),	24719318	(p=5.50e-03),	25356753	(p=7.80e-03),	26349968	(p=8.20e-03),	27129776	(p=9.20e-03),
978	51776	MAP3K20	-	48	5	4.973e-09	15342622	(p=2.90e-03),	24170769	(p=5.00e-03),	11836244	(p=6.70e-03),	25013376	(p=7.40e-03),	20331627	(p=8.70e-03),
977	11080	DNAJB4	-	48	5	4.978e-09	23306212	(p=2.90e-03),	22529897	(p=2.90e-03),	18794131	(p=2.90e-03),	28481734	(p=3.20e-03),	20494979	(p=6.70e-03),
976	1854	DUT	-	48	5	4.983e-09	12374095	(p=3.05e-04),	22172489	(p=3.11e-04),	25963833	(p=2.60e-03),	10910061	(p=3.90e-03),	12096336	(p=9.80e-03),
980	79679	VTCN1	-	108	6	5.221e-09	23660627	(p=9.00e-04),	27001312	(p=1.40e-03),	28325750	(p=1.70e-03),	15878339	(p=6.70e-03),	29145206	(p=7.50e-03),	27440266	(p=9.50e-03),
981	7316	UBC	-	965	12	5.25e-09	17980597	(p=1.00e-03),	27998760	(p=1.60e-03),	25963833	(p=2.60e-03),	27475501	(p=2.90e-03),	25423073	(p=4.10e-03),	25505069	(p=6.70e-03),	26285145	(p=7.50e-03),	22585859	(p=8.30e-03),	27197231	(p=8.50e-03),	20613989	(p=8.70e-03),
983	23035	PHLPP2	-	49	5	5.505e-09	25160587	(p=2.90e-03),	21804599	(p=3.90e-03),	19261608	(p=7.10e-03),	20605778	(p=7.50e-03),	28433657	(p=9.90e-03),
982	1192	CLIC1	-	109	6	5.508e-09	21319273	(p=3.11e-04),	27371349	(p=2.60e-03),	27825122	(p=2.90e-03),	28378944	(p=5.90e-03),	25279971	(p=6.70e-03),	26831064	(p=9.90e-03),
984	6495	SIX1	-	110	6	5.808e-09	10801845	(p=3.13e-04),	26490981	(p=3.90e-03),	24114014	(p=4.30e-03),	23527134	(p=5.10e-03),	25555392	(p=5.40e-03),	20603620	(p=7.10e-03),
985	7323	UBE2D3	-	314	8	5.955e-09	21676867	(p=2.20e-03),	25963833	(p=2.60e-03),	23246971	(p=6.20e-03),	11714696	(p=6.70e-03),	28614300	(p=7.20e-03),	28757353	(p=7.40e-03),	24614341	(p=7.50e-03),	19088202	(p=7.80e-03),
986	143384	CACUL1	-	16	4	5.988e-09	23311997	(p=2.30e-03),	19829063	(p=3.60e-03),	23806693	(p=3.80e-03),	26314198	(p=5.00e-03),
988	84678	KDM2B	-	50	5	6.081e-09	28661478	(p=4.50e-03),	28684529	(p=4.80e-03),	22086844	(p=6.60e-03),	28614300	(p=7.20e-03),	28506929	(p=8.70e-03),
987	54971	BANP	-	50	5	6.087e-09	20097305	(p=2.50e-03),	22013068	(p=2.60e-03),	12494467	(p=3.70e-03),	17668048	(p=4.00e-03),	28617439	(p=8.70e-03),
989	9188	DDX21	-	111	6	6.104e-09	21319273	(p=3.11e-04),	23145133	(p=1.00e-03),	25260534	(p=1.40e-03),	25963833	(p=2.60e-03),	25852190	(p=5.90e-03),	26831064	(p=9.90e-03),
990	100507436	MICA	-	457	9	6.486e-09	27903272	(p=3.09e-04),	28677817	(p=1.50e-03),	22301547	(p=2.10e-03),	21605422	(p=2.60e-03),	15995699	(p=2.60e-03),	23902341	(p=4.10e-03),	26071561	(p=5.00e-03),	19785955	(p=6.70e-03),	21257710	(p=7.80e-03),
991	10856	RUVBL2	-	202	7	6.533e-09	25875766	(p=1.00e-03),	22341977	(p=2.10e-03),	11713276	(p=3.80e-03),	26381412	(p=4.50e-03),	21320693	(p=4.80e-03),	25852190	(p=5.90e-03),	26831064	(p=9.90e-03),
994	51773	RSF1	-	51	5	6.696e-09	20923775	(p=3.05e-04),	29258089	(p=1.20e-03),	25963833	(p=2.60e-03),	26666816	(p=2.60e-03),	22387541	(p=5.90e-03),
993	10783	NEK6	-	51	5	6.702e-09	21539811	(p=2.90e-03),	27899381	(p=3.00e-03),	23416273	(p=3.80e-03),	18728393	(p=4.00e-03),	19414596	(p=9.80e-03),
992	6164	RPL34	-	51	5	6.709e-09	21319273	(p=3.11e-04),	17361185	(p=8.00e-04),	27845896	(p=1.70e-03),	25963833	(p=2.60e-03),	26831064	(p=9.90e-03),
997	9582	APOBEC3B	-	114	6	7.113e-09	25401976	(p=3.90e-03),	27634334	(p=5.00e-03),	26420215	(p=6.70e-03),	25538195	(p=7.30e-03),	25730878	(p=7.80e-03),	23389445	(p=9.80e-03),
996	3727	JUND	-	114	6	7.121e-09	27184257	(p=1.90e-03),	18454173	(p=2.20e-03),	19166930	(p=2.50e-03),	12727841	(p=2.90e-03),	24647988	(p=4.20e-03),	21559334	(p=6.70e-03),
995	988	CDC5L	-	114	6	7.128e-09	24675469	(p=4.01e-04),	24755837	(p=2.20e-03),	26553251	(p=3.30e-03),	26490980	(p=4.30e-03),	18583928	(p=8.50e-03),	26831064	(p=9.90e-03),
1000	257397	TAB3	-	52	5	7.357e-09	27651027	(p=9.01e-04),	26476534	(p=1.80e-03),	24565101	(p=4.10e-03),	10066798	(p=4.80e-03),	14766965	(p=8.30e-03),
999	51637	RTRAF	-	52	5	7.365e-09	25963833	(p=2.60e-03),	26883017	(p=2.90e-03),	25852190	(p=5.90e-03),	26905879	(p=7.80e-03),	26219895	(p=9.90e-03),
998	8539	API5	-	52	5	7.372e-09	25070070	(p=1.00e-03),	27371349	(p=2.60e-03),	23940755	(p=2.60e-03),	24785373	(p=2.70e-03),	17112319	(p=8.30e-03),
1002	6277	S100A6	-	115	6	7.459e-09	21319273	(p=3.11e-04),	27596819	(p=1.40e-03),	27371349	(p=2.60e-03),	26646427	(p=6.10e-03),	24378749	(p=7.50e-03),	19888321	(p=9.90e-03),
1001	5600	MAPK11	-	115	6	7.467e-09	21911485	(p=3.11e-04),	15708845	(p=2.60e-03),	14557269	(p=3.40e-03),	14522966	(p=7.10e-03),	23435415	(p=8.20e-03),	22157753	(p=8.20e-03),
1005	55929	DMAP1	-	53	5	8.077e-09	19845771	(p=4.00e-04),	23318425	(p=1.60e-03),	21284050	(p=4.40e-03),	26206665	(p=5.90e-03),	17371848	(p=9.00e-03),
1004	10276	NET1	-	53	5	8.086e-09	21373644	(p=1.00e-03),	25486363	(p=5.10e-03),	23636606	(p=7.10e-03),	26080853	(p=7.30e-03),	23864709	(p=9.20e-03),
1003	5164	PDK2	-	53	5	8.094e-09	26607904	(p=3.15e-04),	25976231	(p=1.00e-03),	19147752	(p=1.60e-03),	21283817	(p=5.30e-03),	22614004	(p=7.30e-03),
1006	7014	TERF2	-	209	7	8.139e-09	19996277	(p=4.00e-04),	20028875	(p=2.90e-03),	15665826	(p=4.50e-03),	25908860	(p=5.30e-03),	19375317	(p=8.30e-03),	15314656	(p=8.50e-03),	27329590	(p=9.90e-03),
1007	10551	AGR2	-	117	6	8.236e-09	20525379	(p=4.01e-04),	22467239	(p=1.00e-03),	25871396	(p=2.60e-03),	25367337	(p=2.60e-03),	25666625	(p=6.70e-03),	23648065	(p=7.80e-03),
1008	7980	TFPI2	-	118	6	8.659e-09	28393235	(p=1.40e-03),	21530612	(p=4.20e-03),	25179542	(p=8.20e-03),	20537494	(p=8.30e-03),	19212621	(p=9.20e-03),	20377370	(p=9.80e-03),
1009	1634	DCN	-	211	7	8.664e-09	10382266	(p=1.00e-03),	16835231	(p=2.10e-03),	9435313	(p=4.20e-03),	20974860	(p=6.50e-03),	25550184	(p=6.90e-03),	25524578	(p=7.00e-03),	21840990	(p=8.90e-03),
1010	8312	AXIN1	-	212	7	8.941e-09	22234612	(p=3.00e-03),	12036951	(p=3.90e-03),	23110995	(p=4.10e-03),	23915259	(p=4.30e-03),	23879168	(p=7.40e-03),	22270359	(p=7.50e-03),	19202075	(p=8.60e-03),
1011	4174	MCM5	-	119	6	9.085e-09	26911376	(p=8.00e-04),	21233845	(p=1.90e-03),	15707391	(p=2.50e-03),	25963833	(p=2.60e-03),	10846177	(p=8.00e-03),	26831064	(p=9.90e-03),
1012	23192	ATG4B	-	55	5	9.708e-09	27556700	(p=3.12e-04),	29169176	(p=1.40e-03),	29232556	(p=2.20e-03),	24991826	(p=2.20e-03),	25689150	(p=6.70e-03),
1013	6711	SPTBN1	-	121	6	1.002e-08	21319273	(p=3.11e-04),	18704924	(p=1.40e-03),	25307947	(p=4.00e-03),	27496196	(p=4.50e-03),	25852190	(p=5.90e-03),	26831064	(p=9.90e-03),
1014	7507	XPA	-	216	7	1.013e-08	27253463	(p=1.00e-03),	22174788	(p=2.70e-03),	23617284	(p=5.10e-03),	21880556	(p=6.70e-03),	16540648	(p=7.80e-03),	23861882	(p=9.90e-03),	19940136	(p=9.90e-03),
1015	1789	DNMT3B	-	338	8	1.021e-08	17991895	(p=9.67e-05),	27764816	(p=4.00e-04),	25122426	(p=2.60e-03),	22056872	(p=4.50e-03),	16951151	(p=4.50e-03),	19024105	(p=7.00e-03),	24343426	(p=7.40e-03),	26667181	(p=8.30e-03),
1016	3675	ITGA3	-	217	7	1.044e-08	25808196	(p=3.06e-04),	25497870	(p=4.01e-04),	16326706	(p=1.60e-03),	28612520	(p=4.20e-03),	21455571	(p=4.70e-03),	23074279	(p=5.90e-03),	26377974	(p=5.90e-03),
1017	9423	NTN1	-	122	6	1.049e-08	19211441	(p=3.30e-03),	28069038	(p=4.50e-03),	28475012	(p=4.80e-03),	23538444	(p=6.70e-03),	24293316	(p=7.80e-03),	18922894	(p=7.80e-03),
1018	5127	CDK16	-	56	5	1.059e-08	25205104	(p=3.16e-04),	25495526	(p=1.40e-03),	28274513	(p=4.50e-03),	25402633	(p=5.00e-03),	25852190	(p=5.90e-03),
1020	2324	FLT4	-	219	7	1.107e-08	25340839	(p=4.02e-04),	11877295	(p=2.90e-03),	19556880	(p=3.80e-03),	19779139	(p=6.60e-03),	15102829	(p=8.00e-03),	21680174	(p=8.50e-03),	25605009	(p=9.90e-03),
1019	1003	CDH5	-	219	7	1.108e-08	23376478	(p=1.00e-03),	22623531	(p=1.70e-03),	27362942	(p=3.50e-03),	20386594	(p=4.50e-03),	21190990	(p=4.80e-03),	23074279	(p=5.90e-03),	20224040	(p=7.80e-03),
1021	10383	TUBB4B	-	124	6	1.152e-08	21319273	(p=3.11e-04),	25963833	(p=2.60e-03),	27371349	(p=2.60e-03),	16226712	(p=6.00e-03),	27129302	(p=6.70e-03),	26831064	(p=9.90e-03),
1023	54443	ANLN	-	57	5	1.154e-08	25223638	(p=1.00e-03),	23547718	(p=2.60e-03),	27863473	(p=4.50e-03),	16357138	(p=8.70e-03),	26486082	(p=9.90e-03),
1022	23030	KDM4B	-	57	5	1.155e-08	24473398	(p=3.07e-04),	21930796	(p=2.60e-03),	22133676	(p=3.10e-03),	28684529	(p=4.80e-03),	24077348	(p=8.90e-03),
1024	7128	TNFAIP3	-	344	8	1.159e-08	24901050	(p=3.15e-04),	20186265	(p=3.15e-04),	17297453	(p=1.30e-03),	26159495	(p=2.10e-03),	27919278	(p=2.60e-03),	19492975	(p=3.80e-03),	26758190	(p=4.50e-03),	22585859	(p=8.30e-03),
1025	2303	FOXC2	-	125	6	1.204e-08	27064522	(p=1.00e-03),	23378344	(p=3.70e-03),	27292262	(p=4.80e-03),	27336949	(p=7.10e-03),	25896630	(p=7.20e-03),	25381815	(p=9.90e-03),
1026	7322	UBE2D2	-	347	8	1.236e-08	25963833	(p=2.60e-03),	11807090	(p=2.90e-03),	19826003	(p=4.80e-03),	25659039	(p=5.10e-03),	19182791	(p=5.30e-03),	22301280	(p=6.70e-03),	11714696	(p=6.70e-03),	28757353	(p=7.40e-03),
1027	8844	KSR1	-	58	5	1.257e-08	15899786	(p=1.00e-03),	25962735	(p=4.40e-03),	21435442	(p=4.50e-03),	24909178	(p=5.90e-03),	24095280	(p=6.20e-03),
1028	931	MS4A1	-	126	6	1.26e-08	25517315	(p=4.02e-04),	26398317	(p=9.01e-04),	27535497	(p=5.10e-03),	19513562	(p=7.30e-03),	27528699	(p=7.50e-03),	26585505	(p=8.20e-03),
1029	4288	MKI67	-	668	10	1.31e-08	25963833	(p=2.60e-03),	26546525	(p=4.20e-03),	27863473	(p=4.50e-03),	27590858	(p=5.10e-03),	16882345	(p=6.70e-03),	21058037	(p=7.40e-03),	18690204	(p=7.80e-03),	28513299	(p=8.50e-03),	16171567	(p=8.60e-03),	26831064	(p=9.90e-03),
1030	7398	USP1	-	59	5	1.368e-08	28270494	(p=2.05e-04),	26825230	(p=7.01e-04),	26032834	(p=9.01e-04),	21389083	(p=1.90e-03),	26951930	(p=7.90e-03),
1031	1488	CTBP2	-	129	6	1.447e-08	28412731	(p=3.14e-04),	23730208	(p=2.10e-03),	23255392	(p=2.60e-03),	20964627	(p=4.40e-03),	22945647	(p=7.50e-03),	28414304	(p=9.90e-03),
1032	7319	UBE2A	-	60	5	1.488e-08	22592529	(p=9.01e-04),	28806395	(p=1.20e-03),	11714696	(p=6.70e-03),	12640129	(p=7.30e-03),	11953320	(p=8.20e-03),
1033	51278	IER5	-	20	4	1.517e-08	26915404	(p=3.70e-03),	19238419	(p=6.70e-03),	22132193	(p=7.30e-03),	28430589	(p=9.30e-03),
1034	8567	MADD	-	61	5	1.617e-08	14735464	(p=1.40e-03),	12410563	(p=4.50e-03),	23443411	(p=6.20e-03),	23457619	(p=8.90e-03),	19289468	(p=9.90e-03),
1035	9126	SMC3	-	132	6	1.654e-08	21319273	(p=3.11e-04),	27072133	(p=3.40e-03),	11877376	(p=4.30e-03),	19906707	(p=5.30e-03),	17081288	(p=8.00e-03),	26831064	(p=9.90e-03),
1036	10728	PTGES3	-	133	6	1.729e-08	11531413	(p=2.05e-04),	22806877	(p=3.04e-04),	25963833	(p=2.60e-03),	20159553	(p=2.90e-03),	25241147	(p=4.70e-03),	26804907	(p=8.90e-03),
1040	22992	KDM2A	-	62	5	1.747e-08	24200691	(p=4.30e-03),	27029061	(p=5.90e-03),	15070733	(p=7.50e-03),	23559091	(p=9.90e-03),	25029110	(p=9.90e-03),
1039	10988	METAP2	-	62	5	1.749e-08	26935506	(p=1.00e-03),	15814649	(p=4.10e-03),	11485930	(p=4.70e-03),	19703310	(p=8.20e-03),	18264137	(p=9.00e-03),
1038	10645	CAMKK2	-	62	5	1.75e-08	28634229	(p=9.01e-04),	25590814	(p=2.10e-03),	22654108	(p=2.30e-03),	19763792	(p=2.90e-03),	25847065	(p=4.50e-03),
1037	7405	UVRAG	-	62	5	1.752e-08	24956373	(p=1.40e-03),	24034250	(p=2.70e-03),	29277783	(p=4.80e-03),	26717041	(p=7.90e-03),	23200933	(p=8.70e-03),
1041	29108	PYCARD	-	134	6	1.8e-08	28056049	(p=3.60e-03),	16715133	(p=4.30e-03),	16848908	(p=5.00e-03),	23064206	(p=6.70e-03),	26093088	(p=8.90e-03),	19223547	(p=9.50e-03),
1042	11315	PARK7	-	366	8	1.833e-08	25963833	(p=2.60e-03),	22223849	(p=4.50e-03),	27112662	(p=4.80e-03),	20300974	(p=5.40e-03),	22526154	(p=5.90e-03),	27582551	(p=8.30e-03),	27611333	(p=9.80e-03),	21426932	(p=9.90e-03),
1043	79600	TCTN1	-	21	4	1.855e-08	26844847	(p=2.50e-03),	26252641	(p=2.90e-03),	26310786	(p=6.70e-03),	28123172	(p=6.70e-03),
1044	3880	KRT19	-	237	7	1.86e-08	19265690	(p=8.00e-04),	28783171	(p=1.30e-03),	25820415	(p=1.40e-03),	25963833	(p=2.60e-03),	25476897	(p=4.30e-03),	23591159	(p=5.30e-03),	20080707	(p=5.30e-03),
1045	7010	TEK	-	240	7	2.025e-08	28760776	(p=2.90e-03),	27107990	(p=4.20e-03),	23754070	(p=4.30e-03),	19421150	(p=6.20e-03),	23149917	(p=8.50e-03),	26489611	(p=9.30e-03),	22326430	(p=9.90e-03),
1048	2202	EFEMP1	-	137	6	2.041e-08	22665268	(p=3.90e-03),	21955618	(p=3.90e-03),	19208748	(p=4.50e-03),	23470560	(p=8.20e-03),	17671114	(p=8.50e-03),	24013232	(p=8.70e-03),
1046	7707	ZNF148	-	64	5	2.043e-08	25623232	(p=2.20e-03),	11416144	(p=2.60e-03),	23954442	(p=4.20e-03),	22214764	(p=5.30e-03),	17560543	(p=9.90e-03),
1047	902	CCNH	-	137	6	2.043e-08	9840937	(p=3.16e-04),	27301701	(p=9.00e-04),	8647086	(p=5.30e-03),	23456497	(p=5.90e-03),	24855060	(p=8.20e-03),	9218599	(p=8.60e-03),
1050	9448	MAP4K4	-	65	5	2.203e-08	21196414	(p=3.16e-04),	16537454	(p=5.40e-03),	25852190	(p=5.90e-03),	28306189	(p=8.70e-03),	26722431	(p=8.90e-03),
1049	2580	GAK	-	65	5	2.205e-08	25653444	(p=9.01e-04),	20881269	(p=2.20e-03),	22262175	(p=2.30e-03),	28829765	(p=3.70e-03),	19654208	(p=5.30e-03),
1051	1588	CYP19A1	-	710	10	2.245e-08	25634217	(p=2.90e-03),	18614276	(p=3.40e-03),	22982181	(p=3.90e-03),	23340254	(p=5.30e-03),	27602955	(p=5.50e-03),	19906814	(p=5.90e-03),	27289045	(p=7.10e-03),	16303757	(p=8.10e-03),	19800002	(p=9.80e-03),	15862961	(p=9.80e-03),
1052	79858	NEK11	-	22	4	2.247e-08	19734889	(p=3.13e-04),	20090422	(p=1.20e-03),	12154088	(p=4.20e-03),	23132929	(p=5.40e-03),
1056	10376	TUBA1B	-	140	6	2.306e-08	19996280	(p=3.11e-04),	23625295	(p=1.30e-03),	27371349	(p=2.60e-03),	24189400	(p=3.90e-03),	15806149	(p=6.60e-03),	27129302	(p=6.70e-03),
1055	5230	PGK1	-	140	6	2.309e-08	21319273	(p=3.11e-04),	28457968	(p=1.00e-03),	25963833	(p=2.60e-03),	20000738	(p=3.90e-03),	17565005	(p=9.30e-03),	26831064	(p=9.90e-03),
1054	3428	IFI16	-	140	6	2.311e-08	17981541	(p=3.15e-04),	12588705	(p=1.00e-03),	28218735	(p=4.50e-03),	17981542	(p=6.70e-03),	25544361	(p=9.20e-03),	17339605	(p=9.30e-03),
1053	226	ALDOA	-	140	6	2.313e-08	21319273	(p=3.11e-04),	22623531	(p=1.70e-03),	25963833	(p=2.60e-03),	20000738	(p=3.90e-03),	28610954	(p=6.70e-03),	26831064	(p=9.90e-03),
1059	29997	NOP53	-	66	5	2.362e-08	26903295	(p=1.00e-03),	21741933	(p=2.50e-03),	22522597	(p=2.60e-03),	21167305	(p=5.90e-03),	23532381	(p=9.90e-03),
1060	8826	IQGAP1	-	246	7	2.364e-08	21319273	(p=3.11e-04),	22028615	(p=1.40e-03),	28279977	(p=2.30e-03),	25963833	(p=2.60e-03),	22328503	(p=3.90e-03),	20530982	(p=9.30e-03),	26831064	(p=9.90e-03),
1058	10746	MAP3K2	-	66	5	2.365e-08	19593445	(p=1.20e-03),	22139075	(p=1.40e-03),	27498924	(p=2.90e-03),	24847881	(p=6.70e-03),	19289468	(p=9.90e-03),
1057	4140	MARK3	-	66	5	2.367e-08	9543386	(p=2.50e-03),	11551930	(p=3.90e-03),	11333986	(p=5.30e-03),	25852190	(p=5.90e-03),	27129302	(p=6.70e-03),
1061	6125	RPL5	-	142	6	2.498e-08	28147343	(p=2.10e-03),	25963833	(p=2.60e-03),	17110929	(p=4.80e-03),	14612427	(p=6.60e-03),	26831064	(p=9.90e-03),	24061479	(p=9.90e-03),
1067	10445	MCRS1	-	67	5	2.531e-08	22994740	(p=1.00e-03),	18798870	(p=4.00e-03),	20479123	(p=4.20e-03),	25373388	(p=5.90e-03),	26467212	(p=5.90e-03),
1066	9055	PRC1	-	67	5	2.534e-08	28190297	(p=1.00e-03),	19664331	(p=1.40e-03),	22623531	(p=1.70e-03),	12889596	(p=2.50e-03),	21693658	(p=7.00e-03),
1065	8503	PIK3R3	-	67	5	2.536e-08	22876838	(p=4.00e-04),	27503199	(p=2.20e-03),	23939377	(p=3.30e-03),	24189400	(p=3.90e-03),	26252738	(p=9.20e-03),
1064	6196	RPS6KA2	-	67	5	2.538e-08	24403857	(p=3.09e-04),	23635776	(p=7.00e-04),	21527514	(p=4.30e-03),	25852190	(p=5.90e-03),	11495723	(p=8.70e-03),
1063	5537	PPP6C	-	67	5	2.541e-08	20065038	(p=2.10e-03),	21451261	(p=3.20e-03),	25852190	(p=5.90e-03),	25999147	(p=8.40e-03),	26831064	(p=9.90e-03),
1062	3090	HIC1	-	67	5	2.543e-08	23340301	(p=5.30e-03),	27935866	(p=5.90e-03),	24992983	(p=6.70e-03),	24489730	(p=7.10e-03),	23417673	(p=7.40e-03),
1068	22948	CCT5	-	143	6	2.587e-08	21319273	(p=3.11e-04),	25963833	(p=2.60e-03),	20000738	(p=3.90e-03),	25852190	(p=5.90e-03),	27129302	(p=6.70e-03),	26831064	(p=9.90e-03),
1071	57060	PCBP4	-	23	4	2.669e-08	11313928	(p=2.08e-04),	20817677	(p=2.50e-03),	26196957	(p=4.00e-03),	17973258	(p=6.70e-03),
1069	3757	KCNH2	-	545	9	2.672e-08	19244476	(p=1.40e-03),	24516604	(p=1.60e-03),	24449824	(p=3.90e-03),	19577877	(p=4.30e-03),	19821083	(p=4.50e-03),	17938585	(p=4.50e-03),	22460808	(p=6.70e-03),	22161019	(p=6.70e-03),	27077769	(p=7.80e-03),
1070	23201	FAM168A	-	23	4	2.672e-08	25963833	(p=2.60e-03),	23251525	(p=3.90e-03),	21603883	(p=4.50e-03),	22365988	(p=8.30e-03),
1072	811	CALR	-	386	8	2.678e-08	21319273	(p=3.11e-04),	23375593	(p=1.00e-03),	26307067	(p=1.20e-03),	25963833	(p=2.60e-03),	20000738	(p=3.90e-03),	25704851	(p=8.20e-03),	27740635	(p=8.70e-03),	23364915	(p=9.90e-03),
1074	440275	EIF2AK4	-	68	5	2.713e-08	23908598	(p=4.80e-03),	25589675	(p=6.10e-03),	26082174	(p=7.40e-03),	27965097	(p=7.80e-03),	20473272	(p=8.90e-03),
1073	8870	IER3	-	68	5	2.715e-08	24311782	(p=7.01e-04),	20467439	(p=7.01e-04),	17704804	(p=3.00e-03),	25666857	(p=4.80e-03),	27736946	(p=8.30e-03),
1075	81631	MAP1LC3B	-	146	6	2.911e-08	22496786	(p=1.00e-03),	28393217	(p=1.00e-03),	28558758	(p=2.20e-03),	21099673	(p=7.40e-03),	20038797	(p=9.30e-03),	28358429	(p=9.50e-03),
1076	6147	RPL23A	-	69	5	2.916e-08	21319273	(p=3.11e-04),	17361185	(p=8.00e-04),	25963833	(p=2.60e-03),	26203195	(p=8.70e-03),	26831064	(p=9.90e-03),
1077	652	BMP4	-	391	8	2.942e-08	19269967	(p=7.01e-04),	22241220	(p=1.40e-03),	20182795	(p=1.60e-03),	24477565	(p=1.70e-03),	20054823	(p=4.50e-03),	15516492	(p=6.20e-03),	28315766	(p=8.30e-03),	22535375	(p=8.70e-03),
1078	10406	WFDC2	-	147	6	3.023e-08	25354091	(p=9.01e-04),	23129262	(p=1.60e-03),	27184254	(p=2.60e-03),	27862665	(p=6.60e-03),	24557433	(p=7.20e-03),	26928556	(p=9.90e-03),
1079	54984	PINX1	-	70	5	3.128e-08	23341363	(p=3.15e-04),	25045845	(p=1.00e-03),	24268029	(p=2.40e-03),	22316341	(p=3.90e-03),	24672800	(p=9.80e-03),
1080	4661	MYT1	-	24	4	3.174e-08	23146904	(p=2.04e-04),	9268380	(p=3.10e-03),	10504341	(p=3.60e-03),	28218735	(p=4.50e-03),
1082	3875	KRT18	-	258	7	3.204e-08	17545523	(p=1.50e-03),	25963833	(p=2.60e-03),	23154549	(p=6.10e-03),	26892177	(p=6.70e-03),	19407366	(p=7.10e-03),	20035625	(p=9.40e-03),	26831064	(p=9.90e-03),
1081	3655	ITGA6	-	258	7	3.207e-08	25808196	(p=3.06e-04),	21752283	(p=4.02e-04),	19138983	(p=2.20e-03),	18270579	(p=5.30e-03),	23071680	(p=8.00e-03),	26996297	(p=8.00e-03),	24091622	(p=8.70e-03),
1085	4192	MDK	-	149	6	3.257e-08	15897897	(p=1.60e-03),	18698021	(p=2.50e-03),	27813495	(p=2.90e-03),	26798989	(p=4.50e-03),	19250738	(p=6.70e-03),	21233844	(p=7.50e-03),
1084	1454	CSNK1E	-	149	6	3.26e-08	18518968	(p=1.00e-03),	25404202	(p=1.60e-03),	22623531	(p=1.70e-03),	24947187	(p=4.00e-03),	20507565	(p=5.90e-03),	28720576	(p=6.70e-03),
1083	1108	CHD4	-	149	6	3.263e-08	26095183	(p=8.00e-04),	28842166	(p=1.60e-03),	27779108	(p=3.60e-03),	25737278	(p=4.00e-03),	22219182	(p=4.10e-03),	26296641	(p=5.10e-03),
1086	1398	CRK	-	259	7	3.279e-08	17764157	(p=1.00e-03),	16982329	(p=1.20e-03),	19737974	(p=1.40e-03),	25816892	(p=1.70e-03),	25956913	(p=4.70e-03),	22569336	(p=5.00e-03),	15886098	(p=6.70e-03),
1088	55775	TDP1	-	71	5	3.335e-08	23913164	(p=2.90e-03),	28802254	(p=2.90e-03),	25841101	(p=4.50e-03),	19851285	(p=7.40e-03),	24856239	(p=9.90e-03),
1087	6059	ABCE1	-	71	5	3.339e-08	25744244	(p=2.10e-03),	25963833	(p=2.60e-03),	26733164	(p=5.30e-03),	25337191	(p=8.50e-03),	24551278	(p=9.30e-03),
1090	10891	PPARGC1A	-	563	9	3.444e-08	25695395	(p=2.50e-03),	23477830	(p=5.90e-03),	21187426	(p=6.20e-03),	24403067	(p=6.70e-03),	22094256	(p=7.10e-03),	25779952	(p=7.10e-03),	27916422	(p=7.40e-03),	27878239	(p=8.50e-03),	28803067	(p=9.90e-03),
1089	2017	CTTN	-	261	7	3.445e-08	20805359	(p=3.12e-04),	24189400	(p=3.90e-03),	16385081	(p=5.30e-03),	18607838	(p=5.80e-03),	25271301	(p=6.20e-03),	21503569	(p=8.70e-03),	26151562	(p=9.80e-03),
1094	51433	ANAPC5	-	72	5	3.561e-08	10548110	(p=4.50e-03),	11340163	(p=6.70e-03),	22580462	(p=6.70e-03),	21596315	(p=8.50e-03),	17827148	(p=9.20e-03),
1093	9601	PDIA4	-	72	5	3.565e-08	21319273	(p=3.11e-04),	28534513	(p=3.60e-03),	20000738	(p=3.90e-03),	21320693	(p=4.80e-03),	26831064	(p=9.90e-03),
1092	6138	RPL15	-	72	5	3.568e-08	25963833	(p=2.60e-03),	16608517	(p=3.80e-03),	27612557	(p=3.90e-03),	27129302	(p=6.70e-03),	26831064	(p=9.90e-03),
1091	1933	EEF1B2	-	72	5	3.571e-08	19487283	(p=1.00e-03),	25963833	(p=2.60e-03),	20000738	(p=3.90e-03),	16226712	(p=6.00e-03),	26831064	(p=9.90e-03),
1095	3329	HSPD1	-	403	8	3.644e-08	21319273	(p=3.11e-04),	12215374	(p=1.30e-03),	25963833	(p=2.60e-03),	24189400	(p=3.90e-03),	26672742	(p=5.00e-03),	28212901	(p=6.10e-03),	24015183	(p=8.90e-03),	23439083	(p=9.50e-03),
1096	387893	KMT5A	-	73	5	3.813e-08	18166648	(p=4.02e-04),	28514051	(p=2.60e-03),	28249161	(p=7.80e-03),	25137013	(p=8.00e-03),	20932472	(p=8.70e-03),
1097	1213	CLTC	-	266	7	3.893e-08	21319273	(p=3.11e-04),	25963833	(p=2.60e-03),	19654208	(p=5.30e-03),	25852190	(p=5.90e-03),	28261837	(p=8.30e-03),	21364927	(p=8.90e-03),	26831064	(p=9.90e-03),
1098	10521	DDX17	-	154	6	3.916e-08	21319273	(p=3.11e-04),	21679440	(p=3.14e-04),	25963833	(p=2.60e-03),	24189400	(p=3.90e-03),	28259822	(p=5.10e-03),	26831064	(p=9.90e-03),
1099	4221	MEN1	-	267	7	3.985e-08	16951149	(p=1.70e-03),	25625803	(p=2.20e-03),	20616437	(p=3.90e-03),	19074834	(p=4.20e-03),	26454216	(p=4.50e-03),	23648481	(p=6.70e-03),	15054094	(p=9.90e-03),
1102	5592	PRKG1	-	155	6	4.056e-08	20371672	(p=1.40e-03),	18593937	(p=4.50e-03),	21563174	(p=5.00e-03),	22791569	(p=7.20e-03),	23418348	(p=7.20e-03),	27381222	(p=9.80e-03),
1104	51455	REV1	-	74	5	4.057e-08	22623531	(p=1.70e-03),	22761336	(p=4.80e-03),	28498946	(p=5.50e-03),	25614517	(p=6.90e-03),	20028736	(p=8.40e-03),
1101	3488	IGFBP5	-	155	6	4.059e-08	21460855	(p=9.01e-04),	26010068	(p=2.90e-03),	19610136	(p=3.20e-03),	12777377	(p=3.50e-03),	20354179	(p=4.00e-03),	23576565	(p=4.20e-03),
1103	10457	GPNMB	-	74	5	4.061e-08	27515299	(p=1.70e-03),	26077887	(p=3.00e-03),	26636434	(p=6.60e-03),	26883195	(p=6.90e-03),	21874302	(p=8.30e-03),
1100	2549	GAB1	-	155	6	4.063e-08	22865653	(p=1.00e-03),	18003605	(p=1.40e-03),	24374147	(p=3.70e-03),	26276357	(p=4.50e-03),	23066441	(p=6.60e-03),	22751113	(p=6.90e-03),
1105	3418	IDH2	-	269	7	4.172e-08	21319273	(p=3.11e-04),	27231123	(p=3.14e-04),	27005468	(p=2.50e-03),	20713124	(p=3.70e-03),	28148839	(p=6.70e-03),	26819452	(p=8.20e-03),	17854715	(p=9.80e-03),
1106	4316	MMP7	-	411	8	4.191e-08	19266094	(p=2.80e-03),	29476769	(p=5.30e-03),	15860507	(p=6.10e-03),	18340552	(p=6.70e-03),	22042554	(p=7.10e-03),	21999204	(p=7.40e-03),	23300791	(p=8.20e-03),	22076613	(p=8.70e-03),
1107	174	AFP	-	270	7	4.27e-08	27535982	(p=2.00e-03),	18485897	(p=2.10e-03),	21169258	(p=6.60e-03),	27448301	(p=6.70e-03),	22935208	(p=7.00e-03),	23615710	(p=9.20e-03),	25456363	(p=9.90e-03),
1110	11171	STRAP	-	75	5	4.32e-08	27371349	(p=2.60e-03),	25483064	(p=4.20e-03),	26373288	(p=7.80e-03),	17916563	(p=7.80e-03),	26831064	(p=9.90e-03),
1109	4249	MGAT5	-	75	5	4.324e-08	23811795	(p=4.20e-03),	22780953	(p=4.50e-03),	26526581	(p=4.80e-03),	26531171	(p=6.10e-03),	22614033	(p=9.20e-03),
1115	5034	P4HB	-	157	6	4.327e-08	21319273	(p=3.11e-04),	23444257	(p=1.60e-03),	25963833	(p=2.60e-03),	20000738	(p=3.90e-03),	25852190	(p=5.90e-03),	26831064	(p=9.90e-03),
1108	2886	GRB7	-	75	5	4.328e-08	20126311	(p=1.90e-03),	24189400	(p=3.90e-03),	17426702	(p=4.00e-03),	17916906	(p=5.90e-03),	19717535	(p=8.50e-03),
1112	116071	BATF2	-	26	4	4.331e-08	27785591	(p=3.07e-04),	25762344	(p=9.00e-04),	24282278	(p=3.20e-03),	21892628	(p=8.70e-03),
1114	4001	LMNB1	-	157	6	4.331e-08	25963833	(p=2.60e-03),	17550303	(p=3.90e-03),	25852190	(p=5.90e-03),	25733566	(p=8.70e-03),	22496421	(p=9.20e-03),	26831064	(p=9.90e-03),
1111	51573	GDE1	-	26	4	4.335e-08	27157613	(p=1.00e-03),	24336073	(p=4.30e-03),	20668064	(p=4.80e-03),	21081469	(p=7.00e-03),
1113	360	AQP3	-	157	6	4.335e-08	23017148	(p=3.07e-04),	21401805	(p=7.00e-04),	20364107	(p=7.00e-03),	28377226	(p=7.40e-03),	26896765	(p=9.40e-03),	28189680	(p=9.90e-03),
1116	5617	PRL	-	272	7	4.454e-08	15645137	(p=2.70e-03),	20080972	(p=4.50e-03),	23873024	(p=5.90e-03),	26944939	(p=6.10e-03),	23758962	(p=7.00e-03),	21719533	(p=9.90e-03),	20032052	(p=9.90e-03),
1120	5708	PSMD2	-	160	6	4.821e-08	21319273	(p=3.11e-04),	25963833	(p=2.60e-03),	21320693	(p=4.80e-03),	21465578	(p=7.10e-03),	19881955	(p=7.40e-03),	26831064	(p=9.90e-03),
1119	5093	PCBP1	-	160	6	4.825e-08	21319273	(p=3.11e-04),	25963833	(p=2.60e-03),	27683057	(p=3.90e-03),	24819169	(p=4.00e-03),	25852190	(p=5.90e-03),	26831064	(p=9.90e-03),
1118	3516	RBPJ	-	160	6	4.83e-08	24952875	(p=2.90e-03),	28571041	(p=3.90e-03),	24696491	(p=4.20e-03),	22792167	(p=4.80e-03),	25356737	(p=8.30e-03),	25445601	(p=8.70e-03),
1117	1719	DHFR	-	160	6	4.834e-08	19666584	(p=2.20e-03),	12084458	(p=3.70e-03),	23903781	(p=5.30e-03),	23197646	(p=5.90e-03),	22954684	(p=9.90e-03),	27453043	(p=9.90e-03),
1122	6136	RPL12	-	77	5	4.884e-08	21319273	(p=3.11e-04),	24755837	(p=2.20e-03),	25963833	(p=2.60e-03),	27129302	(p=6.70e-03),	26831064	(p=9.90e-03),
1121	4513	COX2	-	77	5	4.888e-08	21319273	(p=3.11e-04),	29049411	(p=4.80e-03),	15282306	(p=7.80e-03),	18509181	(p=8.30e-03),	16826196	(p=9.90e-03),
1124	5563	PRKAA2	-	161	6	4.984e-08	25590814	(p=2.10e-03),	27638620	(p=3.80e-03),	14985505	(p=5.10e-03),	19434633	(p=5.30e-03),	25846811	(p=7.10e-03),	27687210	(p=8.90e-03),
1123	1859	DYRK1A	-	161	6	4.989e-08	20167603	(p=4.40e-03),	21498571	(p=4.50e-03),	23635774	(p=6.10e-03),	27056896	(p=8.00e-03),	24806449	(p=8.70e-03),	26831064	(p=9.90e-03),
1125	28992	MACROD1	-	27	4	5.021e-08	19958623	(p=4.50e-03),	21483817	(p=6.60e-03),	17914104	(p=7.00e-03),	20035625	(p=9.40e-03),
1126	4734	NEDD4	-	278	7	5.119e-08	27793840	(p=9.01e-04),	26720344	(p=2.50e-03),	19165858	(p=4.50e-03),	20332230	(p=4.80e-03),	25631046	(p=6.60e-03),	19054764	(p=6.80e-03),	25047839	(p=8.30e-03),
1128	5429	POLH	-	162	6	5.153e-08	22981619	(p=2.07e-04),	16449651	(p=1.00e-03),	18946034	(p=1.40e-03),	22623531	(p=1.70e-03),	19380493	(p=7.80e-03),	20028736	(p=8.40e-03),
1127	4926	NUMA1	-	162	6	5.158e-08	21319273	(p=3.11e-04),	23097092	(p=4.01e-04),	23589328	(p=3.70e-03),	22094256	(p=7.10e-03),	16146802	(p=7.80e-03),	26831064	(p=9.90e-03),
1130	7472	WNT2	-	78	5	5.177e-08	15878915	(p=1.90e-03),	28656880	(p=3.70e-03),	28553956	(p=4.30e-03),	19857041	(p=7.30e-03),	17948129	(p=8.70e-03),
1129	2171	FABP5	-	78	5	5.182e-08	25963833	(p=2.60e-03),	22010213	(p=3.90e-03),	28374947	(p=5.30e-03),	20424164	(p=6.10e-03),	25797252	(p=9.90e-03),
1132	11329	STK38	-	79	5	5.512e-08	21262772	(p=2.10e-03),	25936524	(p=3.80e-03),	27283898	(p=4.80e-03),	25852190	(p=5.90e-03),	27129302	(p=6.70e-03),
1131	7086	TKT	-	79	5	5.517e-08	21319273	(p=3.11e-04),	25963833	(p=2.60e-03),	20000738	(p=3.90e-03),	25852190	(p=5.90e-03),	26831064	(p=9.90e-03),
1133	56667	MUC13	-	28	4	5.814e-08	28205224	(p=3.15e-04),	22027689	(p=5.10e-03),	25277192	(p=6.70e-03),	19176398	(p=8.20e-03),
1136	6207	RPS13	-	80	5	5.853e-08	21319273	(p=3.11e-04),	17361185	(p=8.00e-04),	25963833	(p=2.60e-03),	19912438	(p=3.70e-03),	26831064	(p=9.90e-03),
1138	3178	HNRNPA1	-	284	7	5.855e-08	21319273	(p=3.11e-04),	21454539	(p=1.00e-03),	25963833	(p=2.60e-03),	24189400	(p=3.90e-03),	20000738	(p=3.90e-03),	26616862	(p=6.10e-03),	27129302	(p=6.70e-03),
1135	4999	ORC2	-	80	5	5.859e-08	16407251	(p=1.30e-03),	23188630	(p=1.60e-03),	21947279	(p=2.10e-03),	15707391	(p=2.50e-03),	18001825	(p=8.50e-03),
1137	1509	CTSD	-	284	7	5.86e-08	19487283	(p=1.00e-03),	22623531	(p=1.70e-03),	21148553	(p=2.20e-03),	20000738	(p=3.90e-03),	25852190	(p=5.90e-03),	18566016	(p=6.70e-03),	26867770	(p=7.00e-03),
1134	4678	NASP	-	80	5	5.864e-08	21319273	(p=3.11e-04),	25669170	(p=2.60e-03),	28173777	(p=3.20e-03),	21496299	(p=4.10e-03),	19439102	(p=7.30e-03),
1140	10257	ABCC4	-	166	6	5.894e-08	25301721	(p=4.01e-04),	24454870	(p=2.90e-03),	19138942	(p=3.90e-03),	24591841	(p=4.50e-03),	23575399	(p=5.90e-03),	25572969	(p=6.70e-03),
1139	1832	DSP	-	166	6	5.9e-08	21319273	(p=3.11e-04),	22791817	(p=1.20e-03),	25963833	(p=2.60e-03),	25852190	(p=5.90e-03),	22082156	(p=9.80e-03),	26831064	(p=9.90e-03),
1142	80380	PDCD1LG2	-	81	5	6.202e-08	28619999	(p=1.00e-03),	28561677	(p=2.60e-03),	27050074	(p=4.30e-03),	26424759	(p=4.80e-03),	28488345	(p=7.80e-03),
1141	23373	CRTC1	-	81	5	6.207e-08	26300003	(p=9.00e-04),	25465874	(p=1.40e-03),	28729415	(p=4.50e-03),	21798997	(p=6.20e-03),	23975434	(p=8.50e-03),
1145	8349	HIST2H2BE	-	168	6	6.301e-08	21319273	(p=3.11e-04),	22592529	(p=9.01e-04),	25963833	(p=2.60e-03),	26852132	(p=3.70e-03),	21827756	(p=6.20e-03),	9973250	(p=9.90e-03),
1144	7297	TYK2	-	168	6	6.307e-08	23471820	(p=1.00e-03),	28716895	(p=3.00e-03),	25852190	(p=5.90e-03),	12637327	(p=7.10e-03),	24043623	(p=7.50e-03),	27875628	(p=8.50e-03),
1143	3921	RPSA	-	168	6	6.312e-08	17361185	(p=8.00e-04),	25963833	(p=2.60e-03),	27371349	(p=2.60e-03),	23348740	(p=5.90e-03),	20101459	(p=7.80e-03),	26831064	(p=9.90e-03),
1146	54658	UGT1A1	-	610	9	6.405e-08	18547414	(p=3.60e-03),	19797611	(p=4.20e-03),	21072184	(p=4.50e-03),	14586211	(p=4.50e-03),	18509181	(p=8.30e-03),	22829544	(p=8.30e-03),	21150467	(p=8.70e-03),	16636344	(p=9.20e-03),	17409981	(p=9.30e-03),
1147	7374	UNG	-	169	6	6.516e-08	27517750	(p=4.01e-04),	16951200	(p=1.00e-03),	23873851	(p=1.40e-03),	19671688	(p=2.90e-03),	23253900	(p=3.20e-03),	28110804	(p=9.50e-03),
1149	6205	RPS11	-	82	5	6.558e-08	21319273	(p=3.11e-04),	17361185	(p=8.00e-04),	25963833	(p=2.60e-03),	26831064	(p=9.90e-03),	27453043	(p=9.90e-03),
1148	3316	HSPB2	-	82	5	6.563e-08	17974989	(p=2.10e-03),	20087649	(p=3.90e-03),	20101233	(p=4.50e-03),	19331697	(p=4.50e-03),	19901540	(p=7.40e-03),
1150	7421	VDR	-	1735	14	6.566e-08	23341935	(p=1.00e-03),	20733005	(p=1.40e-03),	27041576	(p=2.10e-03),	19475409	(p=2.60e-03),	25519225	(p=2.90e-03),	22564539	(p=3.40e-03),	20153427	(p=4.00e-03),	22984610	(p=4.20e-03),	16076555	(p=4.50e-03),	26654942	(p=5.30e-03),
1153	8555	CDC14B	-	29	4	6.621e-08	18662541	(p=6.00e-04),	19686743	(p=3.40e-03),	22784093	(p=7.10e-03),	21301228	(p=9.50e-03),
1152	4101	MAGEA2	-	29	4	6.627e-08	24481586	(p=6.60e-03),	21422315	(p=6.70e-03),	22117195	(p=7.20e-03),	26468294	(p=9.90e-03),
1151	3396	MRPL58	-	29	4	6.633e-08	22623531	(p=1.70e-03),	27411551	(p=2.80e-03),	28290601	(p=2.90e-03),	28629825	(p=4.80e-03),
1154	638	BIK	-	83	5	6.943e-08	25861752	(p=9.01e-04),	15824729	(p=1.90e-03),	22388352	(p=2.50e-03),	22139380	(p=7.50e-03),	24527759	(p=9.50e-03),
1157	84790	TUBA1C	-	84	5	7.357e-08	21319273	(p=3.11e-04),	25963833	(p=2.60e-03),	24189400	(p=3.90e-03),	16226712	(p=6.00e-03),	26831064	(p=9.90e-03),
1156	29882	ANAPC2	-	84	5	7.363e-08	22280307	(p=3.01e-04),	21903591	(p=3.30e-03),	10548110	(p=4.50e-03),	25852190	(p=5.90e-03),	11340163	(p=6.70e-03),
1155	7468	NSD2	-	84	5	7.369e-08	27109101	(p=3.01e-04),	25280969	(p=4.01e-04),	22028615	(p=1.40e-03),	27404348	(p=4.30e-03),	27164560	(p=5.90e-03),
1160	377630	USP17L2	-	30	4	7.588e-08	20228808	(p=9.00e-04),	20388806	(p=4.70e-03),	24610907	(p=6.50e-03),	25776484	(p=7.00e-03),
1159	93129	ORAI3	-	30	4	7.595e-08	20683915	(p=3.05e-04),	24058448	(p=4.01e-04),	22993197	(p=4.50e-03),	23266555	(p=4.80e-03),
1158	23463	ICMT	-	30	4	7.601e-08	28167504	(p=4.02e-04),	26706195	(p=5.30e-03),	12750467	(p=6.70e-03),	24216479	(p=9.50e-03),
1162	8473	OGT	-	176	6	8.181e-08	22072767	(p=3.80e-03),	27183383	(p=3.90e-03),	20479123	(p=4.20e-03),	26041297	(p=9.80e-03),	26831064	(p=9.90e-03),	20190804	(p=9.90e-03),
1161	5062	PAK2	-	176	6	8.188e-08	25596744	(p=2.20e-03),	26218748	(p=4.50e-03),	24434518	(p=5.30e-03),	19242610	(p=5.80e-03),	25050916	(p=8.30e-03),	24621074	(p=9.20e-03),
1164	6181	RPLP2	-	86	5	8.236e-08	21319273	(p=3.11e-04),	25963833	(p=2.60e-03),	20000738	(p=3.90e-03),	26176264	(p=4.00e-03),	26831064	(p=9.90e-03),
1163	1475	CSTA	-	86	5	8.243e-08	21319273	(p=3.11e-04),	25963833	(p=2.60e-03),	24189400	(p=3.90e-03),	9769367	(p=5.80e-03),	25785582	(p=6.70e-03),
1165	6347	CCL2	-	1278	12	8.421e-08	19866475	(p=3.11e-04),	24586454	(p=3.30e-03),	26065367	(p=3.70e-03),	22617682	(p=4.00e-03),	24344240	(p=6.70e-03),	26733169	(p=6.70e-03),	22484917	(p=7.10e-03),	25993304	(p=8.20e-03),	23190742	(p=8.50e-03),	26124338	(p=8.70e-03),
1168	6279	S100A8	-	302	7	8.651e-08	21319273	(p=3.11e-04),	23874958	(p=3.15e-04),	25789858	(p=1.30e-03),	25423568	(p=1.40e-03),	24692722	(p=1.60e-03),	25963833	(p=2.60e-03),	24189400	(p=3.90e-03),
1167	201633	TIGIT	-	31	4	8.654e-08	26763253	(p=1.30e-03),	28883004	(p=1.60e-03),	28629373	(p=4.50e-03),	27503932	(p=8.00e-03),
1166	79866	BORA	-	31	4	8.661e-08	25742493	(p=5.00e-04),	27831827	(p=4.50e-03),	24067368	(p=8.40e-03),	20923822	(p=8.70e-03),
1172	10970	CKAP4	-	87	5	8.672e-08	17975794	(p=1.90e-03),	24755837	(p=2.20e-03),	21143984	(p=2.20e-03),	25963833	(p=2.60e-03),	25852190	(p=5.90e-03),
1171	10221	TRIB1	-	87	5	8.679e-08	28406482	(p=3.14e-04),	28087598	(p=1.00e-03),	22623531	(p=1.70e-03),	20005259	(p=4.50e-03),	25852190	(p=5.90e-03),
1170	4673	NAP1L1	-	87	5	8.687e-08	21319273	(p=3.11e-04),	24755837	(p=2.20e-03),	25963833	(p=2.60e-03),	25852190	(p=5.90e-03),	26831064	(p=9.90e-03),
1169	2115	ETV1	-	87	5	8.694e-08	27633918	(p=3.09e-04),	25479232	(p=2.60e-03),	22901226	(p=2.90e-03),	12947087	(p=6.70e-03),	25073704	(p=9.90e-03),
1173	54106	TLR9	-	635	9	8.741e-08	17636117	(p=1.40e-03),	26339055	(p=1.40e-03),	25967142	(p=2.10e-03),	28973009	(p=4.30e-03),	22853846	(p=4.40e-03),	19903791	(p=5.00e-03),	25605370	(p=6.00e-03),	24658023	(p=7.80e-03),	24788552	(p=9.70e-03),
1178	23175	LPIN1	-	88	5	9.139e-08	28347999	(p=3.90e-03),	25834103	(p=6.70e-03),	22094256	(p=7.10e-03),	27345520	(p=7.40e-03),	27729374	(p=7.80e-03),
1177	10507	SEMA4D	-	88	5	9.147e-08	23376478	(p=1.00e-03),	16754882	(p=1.20e-03),	22652457	(p=4.30e-03),	24603190	(p=5.30e-03),	26740106	(p=7.40e-03),
1176	8654	PDE5A	-	88	5	9.155e-08	28099939	(p=1.20e-03),	21505183	(p=1.20e-03),	26299804	(p=4.10e-03),	11358813	(p=4.80e-03),	21987443	(p=9.20e-03),
1174	4312	MMP1	-	839	10	9.157e-08	20702488	(p=3.07e-04),	21440529	(p=2.10e-03),	26215578	(p=3.50e-03),	24063540	(p=5.30e-03),	28008134	(p=5.90e-03),	14730602	(p=6.20e-03),	18323784	(p=7.00e-03),	24075964	(p=8.20e-03),	18621744	(p=9.80e-03),	18006830	(p=9.90e-03),
1175	4215	MAP3K3	-	88	5	9.163e-08	15047705	(p=3.20e-03),	20615764	(p=4.80e-03),	26088427	(p=6.70e-03),	26997451	(p=7.40e-03),	14662759	(p=8.20e-03),
1179	246	ALOX15	-	180	6	9.211e-08	20668019	(p=3.90e-03),	23474367	(p=4.20e-03),	22825379	(p=4.50e-03),	16179498	(p=4.80e-03),	18785202	(p=7.00e-03),	20649594	(p=7.90e-03),
1180	60	ACTB	-	462	8	9.535e-08	21319273	(p=3.11e-04),	27371349	(p=2.60e-03),	24189400	(p=3.90e-03),	16226712	(p=6.00e-03),	27129302	(p=6.70e-03),	18443296	(p=8.90e-03),	22366308	(p=9.80e-03),	15208678	(p=9.90e-03),
1181	6218	RPS17	-	89	5	9.651e-08	21319273	(p=3.11e-04),	25963833	(p=2.60e-03),	20068231	(p=4.80e-03),	27129302	(p=6.70e-03),	19369195	(p=9.20e-03),
1186	157310	PEBP4	-	32	4	9.725e-08	22983920	(p=4.50e-03),	24276246	(p=5.30e-03),	20460377	(p=6.20e-03),	23451095	(p=8.00e-03),
1185	89845	ABCC10	-	32	4	9.734e-08	17203221	(p=4.10e-03),	24431074	(p=6.10e-03),	19841739	(p=6.70e-03),	19720054	(p=8.50e-03),
1184	79885	HDAC11	-	32	4	9.742e-08	18413790	(p=4.02e-04),	23024001	(p=1.60e-03),	28252645	(p=2.90e-03),	21806350	(p=8.20e-03),
1183	10158	PDZK1IP1	-	32	4	9.75e-08	27563810	(p=2.70e-03),	28153862	(p=4.80e-03),	17230460	(p=7.40e-03),	25837675	(p=8.60e-03),
1182	5210	PFKFB4	-	32	4	9.758e-08	28152500	(p=1.00e-03),	22576210	(p=3.00e-03),	27769068	(p=8.60e-03),	25115398	(p=9.30e-03),
1187	2335	FN1	-	645	9	9.834e-08	27465556	(p=1.00e-03),	27748871	(p=1.60e-03),	20939933	(p=4.80e-03),	15645125	(p=5.30e-03),	20080707	(p=5.30e-03),	27207836	(p=5.90e-03),	20638438	(p=6.70e-03),	28671047	(p=7.10e-03),	20851879	(p=8.70e-03),
1188	476	ATP1A1	-	183	6	1.008e-07	21319273	(p=3.11e-04),	20450619	(p=1.40e-03),	24755837	(p=2.20e-03),	29321306	(p=2.90e-03),	24189400	(p=3.90e-03),	25852190	(p=5.90e-03),
1191	57016	AKR1B10	-	90	5	1.012e-07	24140838	(p=4.50e-03),	26969882	(p=4.60e-03),	15928807	(p=5.10e-03),	25463304	(p=5.10e-03),	27417252	(p=5.70e-03),
1190	10294	DNAJA2	-	90	5	1.013e-07	25963833	(p=2.60e-03),	24189400	(p=3.90e-03),	25852190	(p=5.90e-03),	9383053	(p=8.20e-03),	26831064	(p=9.90e-03),
1189	8697	CDC23	-	90	5	1.014e-07	22280307	(p=3.01e-04),	21990323	(p=2.60e-03),	10548110	(p=4.50e-03),	11340163	(p=6.70e-03),	25064703	(p=9.20e-03),
1194	10527	IPO7	-	91	5	1.068e-07	21319273	(p=3.11e-04),	25963833	(p=2.60e-03),	25852190	(p=5.90e-03),	23439083	(p=9.50e-03),	26831064	(p=9.90e-03),
1193	6224	RPS20	-	91	5	1.069e-07	21319273	(p=3.11e-04),	17361185	(p=8.00e-04),	24755837	(p=2.20e-03),	25963833	(p=2.60e-03),	27129302	(p=6.70e-03),
1195	6624	FSCN1	-	185	6	1.069e-07	21319273	(p=3.11e-04),	25963833	(p=2.60e-03),	24085294	(p=4.20e-03),	25105941	(p=6.60e-03),	23899558	(p=8.40e-03),	25433493	(p=9.80e-03),
1192	790	CAD	-	91	5	1.07e-07	21319273	(p=3.11e-04),	25963833	(p=2.60e-03),	25852190	(p=5.90e-03),	28368455	(p=6.10e-03),	26831064	(p=9.90e-03),
1197	28985	MCTS1	-	33	4	1.096e-07	21138557	(p=6.90e-03),	11709712	(p=8.70e-03),	22336915	(p=9.20e-03),	19372582	(p=9.90e-03),
1196	899	CCNF	-	33	4	1.097e-07	25557911	(p=1.00e-03),	22158041	(p=6.70e-03),	28614300	(p=7.20e-03),	10716937	(p=9.20e-03),
1198	8350	HIST1H3A	-	314	7	1.097e-07	22404984	(p=3.17e-04),	25963833	(p=2.60e-03),	22184063	(p=3.90e-03),	27135271	(p=4.50e-03),	20228790	(p=5.30e-03),	20818375	(p=6.70e-03),	28465257	(p=6.70e-03),
1199	6427	SRSF2	-	186	6	1.1e-07	17361185	(p=8.00e-04),	21653549	(p=9.01e-04),	23518498	(p=2.90e-03),	25717103	(p=3.90e-03),	26257065	(p=4.20e-03),	22094256	(p=7.10e-03),
1201	23286	WWC1	-	93	5	1.184e-07	26929199	(p=3.70e-03),	22904328	(p=5.60e-03),	24269383	(p=6.00e-03),	28720576	(p=6.70e-03),	22784093	(p=7.10e-03),
1200	8754	ADAM9	-	93	5	1.185e-07	23342005	(p=2.90e-03),	25646025	(p=5.90e-03),	28648644	(p=6.40e-03),	25344581	(p=7.00e-03),	19394555	(p=9.90e-03),
1203	221120	ALKBH3	-	34	4	1.235e-07	22850567	(p=2.90e-03),	22515525	(p=3.90e-03),	21285982	(p=7.40e-03),	28479246	(p=9.50e-03),
1202	11011	TLK2	-	34	4	1.236e-07	12660173	(p=4.40e-03),	21647934	(p=5.30e-03),	26931568	(p=5.90e-03),	27489360	(p=6.00e-03),
1206	8714	ABCC3	-	94	5	1.245e-07	28356150	(p=3.12e-04),	19345732	(p=2.50e-03),	25088576	(p=4.00e-03),	27171227	(p=5.50e-03),	27709738	(p=7.80e-03),
1205	6122	RPL3	-	94	5	1.246e-07	21319273	(p=3.11e-04),	25963833	(p=2.60e-03),	25473889	(p=4.10e-03),	27385096	(p=4.50e-03),	26831064	(p=9.90e-03),
1204	4680	CEACAM6	-	94	5	1.247e-07	19411761	(p=9.01e-04),	23021083	(p=1.60e-03),	14724575	(p=2.90e-03),	29110374	(p=6.10e-03),	26673628	(p=6.10e-03),
1208	10016	PDCD6	-	95	5	1.31e-07	22142513	(p=3.15e-04),	25963833	(p=2.60e-03),	22712728	(p=3.40e-03),	20000738	(p=3.90e-03),	22161137	(p=5.90e-03),
1207	4331	MNAT1	-	95	5	1.312e-07	9840937	(p=3.16e-04),	27301701	(p=9.00e-04),	9372954	(p=2.90e-03),	11113200	(p=5.30e-03),	17371848	(p=9.00e-03),
1211	8570	KHSRP	-	96	5	1.378e-07	21319273	(p=3.11e-04),	25963833	(p=2.60e-03),	26810065	(p=2.90e-03),	19585652	(p=6.70e-03),	26831064	(p=9.90e-03),
1210	6187	RPS2	-	96	5	1.379e-07	21319273	(p=3.11e-04),	17361185	(p=8.00e-04),	24189400	(p=3.90e-03),	12882984	(p=8.20e-03),	26831064	(p=9.90e-03),
1209	599	BCL2L2	-	96	5	1.38e-07	20501806	(p=4.20e-03),	27231850	(p=4.30e-03),	20696142	(p=5.00e-03),	20603619	(p=7.10e-03),	25874488	(p=7.80e-03),
1214	84930	MASTL	-	35	4	1.38e-07	25808837	(p=3.05e-04),	25373736	(p=4.02e-04),	20538976	(p=2.60e-03),	25472593	(p=4.20e-03),
1213	83933	HDAC10	-	35	4	1.382e-07	23801752	(p=1.60e-03),	27449083	(p=2.20e-03),	25963833	(p=2.60e-03),	26240284	(p=5.90e-03),
1212	79791	FBXO31	-	35	4	1.383e-07	19412162	(p=3.03e-04),	25115392	(p=2.50e-03),	26124108	(p=8.30e-03),	29117943	(p=8.50e-03),
1215	6670	SP3	-	194	6	1.391e-07	12665570	(p=2.10e-03),	15619633	(p=2.60e-03),	18593936	(p=3.80e-03),	20538607	(p=4.20e-03),	17616668	(p=4.50e-03),	26967243	(p=5.90e-03),
1216	3702	ITK	-	97	5	1.446e-07	12190313	(p=9.00e-04),	27780854	(p=2.50e-03),	25934889	(p=3.00e-03),	25512530	(p=4.50e-03),	18443296	(p=8.90e-03),
1217	9839	ZEB2	-	196	6	1.476e-07	28739727	(p=3.17e-04),	19706487	(p=1.40e-03),	24769353	(p=1.40e-03),	22761708	(p=5.10e-03),	22892238	(p=8.00e-03),	20424117	(p=8.50e-03),
1219	8260	NAA10	-	98	5	1.518e-07	18991565	(p=5.00e-04),	22315407	(p=4.20e-03),	20501853	(p=5.30e-03),	20592467	(p=8.20e-03),	16518407	(p=8.70e-03),
1218	2273	FHL1	-	98	5	1.52e-07	21702045	(p=4.01e-04),	24952875	(p=2.90e-03),	19139564	(p=4.00e-03),	26017856	(p=5.90e-03),	26908444	(p=6.20e-03),
1220	3577	CXCR1	-	198	6	1.563e-07	26847910	(p=3.08e-04),	26983663	(p=1.90e-03),	26065367	(p=3.70e-03),	26267317	(p=4.40e-03),	26087179	(p=5.20e-03),	25426644	(p=6.70e-03),
1221	3620	IDO1	-	332	7	1.568e-07	19010841	(p=2.50e-03),	26636389	(p=2.50e-03),	23752227	(p=4.90e-03),	26267811	(p=5.00e-03),	15711557	(p=6.70e-03),	22722711	(p=6.70e-03),	27440266	(p=9.50e-03),
1222	8851	CDK5R1	-	99	5	1.594e-07	15123618	(p=1.80e-03),	15689152	(p=3.40e-03),	15741232	(p=5.40e-03),	23151508	(p=5.90e-03),	17591690	(p=9.50e-03),
1224	11059	WWP1	-	100	5	1.674e-07	28431583	(p=3.70e-03),	18724389	(p=5.30e-03),	25051198	(p=6.80e-03),	18806757	(p=8.00e-03),	26506518	(p=9.90e-03),
1223	5521	PPP2R2B	-	100	5	1.676e-07	11531413	(p=2.05e-04),	15780175	(p=3.10e-04),	16596250	(p=3.14e-04),	25963833	(p=2.60e-03),	17123511	(p=4.80e-03),
1226	103910	MYL12B	-	37	4	1.721e-07	21319273	(p=3.11e-04),	24755837	(p=2.20e-03),	25963833	(p=2.60e-03),	24189400	(p=3.90e-03),
1225	8336	HIST1H2AM	-	37	4	1.722e-07	17980597	(p=1.00e-03),	25963833	(p=2.60e-03),	26381412	(p=4.50e-03),	16226712	(p=6.00e-03),
1227	308	ANXA5	-	202	6	1.748e-07	21319273	(p=3.11e-04),	25245332	(p=2.70e-03),	25323007	(p=3.80e-03),	20000738	(p=3.90e-03),	28393205	(p=8.50e-03),	26831064	(p=9.90e-03),
1230	8924	HERC2	-	101	5	1.75e-07	22451720	(p=2.80e-03),	24722987	(p=5.30e-03),	25355518	(p=5.30e-03),	21775519	(p=5.90e-03),	25326330	(p=8.70e-03),
1229	6582	SLC22A2	-	101	5	1.752e-07	16951202	(p=1.60e-03),	20371711	(p=2.70e-03),	20067471	(p=2.90e-03),	27178732	(p=5.30e-03),	27590272	(p=6.70e-03),
1228	1523	CUX1	-	101	5	1.753e-07	20442202	(p=3.15e-04),	20689760	(p=2.20e-03),	22306263	(p=3.90e-03),	28147323	(p=4.30e-03),	23255599	(p=4.50e-03),
1231	5518	PPP2R1A	-	203	6	1.795e-07	11531413	(p=2.05e-04),	26280018	(p=4.03e-04),	25963833	(p=2.60e-03),	24189400	(p=3.90e-03),	17210576	(p=4.00e-03),	23108140	(p=8.20e-03),
1232	3615	IMPDH2	-	102	5	1.836e-07	21319273	(p=3.11e-04),	17361185	(p=8.00e-04),	25963833	(p=2.60e-03),	20808934	(p=2.70e-03),	26831064	(p=9.90e-03),
1233	2271	FH	-	103	5	1.928e-07	21319273	(p=3.11e-04),	19276158	(p=3.20e-03),	20231875	(p=5.30e-03),	19963135	(p=6.10e-03),	27453043	(p=9.90e-03),
1234	5144	PDE4D	-	207	6	2.007e-07	21319273	(p=3.11e-04),	25122068	(p=1.20e-03),	23536305	(p=2.90e-03),	23648065	(p=7.80e-03),	16973330	(p=8.00e-03),	11839681	(p=9.80e-03),
1236	80381	CD276	-	104	5	2.018e-07	26771843	(p=3.18e-04),	21518725	(p=3.18e-04),	25872657	(p=7.00e-04),	25684945	(p=3.20e-03),	21671471	(p=9.20e-03),
1235	908	CCT6A	-	104	5	2.019e-07	21319273	(p=3.11e-04),	25963833	(p=2.60e-03),	25852190	(p=5.90e-03),	27129302	(p=6.70e-03),	26831064	(p=9.90e-03),
1237	7341	SUMO1	-	514	8	2.029e-07	23078246	(p=3.10e-04),	22214662	(p=3.90e-03),	24953629	(p=4.70e-03),	24362530	(p=4.80e-03),	16568089	(p=4.80e-03),	20016603	(p=5.60e-03),	22406621	(p=5.90e-03),	26831064	(p=9.90e-03),
1238	4800	NFYA	-	105	5	2.114e-07	20023394	(p=4.02e-04),	12857729	(p=2.60e-03),	24407240	(p=4.40e-03),	21565167	(p=8.20e-03),	26170459	(p=9.80e-03),
1241	286826	LIN9	-	39	4	2.115e-07	17618148	(p=1.00e-03),	28807940	(p=1.60e-03),	25368258	(p=1.60e-03),	21480327	(p=5.30e-03),
1240	220296	HEPACAM	-	39	4	2.117e-07	24324362	(p=3.10e-03),	24515280	(p=7.20e-03),	26677113	(p=7.80e-03),	24645843	(p=8.30e-03),
1239	8558	CDK10	-	39	4	2.118e-07	22326270	(p=4.30e-03),	22209942	(p=4.40e-03),	16226712	(p=6.00e-03),	23740091	(p=6.70e-03),
1242	5423	POLB	-	210	6	2.171e-07	25561897	(p=3.90e-03),	26159783	(p=4.20e-03),	23826138	(p=4.30e-03),	20302655	(p=4.40e-03),	26334617	(p=5.30e-03),	22082156	(p=9.80e-03),
1243	9156	EXO1	-	106	5	2.207e-07	23835406	(p=1.60e-03),	22222486	(p=4.20e-03),	28515316	(p=5.00e-03),	22326273	(p=8.50e-03),	24705021	(p=9.00e-03),
1244	2246	FGF1	-	212	6	2.292e-07	24711160	(p=1.00e-03),	27138904	(p=2.50e-03),	28718374	(p=4.20e-03),	18202770	(p=4.50e-03),	26138239	(p=6.10e-03),	21990352	(p=7.40e-03),
1245	6233	RPS27A	-	107	5	2.31e-07	21319273	(p=3.11e-04),	24680683	(p=5.01e-04),	25963833	(p=2.60e-03),	24189400	(p=3.90e-03),	26942564	(p=4.80e-03),
1247	90780	PYGO2	-	40	4	2.338e-07	20204459	(p=4.20e-03),	23865714	(p=4.20e-03),	26645832	(p=4.50e-03),	26876203	(p=8.90e-03),
1246	54345	SOX18	-	40	4	2.34e-07	28218735	(p=4.50e-03),	27663663	(p=6.70e-03),	26151573	(p=8.20e-03),	26396173	(p=8.30e-03),
1250	9184	BUB3	-	108	5	2.41e-07	25963833	(p=2.60e-03),	25003721	(p=2.90e-03),	24462187	(p=4.10e-03),	25852190	(p=5.90e-03),	26831064	(p=9.90e-03),
1249	6286	S100P	-	108	5	2.412e-07	19885547	(p=1.40e-03),	26078391	(p=5.10e-03),	18452169	(p=7.10e-03),	26967060	(p=7.10e-03),	17587138	(p=7.20e-03),
1248	5709	PSMD3	-	108	5	2.414e-07	21319273	(p=3.11e-04),	25963833	(p=2.60e-03),	27371349	(p=2.60e-03),	21320693	(p=4.80e-03),	26831064	(p=9.90e-03),
1252	4254	KITLG	-	215	6	2.473e-07	26026391	(p=4.02e-04),	20028869	(p=3.90e-03),	20857409	(p=4.50e-03),	18834862	(p=4.80e-03),	17687495	(p=5.40e-03),	24116170	(p=9.90e-03),
1251	156	GRK2	-	215	6	2.475e-07	20080565	(p=3.40e-03),	23460259	(p=4.30e-03),	27720394	(p=5.00e-03),	19502428	(p=5.30e-03),	25279970	(p=6.70e-03),	20814022	(p=9.80e-03),
1253	602	BCL3	-	109	5	2.518e-07	27748795	(p=3.17e-04),	26033966	(p=1.70e-03),	23149915	(p=2.60e-03),	26882953	(p=5.30e-03),	27572553	(p=9.80e-03),
1254	8660	IRS2	-	216	6	2.538e-07	22623531	(p=1.70e-03),	25527633	(p=2.90e-03),	21700708	(p=3.90e-03),	21045156	(p=4.50e-03),	9648831	(p=9.80e-03),	16127164	(p=9.80e-03),
1255	7039	TGFA	-	217	6	2.604e-07	18922903	(p=1.00e-03),	24122793	(p=1.40e-03),	26832151	(p=5.00e-03),	26708425	(p=6.10e-03),	12907656	(p=7.00e-03),	12223352	(p=9.90e-03),
1257	7846	TUBA1A	-	218	6	2.671e-07	24688049	(p=8.00e-04),	28440465	(p=1.70e-03),	25963833	(p=2.60e-03),	24189400	(p=3.90e-03),	27129302	(p=6.70e-03),	27453043	(p=9.90e-03),
1256	7518	XRCC4	-	218	6	2.673e-07	26026052	(p=6.00e-04),	17963495	(p=2.70e-03),	25166505	(p=3.80e-03),	15380105	(p=3.90e-03),	10786799	(p=5.30e-03),	21785230	(p=9.80e-03),
1258	5335	PLCG1	-	362	7	2.719e-07	26896280	(p=7.01e-04),	20514023	(p=1.00e-03),	18594017	(p=1.60e-03),	19881535	(p=2.20e-03),	10473113	(p=3.30e-03),	15996687	(p=7.80e-03),	26212011	(p=7.80e-03),
1259	10694	CCT8	-	111	5	2.745e-07	21319273	(p=3.11e-04),	25963833	(p=2.60e-03),	25852190	(p=5.90e-03),	27129302	(p=6.70e-03),	26831064	(p=9.90e-03),
1260	958	CD40	-	539	8	2.841e-07	19593445	(p=1.20e-03),	22010829	(p=1.40e-03),	20634492	(p=3.90e-03),	20842056	(p=4.40e-03),	12686591	(p=6.70e-03),	12433678	(p=8.20e-03),	20467921	(p=9.50e-03),	22295117	(p=9.90e-03),
1262	6768	ST14	-	112	5	2.865e-07	27356668	(p=4.50e-03),	19546220	(p=4.50e-03),	20971737	(p=5.30e-03),	23248318	(p=7.00e-03),	27528224	(p=7.40e-03),
1261	6189	RPS3A	-	112	5	2.867e-07	21319273	(p=3.11e-04),	17361185	(p=8.00e-04),	25963833	(p=2.60e-03),	12882984	(p=8.20e-03),	26831064	(p=9.90e-03),
1263	1660	DHX9	-	222	6	2.958e-07	24780295	(p=2.03e-04),	21319273	(p=3.11e-04),	21679440	(p=3.14e-04),	25963833	(p=2.60e-03),	25852190	(p=5.90e-03),	26831064	(p=9.90e-03),
1264	5045	FURIN	-	223	6	3.035e-07	24436242	(p=3.90e-03),	22808247	(p=4.50e-03),	27798871	(p=5.90e-03),	17283058	(p=5.90e-03),	18064302	(p=9.70e-03),	23065687	(p=9.90e-03),
1265	10898	CPSF4	-	43	4	3.105e-07	27450326	(p=1.40e-03),	26628108	(p=2.10e-03),	24358221	(p=4.50e-03),	24618080	(p=6.70e-03),
1266	10320	IKZF1	-	225	6	3.193e-07	26119939	(p=3.17e-04),	24724051	(p=5.30e-03),	26655717	(p=5.80e-03),	28280276	(p=6.70e-03),	22106042	(p=8.50e-03),	25301737	(p=9.90e-03),
1268	64750	SMURF2	-	115	5	3.253e-07	23250956	(p=3.17e-04),	18181147	(p=3.00e-03),	25149540	(p=4.00e-03),	21750651	(p=4.50e-03),	25051198	(p=6.80e-03),
1267	5885	RAD21	-	115	5	3.255e-07	15767545	(p=3.17e-04),	22623531	(p=1.70e-03),	21255398	(p=5.90e-03),	24148822	(p=7.50e-03),	24548858	(p=9.90e-03),
1269	2056	EPO	-	373	7	3.293e-07	15856028	(p=1.00e-03),	23028796	(p=1.40e-03),	25175278	(p=2.90e-03),	20353997	(p=3.90e-03),	15967106	(p=4.50e-03),	12759237	(p=5.30e-03),	28131718	(p=8.20e-03),
1274	219541	MED19	-	44	4	3.389e-07	25735376	(p=3.90e-03),	21871180	(p=5.00e-03),	21372827	(p=6.70e-03),	24565852	(p=7.10e-03),
1273	85456	TNKS1BP1	-	44	4	3.391e-07	28058814	(p=2.50e-03),	25963833	(p=2.60e-03),	25749521	(p=2.90e-03),	27129302	(p=6.70e-03),
1270	27339	PRPF19	-	116	5	3.392e-07	24755837	(p=2.20e-03),	24675077	(p=5.90e-03),	12960389	(p=9.80e-03),	26831064	(p=9.90e-03),	26959880	(p=9.90e-03),
1272	9039	UBA3	-	44	4	3.394e-07	24525735	(p=3.07e-04),	25229838	(p=3.17e-04),	27371349	(p=2.60e-03),	10722740	(p=5.30e-03),
1271	5646	PRSS3	-	44	4	3.397e-07	24146905	(p=4.01e-04),	25963833	(p=2.60e-03),	24189400	(p=3.90e-03),	20035377	(p=6.10e-03),
1278	56852	RAD18	-	117	5	3.517e-07	15381075	(p=1.40e-03),	25675240	(p=1.60e-03),	21478670	(p=1.80e-03),	28924044	(p=2.50e-03),	16611994	(p=4.40e-03),
1277	5629	PROX1	-	117	5	3.52e-07	28035380	(p=3.00e-03),	22508481	(p=4.30e-03),	21452064	(p=7.10e-03),	22833470	(p=8.20e-03),	24981766	(p=9.90e-03),
1276	2091	FBL	-	117	5	3.523e-07	25963833	(p=2.60e-03),	25852190	(p=5.90e-03),	16226712	(p=6.00e-03),	27129302	(p=6.70e-03),	26831064	(p=9.90e-03),
1275	1453	CSNK1D	-	117	5	3.525e-07	26676609	(p=1.40e-03),	25404202	(p=1.60e-03),	26464264	(p=2.50e-03),	19139564	(p=4.00e-03),	24817118	(p=9.40e-03),
1279	7098	TLR3	-	556	8	3.528e-07	19593445	(p=1.20e-03),	27805282	(p=3.10e-03),	20514466	(p=3.20e-03),	27183205	(p=3.30e-03),	25444175	(p=4.10e-03),	10066798	(p=4.80e-03),	22038398	(p=7.50e-03),	22070917	(p=9.90e-03),
1280	7182	NR2C2	-	118	5	3.665e-07	22641218	(p=3.00e-04),	23700229	(p=3.30e-03),	24565101	(p=4.10e-03),	26178291	(p=5.80e-03),	22981905	(p=8.50e-03),
1281	7045	TGFBI	-	231	6	3.681e-07	25369402	(p=2.60e-03),	24530597	(p=6.60e-03),	24662304	(p=6.70e-03),	24499734	(p=6.70e-03),	26503734	(p=9.30e-03),	24483146	(p=9.90e-03),
1283	11169	WDHD1	-	45	4	3.69e-07	19439411	(p=5.00e-04),	20028748	(p=1.20e-03),	27940552	(p=2.00e-03),	27099318	(p=4.50e-03),
1282	9891	NUAK1	-	45	4	3.693e-07	25412236	(p=3.90e-03),	24785407	(p=5.30e-03),	25852190	(p=5.90e-03),	23215946	(p=6.10e-03),
1284	10951	CBX1	-	119	5	3.81e-07	22715096	(p=2.60e-03),	25769025	(p=2.60e-03),	20308360	(p=2.90e-03),	18438399	(p=8.30e-03),	18590578	(p=9.30e-03),
1285	9971	NR1H4	-	233	6	3.861e-07	26416445	(p=2.50e-03),	27109477	(p=3.90e-03),	25496033	(p=4.50e-03),	26302777	(p=6.70e-03),	26899873	(p=7.20e-03),	27738335	(p=8.50e-03),
1287	203068	TUBB	-	234	6	3.952e-07	24688049	(p=8.00e-04),	25963833	(p=2.60e-03),	24189400	(p=3.90e-03),	16380805	(p=5.00e-03),	27129302	(p=6.70e-03),	26831064	(p=9.90e-03),
1286	7332	UBE2L3	-	234	6	3.955e-07	25963833	(p=2.60e-03),	11807090	(p=2.90e-03),	27146073	(p=4.50e-03),	11714696	(p=6.70e-03),	25422456	(p=9.70e-03),	18946090	(p=9.80e-03),
1288	1984	EIF5A	-	120	5	3.961e-07	17008552	(p=1.00e-03),	25261239	(p=1.40e-03),	22927971	(p=1.90e-03),	25963833	(p=2.60e-03),	27371349	(p=2.60e-03),
1290	1845	DUSP3	-	46	4	4.016e-07	28389334	(p=9.18e-05),	19010898	(p=3.60e-03),	17278098	(p=4.30e-03),	16604064	(p=7.80e-03),
1289	1606	DGKA	-	46	4	4.02e-07	22425622	(p=2.10e-03),	24158111	(p=2.60e-03),	27697466	(p=4.50e-03),	22573804	(p=6.70e-03),
1292	2896	GRN	-	386	7	4.065e-07	21319273	(p=3.11e-04),	24793792	(p=7.00e-04),	22623979	(p=4.40e-03),	22068162	(p=5.80e-03),	22665040	(p=8.70e-03),	25417056	(p=9.30e-03),	26831064	(p=9.90e-03),
1291	2316	FLNA	-	386	7	4.068e-07	21319273	(p=3.11e-04),	14660646	(p=1.90e-03),	26546439	(p=2.00e-03),	25963833	(p=2.60e-03),	27129302	(p=6.70e-03),	24908328	(p=9.00e-03),	26831064	(p=9.90e-03),
1293	5608	MAP2K6	-	121	5	4.111e-07	19672773	(p=1.00e-03),	22164285	(p=1.20e-03),	22154358	(p=6.70e-03),	11836244	(p=6.70e-03),	27181679	(p=8.20e-03),
1294	1576	CYP3A4	-	777	9	4.167e-07	20395213	(p=3.15e-04),	18784074	(p=7.01e-04),	23264496	(p=1.40e-03),	28341759	(p=4.30e-03),	21072184	(p=4.50e-03),	18309947	(p=4.70e-03),	17279585	(p=7.20e-03),	17409981	(p=9.30e-03),	21402692	(p=9.90e-03),
1295	291	SLC25A4	-	122	5	4.278e-07	21319273	(p=3.11e-04),	25963833	(p=2.60e-03),	24189400	(p=3.90e-03),	16226712	(p=6.00e-03),	19275583	(p=7.20e-03),
1296	57402	S100A14	-	47	4	4.368e-07	25963833	(p=2.60e-03),	24189400	(p=3.90e-03),	25884418	(p=8.20e-03),	24107296	(p=9.20e-03),
1298	6590	SLPI	-	123	5	4.444e-07	26876202	(p=9.00e-04),	20068074	(p=4.20e-03),	28450389	(p=5.30e-03),	19154415	(p=9.20e-03),	21641406	(p=9.50e-03),
1297	1973	EIF4A1	-	123	5	4.447e-07	21319273	(p=3.11e-04),	25963833	(p=2.60e-03),	27879264	(p=3.20e-03),	20000738	(p=3.90e-03),	24413684	(p=4.80e-03),
1300	9966	TNFSF15	-	124	5	4.62e-07	11739281	(p=1.00e-03),	23545578	(p=4.70e-03),	25778932	(p=5.90e-03),	23404494	(p=8.00e-03),	16061878	(p=8.90e-03),
1299	4502	MT2A	-	124	5	4.624e-07	17914565	(p=1.00e-03),	26801633	(p=2.50e-03),	23870553	(p=3.10e-03),	18996371	(p=4.20e-03),	24157868	(p=9.80e-03),
1301	3673	ITGA2	-	395	7	4.706e-07	25808196	(p=3.06e-04),	26758421	(p=1.00e-03),	23951036	(p=1.30e-03),	23418787	(p=1.90e-03),	26850110	(p=2.90e-03),	17331499	(p=2.90e-03),	19789387	(p=6.60e-03),
1303	115908	CTHRC1	-	48	4	4.735e-07	28645305	(p=4.50e-03),	28697793	(p=5.00e-03),	23222813	(p=9.50e-03),	25238260	(p=9.90e-03),
1304	650	BMP2	-	580	8	4.736e-07	24573607	(p=7.00e-04),	17919499	(p=1.00e-03),	22359486	(p=1.40e-03),	15647840	(p=2.90e-03),	27986931	(p=4.50e-03),	24723453	(p=5.10e-03),	21885439	(p=5.90e-03),	21570392	(p=9.50e-03),
1302	81607	NECTIN4	-	48	4	4.739e-07	27013195	(p=9.01e-04),	28232483	(p=1.90e-03),	27998973	(p=2.90e-03),	28250131	(p=7.80e-03),
1305	10935	PRDX3	-	125	5	4.791e-07	21319273	(p=3.11e-04),	25963833	(p=2.60e-03),	25229973	(p=3.70e-03),	20000738	(p=3.90e-03),	24105047	(p=5.90e-03),
1306	2289	FKBP5	-	243	6	4.856e-07	22590527	(p=3.08e-04),	19696786	(p=1.70e-03),	21235734	(p=3.90e-03),	28218707	(p=4.30e-03),	25852190	(p=5.90e-03),	20605778	(p=7.50e-03),
1307	182	JAG1	-	245	6	5.089e-07	24659709	(p=1.00e-03),	19915977	(p=2.90e-03),	18079963	(p=4.20e-03),	22020917	(p=4.30e-03),	24722295	(p=4.50e-03),	25514871	(p=9.30e-03),
1311	340273	ABCB5	-	49	4	5.121e-07	25449786	(p=1.00e-03),	26827764	(p=2.60e-03),	25689483	(p=4.50e-03),	24525737	(p=5.30e-03),
1310	7126	TNFAIP1	-	49	4	5.125e-07	23912453	(p=1.70e-03),	26398148	(p=3.70e-03),	24969828	(p=4.10e-03),	28535539	(p=7.10e-03),
1309	5793	PTPRG	-	49	4	5.129e-07	20651337	(p=3.80e-03),	18829573	(p=5.10e-03),	21724833	(p=6.60e-03),	28637510	(p=7.80e-03),
1308	3429	IFI27	-	49	4	5.133e-07	14719078	(p=8.00e-04),	25664647	(p=1.00e-03),	24970806	(p=4.50e-03),	9837900	(p=6.70e-03),
1312	1616	DAXX	-	247	6	5.316e-07	23348568	(p=3.06e-04),	21643015	(p=1.40e-03),	25659035	(p=4.50e-03),	25903140	(p=5.00e-03),	17938171	(p=6.70e-03),	25748050	(p=9.90e-03),
1313	4670	HNRNPM	-	128	5	5.358e-07	21319273	(p=3.11e-04),	17361185	(p=8.00e-04),	25963833	(p=2.60e-03),	25852190	(p=5.90e-03),	26831064	(p=9.90e-03),
1316	56950	SMYD2	-	50	4	5.542e-07	28370702	(p=3.12e-04),	26826421	(p=4.00e-03),	19423649	(p=5.90e-03),	25825497	(p=9.20e-03),
1319	10576	CCT2	-	129	5	5.544e-07	21319273	(p=3.11e-04),	25963833	(p=2.60e-03),	25852190	(p=5.90e-03),	19332537	(p=7.40e-03),	26831064	(p=9.90e-03),
1315	56413	LTB4R2	-	50	4	5.546e-07	26966074	(p=1.70e-03),	23799854	(p=6.00e-03),	22426480	(p=6.70e-03),	21252614	(p=8.70e-03),
1318	5520	PPP2R2A	-	129	5	5.548e-07	11531413	(p=2.05e-04),	23087057	(p=3.14e-04),	25963833	(p=2.60e-03),	26893480	(p=4.20e-03),	27531894	(p=8.90e-03),
1314	55379	LRRC59	-	50	4	5.55e-07	17361185	(p=8.00e-04),	25963833	(p=2.60e-03),	25852190	(p=5.90e-03),	26831064	(p=9.90e-03),
1317	706	TSPO	-	129	5	5.552e-07	19789311	(p=2.20e-03),	22645299	(p=3.00e-03),	23967175	(p=4.20e-03),	18806692	(p=5.30e-03),	26898800	(p=7.40e-03),
1322	50848	F11R	-	130	5	5.748e-07	27036044	(p=2.90e-03),	26513296	(p=2.90e-03),	21429211	(p=4.20e-03),	22751120	(p=4.20e-03),	24265754	(p=4.50e-03),
1321	8450	CUL4B	-	130	5	5.753e-07	21319273	(p=3.11e-04),	21628527	(p=1.30e-03),	27974468	(p=1.40e-03),	25963833	(p=2.60e-03),	24962565	(p=5.90e-03),
1320	239	ALOX12	-	130	5	5.757e-07	25260086	(p=1.00e-03),	15729574	(p=3.50e-03),	22825379	(p=4.50e-03),	15010818	(p=4.50e-03),	14532840	(p=5.00e-03),
1324	79577	CDC73	-	132	5	6.192e-07	26124004	(p=1.00e-03),	26409451	(p=2.90e-03),	23166327	(p=4.20e-03),	28223542	(p=7.20e-03),	27453043	(p=9.90e-03),
1323	3693	ITGB5	-	132	5	6.196e-07	24899686	(p=3.15e-04),	26758421	(p=1.00e-03),	22623531	(p=1.70e-03),	22879933	(p=7.40e-03),	20400979	(p=8.20e-03),
1325	5732	PTGER2	-	133	5	6.424e-07	25634217	(p=2.90e-03),	21419570	(p=4.20e-03),	23069790	(p=5.90e-03),	21081469	(p=7.00e-03),	27616330	(p=8.00e-03),
1330	54617	INO80	-	52	4	6.436e-07	27779717	(p=1.00e-03),	27750218	(p=4.80e-03),	25016522	(p=5.80e-03),	27641337	(p=8.30e-03),
1329	10598	AHSA1	-	52	4	6.441e-07	20159553	(p=2.90e-03),	24451373	(p=4.80e-03),	28534518	(p=8.50e-03),	26804907	(p=8.90e-03),
1328	9557	CHD1L	-	52	4	6.446e-07	26599012	(p=5.90e-03),	21824431	(p=8.00e-03),	23746766	(p=8.50e-03),	24359616	(p=9.90e-03),
1327	9246	UBE2L6	-	52	4	6.451e-07	21628527	(p=1.30e-03),	25963833	(p=2.60e-03),	28186990	(p=4.50e-03),	20508617	(p=8.20e-03),
1326	1613	DAPK3	-	52	4	6.456e-07	28075459	(p=3.15e-04),	27126362	(p=1.80e-03),	23146908	(p=7.30e-03),	25304685	(p=8.50e-03),
1334	84335	AKT1S1	-	53	4	6.936e-07	21886838	(p=3.17e-04),	20169205	(p=8.00e-04),	24704832	(p=2.10e-03),	16174443	(p=2.70e-03),
1333	57019	CIAPIN1	-	53	4	6.941e-07	25901506	(p=1.40e-03),	18299278	(p=2.10e-03),	22677939	(p=5.90e-03),	18059532	(p=7.10e-03),
1332	10713	USP39	-	53	4	6.947e-07	27456357	(p=3.15e-04),	26081192	(p=2.20e-03),	27629785	(p=5.00e-03),	28286270	(p=9.80e-03),
1331	7174	TPP2	-	53	4	6.952e-07	21319273	(p=3.11e-04),	16762321	(p=5.90e-03),	25303791	(p=9.90e-03),	26831064	(p=9.90e-03),
1337	8140	SLC7A5	-	136	5	7.112e-07	28347255	(p=3.12e-04),	24189400	(p=3.90e-03),	18382329	(p=4.30e-03),	24131658	(p=4.50e-03),	25852190	(p=5.90e-03),
1336	6175	RPLP0	-	136	5	7.117e-07	21319273	(p=3.11e-04),	25963833	(p=2.60e-03),	25433997	(p=2.90e-03),	26176264	(p=4.00e-03),	12882984	(p=8.20e-03),
1335	2280	FKBP1A	-	136	5	7.122e-07	18413763	(p=4.01e-04),	12417722	(p=7.01e-04),	25963833	(p=2.60e-03),	27223077	(p=5.30e-03),	15284440	(p=9.50e-03),
1338	23481	PES1	-	54	4	7.463e-07	22623531	(p=1.70e-03),	19764998	(p=4.10e-03),	26423399	(p=4.80e-03),	22860098	(p=7.50e-03),
1339	6528	SLC5A5	-	138	5	7.634e-07	23678037	(p=1.90e-03),	26213306	(p=4.30e-03),	20213084	(p=6.70e-03),	22157753	(p=8.20e-03),	21587211	(p=8.90e-03),
1340	9612	NCOR2	-	264	6	7.67e-07	21624135	(p=1.20e-03),	16980585	(p=2.00e-03),	15300237	(p=3.70e-03),	24821727	(p=4.50e-03),	23690919	(p=4.80e-03),	23648065	(p=7.80e-03),
1341	3002	GZMB	-	265	6	7.835e-07	16611405	(p=1.00e-03),	21301799	(p=2.10e-03),	28461564	(p=6.70e-03),	26830472	(p=7.10e-03),	27117663	(p=7.80e-03),	21919028	(p=8.70e-03),
1342	7273	TTN	-	266	6	8.002e-07	21319273	(p=3.11e-04),	25963833	(p=2.60e-03),	25852190	(p=5.90e-03),	27129302	(p=6.70e-03),	26831064	(p=9.90e-03),	27453043	(p=9.90e-03),
1343	9577	BABAM2	-	55	4	8.012e-07	24780295	(p=2.03e-04),	27733185	(p=4.00e-03),	28333135	(p=9.50e-03),	19757177	(p=9.90e-03),
1345	4907	NT5E	-	140	5	8.162e-07	28158983	(p=4.02e-04),	17487388	(p=1.30e-03),	29305710	(p=1.40e-03),	20874842	(p=2.90e-03),	26708311	(p=2.90e-03),
1344	868	CBLB	-	140	5	8.169e-07	23586056	(p=3.09e-04),	26826182	(p=3.13e-04),	25701378	(p=1.20e-03),	22447040	(p=3.20e-03),	24351824	(p=8.60e-03),
1346	7251	TSG101	-	268	6	8.333e-07	26537625	(p=3.09e-04),	14991575	(p=2.00e-03),	17606716	(p=5.30e-03),	12205095	(p=5.30e-03),	21117030	(p=6.00e-03),	23146908	(p=7.30e-03),
1347	7280	TUBB2A	-	141	5	8.443e-07	21319273	(p=3.11e-04),	25963833	(p=2.60e-03),	25852190	(p=5.90e-03),	15082789	(p=5.90e-03),	27129302	(p=6.70e-03),
1356	114907	FBXO32	-	56	4	8.539e-07	21546904	(p=1.40e-03),	24213577	(p=4.40e-03),	28068319	(p=5.40e-03),	20065949	(p=8.00e-03),
1355	11224	RPL35	-	56	4	8.545e-07	21319273	(p=3.11e-04),	17361185	(p=8.00e-04),	24755837	(p=2.20e-03),	26831064	(p=9.90e-03),
1354	8490	RGS5	-	56	4	8.552e-07	26663397	(p=4.80e-03),	25891540	(p=5.40e-03),	24009623	(p=7.80e-03),	21393447	(p=8.50e-03),
1353	5955	RCN2	-	56	4	8.558e-07	28745317	(p=2.20e-03),	25963833	(p=2.60e-03),	24189400	(p=3.90e-03),	25852190	(p=5.90e-03),
1352	5923	RASGRF1	-	56	4	8.564e-07	17611684	(p=1.00e-03),	22623531	(p=1.70e-03),	9543386	(p=2.50e-03),	16969075	(p=2.60e-03),
1351	5514	PPP1R10	-	56	4	8.571e-07	20372802	(p=1.00e-03),	18360108	(p=6.70e-03),	20890310	(p=8.20e-03),	24462707	(p=9.00e-03),
1350	5272	SERPINB9	-	56	4	8.577e-07	21319273	(p=3.11e-04),	25963833	(p=2.60e-03),	21919028	(p=8.70e-03),	16144945	(p=9.90e-03),
1349	2797	GNRH2	-	56	4	8.583e-07	20630060	(p=1.40e-03),	23154267	(p=2.20e-03),	23786715	(p=3.90e-03),	21239435	(p=7.80e-03),
1348	1503	CTPS1	-	56	4	8.59e-07	21319273	(p=3.11e-04),	22623531	(p=1.70e-03),	25963833	(p=2.60e-03),	26831064	(p=9.90e-03),
1359	5008	OSM	-	142	5	8.667e-07	21481226	(p=5.00e-03),	15712220	(p=7.10e-03),	22982441	(p=7.80e-03),	25252914	(p=8.60e-03),	22082156	(p=9.80e-03),
1358	3301	DNAJA1	-	142	5	8.673e-07	25963833	(p=2.60e-03),	27371349	(p=2.60e-03),	24189400	(p=3.90e-03),	25852190	(p=5.90e-03),	26831064	(p=9.90e-03),
1357	506	ATP5F1B	-	142	5	8.679e-07	21319273	(p=3.11e-04),	19567816	(p=2.50e-03),	25963833	(p=2.60e-03),	27371349	(p=2.60e-03),	25852190	(p=5.90e-03),
1360	639	PRDM1	-	143	5	8.967e-07	18400362	(p=2.90e-03),	28629373	(p=4.50e-03),	20530581	(p=6.60e-03),	22438909	(p=7.30e-03),	23648065	(p=7.80e-03),
1361	6915	TBXA2R	-	144	5	9.274e-07	26724804	(p=4.02e-04),	24384873	(p=1.90e-03),	27487152	(p=4.50e-03),	19570744	(p=4.80e-03),	25202904	(p=5.30e-03),
1362	3383	ICAM1	-	1114	10	9.688e-07	24742333	(p=1.30e-03),	17062505	(p=2.90e-03),	26397390	(p=3.20e-03),	23178493	(p=3.80e-03),	25138157	(p=6.60e-03),	23663325	(p=6.60e-03),	26872904	(p=7.80e-03),	20647315	(p=8.20e-03),	26571024	(p=8.50e-03),	22198381	(p=9.20e-03),
1363	5430	POLR2A	-	444	7	9.753e-07	22592529	(p=9.01e-04),	18197258	(p=1.00e-03),	23767415	(p=4.20e-03),	24957606	(p=5.10e-03),	23319609	(p=5.40e-03),	20978146	(p=7.20e-03),	16735508	(p=7.40e-03),
1367	84617	TUBB6	-	58	4	9.771e-07	25963833	(p=2.60e-03),	27371349	(p=2.60e-03),	25852190	(p=5.90e-03),	26831064	(p=9.90e-03),
1366	80279	CDK5RAP3	-	58	4	9.779e-07	15790566	(p=7.01e-04),	22028922	(p=2.50e-03),	19223857	(p=4.10e-03),	21283629	(p=4.40e-03),
1365	79184	BRCC3	-	58	4	9.786e-07	23264621	(p=2.90e-03),	26024915	(p=4.50e-03),	17143545	(p=4.80e-03),	25337721	(p=5.60e-03),
1364	7764	ZNF217	-	58	4	9.793e-07	21059223	(p=1.90e-03),	22728437	(p=1.90e-03),	22139760	(p=2.90e-03),	16203743	(p=7.20e-03),
1369	7277	TUBA4A	-	147	5	1.021e-06	25963833	(p=2.60e-03),	24189400	(p=3.90e-03),	25852190	(p=5.90e-03),	27129302	(p=6.70e-03),	26831064	(p=9.90e-03),
1368	3920	LAMP2	-	147	5	1.022e-06	24755837	(p=2.20e-03),	22874552	(p=4.30e-03),	28465257	(p=6.70e-03),	27097129	(p=7.40e-03),	27627761	(p=9.90e-03),
1373	26471	NUPR1	-	59	4	1.043e-06	22961798	(p=3.16e-04),	27336713	(p=2.90e-03),	25899918	(p=6.10e-03),	22899799	(p=9.90e-03),
1371	6576	SLC25A1	-	59	4	1.044e-06	28655764	(p=3.04e-04),	25963833	(p=2.60e-03),	24189400	(p=3.90e-03),	25852190	(p=5.90e-03),
1372	10840	ALDH1L1	-	59	4	1.044e-06	22593801	(p=3.16e-04),	12805405	(p=2.50e-03),	27384481	(p=6.70e-03),	20729910	(p=7.00e-03),
1370	6139	RPL17	-	59	4	1.045e-06	17361185	(p=8.00e-04),	25963833	(p=2.60e-03),	24189400	(p=3.90e-03),	26831064	(p=9.90e-03),
1375	2274	FHL2	-	148	5	1.051e-06	24008552	(p=1.00e-03),	25963833	(p=2.60e-03),	19139564	(p=4.00e-03),	17682292	(p=4.20e-03),	25917075	(p=7.10e-03),
1374	94	ACVRL1	-	148	5	1.052e-06	25466244	(p=3.02e-04),	26655846	(p=3.13e-04),	27248821	(p=9.01e-04),	21212415	(p=2.30e-03),	27528762	(p=7.80e-03),
1376	56834	GPR137	-	14	3	1.075e-06	25490967	(p=4.30e-03),	25301753	(p=9.20e-03),	26669804	(p=9.90e-03),
1377	203427	SLC25A43	-	14	3	1.075e-06	26721434	(p=1.90e-03),	23354756	(p=7.80e-03),	22883974	(p=9.20e-03),
1379	26136	TES	-	60	4	1.112e-06	24929083	(p=3.16e-04),	25498217	(p=3.50e-03),	28000866	(p=3.90e-03),	22957844	(p=3.90e-03),
1378	9520	NPEPPS	-	60	4	1.113e-06	21319273	(p=3.11e-04),	27371349	(p=2.60e-03),	28534518	(p=8.50e-03),	26831064	(p=9.90e-03),
1380	1244	ABCC2	-	283	6	1.115e-06	19020751	(p=1.50e-03),	21072184	(p=4.50e-03),	19421150	(p=6.20e-03),	17534875	(p=6.50e-03),	27590272	(p=6.70e-03),	21170509	(p=9.90e-03),
1383	8793	TNFRSF10D	-	61	4	1.185e-06	20875141	(p=1.30e-03),	20018172	(p=7.50e-03),	15916713	(p=9.50e-03),	26542757	(p=9.80e-03),
1384	50485	SMARCAL1	-	61	4	1.185e-06	23873943	(p=2.60e-03),	22995303	(p=2.90e-03),	27797382	(p=4.20e-03),	19793862	(p=4.50e-03),
1382	6176	RPLP1	-	61	4	1.186e-06	26176264	(p=4.00e-03),	25852190	(p=5.90e-03),	16226712	(p=6.00e-03),	26831064	(p=9.90e-03),
1381	1105	CHD1	-	61	4	1.187e-06	28655764	(p=3.04e-04),	25770290	(p=8.30e-03),	28646284	(p=9.80e-03),	24735615	(p=9.90e-03),
1385	4916	NTRK3	-	152	5	1.191e-06	23027130	(p=1.40e-03),	28100780	(p=2.20e-03),	21617231	(p=5.00e-03),	20160348	(p=5.30e-03),	23341610	(p=7.40e-03),
1388	728642	CDK11A	-	62	4	1.262e-06	23178491	(p=1.00e-03),	27049727	(p=2.90e-03),	24189400	(p=3.90e-03),	25852190	(p=5.90e-03),
1387	6157	RPL27A	-	62	4	1.263e-06	21319273	(p=3.11e-04),	17361185	(p=8.00e-04),	25963833	(p=2.60e-03),	26831064	(p=9.90e-03),
1386	4084	MXD1	-	62	4	1.264e-06	9886493	(p=4.70e-03),	17998413	(p=6.20e-03),	16596619	(p=8.90e-03),	19766114	(p=9.90e-03),
1391	100144748	KLLN	-	15	3	1.329e-06	23418309	(p=4.01e-04),	24356815	(p=1.00e-03),	23386643	(p=9.50e-03),
1390	55010	PARPBP	-	15	3	1.33e-06	23436799	(p=6.00e-04),	26792895	(p=3.80e-03),	20931645	(p=7.50e-03),
1389	7580	ZNF32	-	15	3	1.331e-06	27763636	(p=1.40e-03),	25786368	(p=2.20e-03),	26497555	(p=5.10e-03),
1393	5166	PDK4	-	63	4	1.341e-06	27330076	(p=3.17e-04),	25164809	(p=2.70e-03),	28003426	(p=5.40e-03),	27001465	(p=6.70e-03),
1394	151648	SGO1	-	63	4	1.341e-06	25638162	(p=4.80e-03),	18635744	(p=5.90e-03),	22161216	(p=8.20e-03),	20384790	(p=9.00e-03),
1392	3007	HIST1H1D	-	63	4	1.342e-06	17361185	(p=8.00e-04),	25963833	(p=2.60e-03),	24189400	(p=3.90e-03),	26209608	(p=5.30e-03),
1395	11091	WDR5	-	156	5	1.344e-06	27320920	(p=2.10e-03),	20479123	(p=4.20e-03),	20818375	(p=6.70e-03),	28042945	(p=6.70e-03),	26831064	(p=9.90e-03),
1397	4214	MAP3K1	-	157	5	1.385e-06	19593445	(p=1.20e-03),	25963833	(p=2.60e-03),	26050649	(p=7.50e-03),	26019450	(p=8.60e-03),	19289468	(p=9.90e-03),
1396	972	CD74	-	157	5	1.386e-06	20443131	(p=1.00e-03),	15475450	(p=2.50e-03),	22042694	(p=2.90e-03),	25304249	(p=5.00e-03),	22659450	(p=5.40e-03),
1399	55553	SOX6	-	64	4	1.423e-06	25023649	(p=1.40e-03),	28687615	(p=3.90e-03),	28475012	(p=4.80e-03),	21084391	(p=5.10e-03),
1398	10985	GCN1	-	64	4	1.424e-06	21319273	(p=3.11e-04),	25963833	(p=2.60e-03),	25852190	(p=5.90e-03),	26831064	(p=9.90e-03),
1400	3981	LIG4	-	158	5	1.426e-06	22192310	(p=9.01e-04),	18508926	(p=1.30e-03),	17963495	(p=2.70e-03),	24530422	(p=4.40e-03),	16407418	(p=6.70e-03),
1401	1831	TSC22D3	-	65	4	1.514e-06	19814803	(p=1.20e-03),	21804606	(p=1.40e-03),	18499442	(p=2.60e-03),	25168242	(p=8.70e-03),
1402	3187	HNRNPH1	-	160	5	1.516e-06	25963833	(p=2.60e-03),	24189400	(p=3.90e-03),	25852190	(p=5.90e-03),	27129302	(p=6.70e-03),	26831064	(p=9.90e-03),
1405	4277	MICB	-	161	5	1.56e-06	28677817	(p=1.50e-03),	22301547	(p=2.10e-03),	21605422	(p=2.60e-03),	18395517	(p=5.00e-03),	26071561	(p=5.00e-03),
1404	1131	CHRM3	-	161	5	1.561e-06	12126481	(p=1.90e-03),	24419413	(p=4.80e-03),	28008134	(p=5.90e-03),	26346168	(p=6.70e-03),	22511543	(p=7.10e-03),
1403	231	AKR1B1	-	161	5	1.562e-06	20354121	(p=3.09e-04),	22978663	(p=2.20e-03),	23732517	(p=3.00e-03),	17018629	(p=3.90e-03),	21182935	(p=7.10e-03),
1407	23650	TRIM29	-	66	4	1.604e-06	26987391	(p=3.07e-04),	28098872	(p=3.10e-04),	26381412	(p=4.50e-03),	24469230	(p=7.10e-03),
1409	4162	MCAM	-	162	5	1.604e-06	28646020	(p=2.60e-03),	19200179	(p=3.80e-03),	27702820	(p=4.70e-03),	27041577	(p=6.10e-03),	23670160	(p=9.90e-03),
1406	5531	PPP4C	-	66	4	1.605e-06	23671329	(p=1.00e-03),	18614045	(p=1.40e-03),	27317964	(p=2.10e-03),	18758438	(p=4.50e-03),
1408	3662	IRF4	-	162	5	1.605e-06	22718837	(p=3.08e-04),	27903272	(p=3.09e-04),	26119939	(p=3.17e-04),	26781452	(p=1.20e-03),	23658517	(p=7.20e-03),
1410	6160	RPL31	-	67	4	1.701e-06	21319273	(p=3.11e-04),	25285958	(p=2.30e-03),	25963833	(p=2.60e-03),	26831064	(p=9.90e-03),
1411	7225	TRPC6	-	164	5	1.701e-06	20554944	(p=3.11e-04),	27011063	(p=4.30e-03),	19610066	(p=4.80e-03),	23158989	(p=5.00e-03),	23497198	(p=6.50e-03),
1412	1410	CRYAB	-	307	6	1.744e-06	25684139	(p=4.30e-03),	24132917	(p=7.30e-03),	21984182	(p=7.40e-03),	18669646	(p=7.70e-03),	20067552	(p=8.70e-03),	15653686	(p=8.70e-03),
1413	70	ACTC1	-	165	5	1.75e-06	25963833	(p=2.60e-03),	24189400	(p=3.90e-03),	25852190	(p=5.90e-03),	18443296	(p=8.90e-03),	22082156	(p=9.80e-03),
1414	8744	TNFSF9	-	68	4	1.8e-06	25631633	(p=3.17e-04),	20520765	(p=6.00e-04),	19759901	(p=1.20e-03),	22797667	(p=2.20e-03),
1417	25939	SAMHD1	-	167	5	1.852e-06	29274141	(p=1.90e-03),	28502830	(p=4.20e-03),	28931685	(p=5.30e-03),	24623419	(p=9.90e-03),	25015816	(p=9.90e-03),
1416	1901	S1PR1	-	167	5	1.854e-06	26493335	(p=3.17e-04),	27572094	(p=2.90e-03),	24263101	(p=6.70e-03),	15710622	(p=6.70e-03),	24420784	(p=9.50e-03),
1415	1591	CYP24A1	-	167	5	1.855e-06	20591973	(p=2.20e-03),	28242615	(p=3.90e-03),	22984610	(p=4.20e-03),	16708384	(p=4.50e-03),	27793774	(p=9.90e-03),
1421	165918	RNF168	-	69	4	1.901e-06	27841863	(p=6.00e-04),	20016603	(p=5.60e-03),	24732096	(p=7.50e-03),	21412056	(p=9.50e-03),
1422	4841	NONO	-	168	5	1.901e-06	17361185	(p=8.00e-04),	25893301	(p=2.10e-03),	21209461	(p=2.50e-03),	20000738	(p=3.90e-03),	27129302	(p=6.70e-03),
1420	10653	SPINT2	-	69	4	1.902e-06	12571229	(p=2.10e-03),	17255277	(p=3.30e-03),	25852190	(p=5.90e-03),	12180971	(p=9.90e-03),
1419	3189	HNRNPH3	-	69	4	1.903e-06	24189400	(p=3.90e-03),	20000738	(p=3.90e-03),	21320693	(p=4.80e-03),	26831064	(p=9.90e-03),
1418	1676	DFFA	-	69	4	1.905e-06	24277473	(p=5.00e-03),	23451280	(p=6.20e-03),	16432220	(p=6.70e-03),	16619042	(p=9.30e-03),
1423	9263	STK17A	-	17	3	1.939e-06	25531329	(p=6.00e-04),	21489989	(p=4.80e-03),	24312360	(p=5.30e-03),
1424	5971	RELB	-	169	5	1.954e-06	23451236	(p=5.20e-03),	20564628	(p=6.70e-03),	27121503	(p=7.30e-03),	12365017	(p=8.60e-03),	24524692	(p=8.60e-03),
1428	3987	LIMS1	-	70	4	2.005e-06	26460618	(p=3.15e-04),	26004008	(p=1.00e-03),	25852190	(p=5.90e-03),	18339839	(p=6.70e-03),
1427	3963	LGALS7	-	70	4	2.006e-06	21319273	(p=3.11e-04),	25963833	(p=2.60e-03),	23967302	(p=6.10e-03),	25367122	(p=9.30e-03),
1426	2119	ETV5	-	70	4	2.007e-06	25172658	(p=4.30e-03),	25801911	(p=4.80e-03),	21520040	(p=5.90e-03),	12036888	(p=9.90e-03),
1425	2042	EPHA3	-	70	4	2.009e-06	22829656	(p=1.00e-03),	27101199	(p=1.00e-03),	23324396	(p=4.80e-03),	15355990	(p=8.20e-03),
1429	6513	SLC2A1	-	500	7	2.031e-06	23617290	(p=1.00e-03),	25321477	(p=2.90e-03),	23227892	(p=3.80e-03),	26293674	(p=3.80e-03),	25838393	(p=4.40e-03),	25852190	(p=5.90e-03),	26573871	(p=7.40e-03),
1430	1508	CTSB	-	316	6	2.035e-06	28383558	(p=1.00e-03),	20661471	(p=4.30e-03),	21840777	(p=6.70e-03),	23222509	(p=8.20e-03),	17507477	(p=8.70e-03),	27260469	(p=9.20e-03),
1436	79400	NOX5	-	71	4	2.11e-06	26109726	(p=6.10e-03),	25706776	(p=8.00e-03),	25559363	(p=8.00e-03),	21483469	(p=8.70e-03),
1437	9927	MFN2	-	172	5	2.111e-06	20514460	(p=4.02e-04),	20654126	(p=4.50e-03),	26888829	(p=4.50e-03),	23906296	(p=4.80e-03),	27364555	(p=7.80e-03),
1435	10949	HNRNPA0	-	71	4	2.112e-06	20932473	(p=1.90e-03),	25852190	(p=5.90e-03),	26602816	(p=8.70e-03),	26831064	(p=9.90e-03),
1434	9987	HNRNPDL	-	71	4	2.113e-06	24189400	(p=3.90e-03),	20000738	(p=3.90e-03),	25852190	(p=5.90e-03),	26831064	(p=9.90e-03),
1433	6133	RPL9	-	71	4	2.115e-06	25963833	(p=2.60e-03),	27633352	(p=4.50e-03),	27129302	(p=6.70e-03),	26831064	(p=9.90e-03),
1432	5250	SLC25A3	-	71	4	2.116e-06	21319273	(p=3.11e-04),	25963833	(p=2.60e-03),	24189400	(p=3.90e-03),	21113133	(p=5.30e-03),
1431	509	ATP5F1C	-	71	4	2.118e-06	24755837	(p=2.20e-03),	25963833	(p=2.60e-03),	24189400	(p=3.90e-03),	25852190	(p=5.90e-03),
1438	1495	CTNNA1	-	173	5	2.171e-06	25963833	(p=2.60e-03),	24189400	(p=3.90e-03),	18566211	(p=5.10e-03),	25852190	(p=5.90e-03),	26831064	(p=9.90e-03),
1441	6230	RPS25	-	72	4	2.225e-06	17361185	(p=8.00e-04),	25963833	(p=2.60e-03),	27129302	(p=6.70e-03),	26831064	(p=9.90e-03),
1440	2922	GRP	-	72	4	2.226e-06	13679857	(p=4.20e-03),	20596631	(p=4.20e-03),	16641105	(p=5.30e-03),	15750618	(p=6.10e-03),
1439	989	SEPT7	-	72	4	2.228e-06	27371349	(p=2.60e-03),	20035367	(p=3.70e-03),	27557506	(p=4.50e-03),	26831064	(p=9.90e-03),
1443	56925	LXN	-	18	3	2.293e-06	24399246	(p=7.01e-04),	25551472	(p=4.80e-03),	23028717	(p=8.20e-03),
1442	51550	CINP	-	18	3	2.295e-06	19889979	(p=1.00e-03),	21628470	(p=2.30e-03),	17273735	(p=2.90e-03),
1449	64083	GOLPH3	-	73	4	2.34e-06	26375441	(p=1.30e-03),	24595000	(p=4.50e-03),	22675169	(p=7.80e-03),	24175832	(p=9.80e-03),
1448	55165	CEP55	-	73	4	2.342e-06	25889801	(p=3.04e-04),	17237822	(p=4.50e-03),	24390615	(p=5.30e-03),	20400365	(p=8.00e-03),
1450	7019	TFAM	-	176	5	2.343e-06	26820294	(p=1.90e-03),	21467167	(p=4.50e-03),	27779689	(p=5.00e-03),	27878239	(p=8.50e-03),	25556274	(p=8.70e-03),
1447	7027	TFDP1	-	73	4	2.344e-06	25852190	(p=5.90e-03),	10082561	(p=5.90e-03),	8846921	(p=6.80e-03),	22094256	(p=7.10e-03),
1446	6193	RPS5	-	73	4	2.345e-06	21319273	(p=3.11e-04),	25963833	(p=2.60e-03),	27129302	(p=6.70e-03),	26831064	(p=9.90e-03),
1445	5304	PIP	-	73	4	2.347e-06	22817771	(p=9.01e-04),	25963833	(p=2.60e-03),	24862759	(p=2.70e-03),	23755096	(p=3.60e-03),
1444	1645	AKR1C1	-	73	4	2.348e-06	23165153	(p=5.40e-03),	23933386	(p=6.90e-03),	19487289	(p=7.50e-03),	16361083	(p=9.80e-03),
1453	7071	KLF10	-	74	4	2.465e-06	25728284	(p=5.40e-03),	21524276	(p=5.90e-03),	22094256	(p=7.10e-03),	24885297	(p=8.30e-03),
1452	6132	RPL8	-	74	4	2.467e-06	21319273	(p=3.11e-04),	17361185	(p=8.00e-04),	27129302	(p=6.70e-03),	26831064	(p=9.90e-03),
1451	1382	CRABP2	-	74	4	2.469e-06	21319273	(p=3.11e-04),	22010213	(p=3.90e-03),	26893190	(p=4.50e-03),	28502478	(p=5.30e-03),
1454	5395	PMS2	-	179	5	2.539e-06	18768816	(p=1.00e-03),	26423401	(p=1.00e-03),	23499907	(p=8.70e-03),	22968820	(p=9.80e-03),	25215298	(p=9.90e-03),
1459	259266	ASPM	-	75	4	2.592e-06	21923303	(p=3.14e-04),	17090670	(p=3.17e-04),	18636190	(p=2.00e-03),	25796627	(p=2.20e-03),
1458	25842	ASF1A	-	75	4	2.593e-06	28625518	(p=2.30e-03),	25963833	(p=2.60e-03),	12660173	(p=4.40e-03),	21113133	(p=5.30e-03),
1457	22803	XRN2	-	75	4	2.595e-06	24780295	(p=2.03e-04),	25963833	(p=2.60e-03),	24189400	(p=3.90e-03),	26831064	(p=9.90e-03),
1456	8664	EIF3D	-	75	4	2.597e-06	25963833	(p=2.60e-03),	25370813	(p=2.90e-03),	27035563	(p=4.20e-03),	25322666	(p=8.50e-03),
1455	1317	SLC31A1	-	75	4	2.599e-06	19529937	(p=3.17e-04),	27270317	(p=4.20e-03),	27384479	(p=4.50e-03),	24132751	(p=8.90e-03),
1461	728386	USP17L5	-	19	3	2.688e-06	20228808	(p=9.00e-04),	25963833	(p=2.60e-03),	20388806	(p=4.70e-03),
1460	64285	RHBDF1	-	19	3	2.69e-06	18524845	(p=1.60e-03),	18832597	(p=4.80e-03),	24648344	(p=7.80e-03),
1466	55210	ATAD3A	-	76	4	2.72e-06	24057885	(p=9.01e-04),	25963833	(p=2.60e-03),	24189400	(p=3.90e-03),	25852190	(p=5.90e-03),
1465	6141	RPL18	-	76	4	2.722e-06	21319273	(p=3.11e-04),	17361185	(p=8.00e-04),	25963833	(p=2.60e-03),	26831064	(p=9.90e-03),
1464	4507	MTAP	-	76	4	2.724e-06	25963833	(p=2.60e-03),	21135097	(p=4.50e-03),	16618910	(p=6.20e-03),	25426549	(p=7.20e-03),
1463	3198	HOXA1	-	76	4	2.726e-06	26791264	(p=1.20e-03),	24559685	(p=4.20e-03),	26707824	(p=6.60e-03),	25148682	(p=6.70e-03),
1462	3182	HNRNPAB	-	76	4	2.728e-06	25963833	(p=2.60e-03),	24189400	(p=3.90e-03),	20000738	(p=3.90e-03),	26831064	(p=9.90e-03),
1467	1639	DCTN1	-	182	5	2.73e-06	20978158	(p=1.30e-03),	28720576	(p=6.70e-03),	27129302	(p=6.70e-03),	26831064	(p=9.90e-03),	20679239	(p=9.90e-03),
1468	1116	CHI3L1	-	335	6	2.774e-06	20499402	(p=1.40e-03),	22056877	(p=3.80e-03),	21385870	(p=5.30e-03),	18092325	(p=5.40e-03),	21029458	(p=6.70e-03),	16818690	(p=8.00e-03),
1469	2526	FUT4	-	77	4	2.861e-06	21931765	(p=1.40e-03),	26427914	(p=2.20e-03),	20506505	(p=4.30e-03),	24232099	(p=8.50e-03),
1470	3183	HNRNPC	-	184	5	2.875e-06	21319273	(p=3.11e-04),	23585894	(p=3.13e-04),	25963833	(p=2.60e-03),	20000738	(p=3.90e-03),	16226712	(p=6.00e-03),
1471	1493	CTLA4	-	1005	9	2.886e-06	28007774	(p=3.13e-04),	27354668	(p=4.02e-04),	27249767	(p=1.60e-03),	27918555	(p=2.10e-03),	28716895	(p=3.00e-03),	25832655	(p=4.20e-03),	27249753	(p=5.30e-03),	23634660	(p=5.30e-03),	27249733	(p=8.20e-03),
1472	6249	CLIP1	-	78	4	3.007e-06	21989536	(p=5.90e-03),	25972084	(p=9.20e-03),	26831064	(p=9.90e-03),	20679239	(p=9.90e-03),
1473	4627	MYH9	-	340	6	3.009e-06	21319273	(p=3.11e-04),	25963833	(p=2.60e-03),	24189400	(p=3.90e-03),	28160562	(p=7.40e-03),	22366308	(p=9.80e-03),	26831064	(p=9.90e-03),
1475	3976	LIF	-	186	5	3.021e-06	25885043	(p=4.01e-04),	20570039	(p=3.90e-03),	24270418	(p=4.80e-03),	17332938	(p=8.00e-03),	20624457	(p=8.20e-03),
1474	1487	CTBP1	-	186	5	3.023e-06	27409664	(p=1.00e-03),	20964627	(p=4.40e-03),	23756565	(p=8.20e-03),	23303449	(p=8.30e-03),	23097625	(p=9.30e-03),
1476	401447	USP17L1	-	20	3	3.128e-06	20228808	(p=9.00e-04),	25963833	(p=2.60e-03),	20388806	(p=4.70e-03),
1477	23451	SF3B1	-	188	5	3.179e-06	24811221	(p=1.20e-03),	23594796	(p=2.20e-03),	25963833	(p=2.60e-03),	28445500	(p=7.50e-03),	26831064	(p=9.90e-03),
1479	5725	PTBP1	-	189	5	3.258e-06	21319273	(p=3.11e-04),	25963833	(p=2.60e-03),	26234680	(p=4.20e-03),	28106737	(p=7.40e-03),	26831064	(p=9.90e-03),
1478	3778	KCNMA1	-	189	5	3.26e-06	25796627	(p=2.20e-03),	19738431	(p=2.90e-03),	20808839	(p=4.80e-03),	23992640	(p=4.90e-03),	19640305	(p=6.20e-03),
1481	11082	ESM1	-	80	4	3.31e-06	22735811	(p=2.20e-03),	20821239	(p=2.90e-03),	23243026	(p=8.20e-03),	20616313	(p=9.80e-03),
1480	3093	UBE2K	-	80	4	3.312e-06	28270494	(p=2.05e-04),	18662541	(p=6.00e-04),	23933584	(p=1.40e-03),	23246971	(p=6.20e-03),
1483	8607	RUVBL1	-	190	5	3.335e-06	19845771	(p=4.00e-04),	18834951	(p=1.80e-03),	21320693	(p=4.80e-03),	25852190	(p=5.90e-03),	26831064	(p=9.90e-03),
1482	8314	BAP1	-	190	5	3.337e-06	25970771	(p=2.30e-03),	24347639	(p=3.60e-03),	18757409	(p=3.70e-03),	27984124	(p=7.40e-03),	27553041	(p=9.90e-03),
1484	58	ACTA1	-	348	6	3.412e-06	21319273	(p=3.11e-04),	17361185	(p=8.00e-04),	25963833	(p=2.60e-03),	24189400	(p=3.90e-03),	23353701	(p=8.30e-03),	18443296	(p=8.90e-03),
1486	51377	UCHL5	-	81	4	3.467e-06	24319254	(p=3.17e-04),	26907685	(p=4.30e-03),	27813535	(p=4.80e-03),	26831064	(p=9.90e-03),
1485	5325	PLAGL1	-	81	4	3.469e-06	21546906	(p=5.10e-03),	22659247	(p=6.10e-03),	15751035	(p=7.40e-03),	10597250	(p=8.30e-03),
1488	55771	PRR11	-	21	3	3.618e-06	25666944	(p=2.20e-03),	28574724	(p=2.20e-03),	23246489	(p=8.20e-03),
1487	51499	TRIAP1	-	21	3	3.621e-06	27428374	(p=2.50e-03),	15735665	(p=2.90e-03),	23684607	(p=6.60e-03),
1490	6047	RNF4	-	82	4	3.633e-06	25588990	(p=7.01e-04),	22661229	(p=1.40e-03),	26766492	(p=4.50e-03),	22661230	(p=5.30e-03),
1489	5420	PODXL	-	82	4	3.635e-06	21319273	(p=3.11e-04),	26017117	(p=1.00e-03),	25915207	(p=1.00e-03),	24821609	(p=3.30e-03),
1493	6137	RPL13	-	83	4	3.806e-06	21319273	(p=3.11e-04),	17361185	(p=8.00e-04),	25963833	(p=2.60e-03),	26381412	(p=4.50e-03),
1492	5691	PSMB3	-	83	4	3.809e-06	25963833	(p=2.60e-03),	20000738	(p=3.90e-03),	17671210	(p=4.50e-03),	21289309	(p=4.80e-03),
1491	1464	CSPG4	-	83	4	3.811e-06	18469852	(p=7.00e-04),	24334762	(p=1.00e-03),	22021902	(p=3.00e-03),	28098860	(p=5.40e-03),
1494	4773	NFATC2	-	197	5	3.951e-06	19900447	(p=6.00e-04),	26823495	(p=2.60e-03),	22079596	(p=5.90e-03),	22718120	(p=6.00e-03),	23762456	(p=9.80e-03),
1498	51341	ZBTB7A	-	84	4	3.981e-06	26713860	(p=4.40e-03),	22754333	(p=5.90e-03),	23924858	(p=9.00e-03),	22847180	(p=9.90e-03),
1497	9141	PDCD5	-	84	4	3.983e-06	22688731	(p=9.01e-04),	24469044	(p=2.10e-03),	20349137	(p=4.30e-03),	20398626	(p=4.50e-03),
1496	8668	EIF3I	-	84	4	3.986e-06	21319273	(p=3.11e-04),	17361185	(p=8.00e-04),	27371349	(p=2.60e-03),	26831064	(p=9.90e-03),
1495	293	SLC25A6	-	84	4	3.989e-06	25963833	(p=2.60e-03),	24189400	(p=3.90e-03),	20000738	(p=3.90e-03),	16226712	(p=6.00e-03),
1501	117145	THEM4	-	22	3	4.151e-06	22309289	(p=3.20e-03),	27447863	(p=6.60e-03),	24670654	(p=8.20e-03),
1500	65975	STK33	-	22	3	4.153e-06	22451720	(p=2.80e-03),	21742770	(p=4.10e-03),	25603720	(p=6.20e-03),
1499	8852	AKAP4	-	22	3	4.156e-06	26590805	(p=3.14e-04),	23764900	(p=4.50e-03),	23478221	(p=9.50e-03),
1503	8665	EIF3F	-	86	4	4.361e-06	25963833	(p=2.60e-03),	27371349	(p=2.60e-03),	23725059	(p=4.50e-03),	26988917	(p=6.20e-03),
1502	5987	TRIM27	-	86	4	4.363e-06	23342271	(p=2.90e-03),	19351825	(p=5.10e-03),	26568293	(p=7.00e-03),	22082156	(p=9.80e-03),
1504	5027	P2RX7	-	366	6	4.493e-06	23204228	(p=3.11e-04),	24312495	(p=3.90e-03),	25031337	(p=4.50e-03),	26358881	(p=5.90e-03),	23250993	(p=7.10e-03),	20605778	(p=7.50e-03),
1505	6688	SPI1	-	203	5	4.543e-06	28415748	(p=4.01e-04),	23212521	(p=4.10e-03),	26657848	(p=5.30e-03),	25987019	(p=6.70e-03),	28481873	(p=9.40e-03),
1510	10808	HSPH1	-	87	4	4.546e-06	25963833	(p=2.60e-03),	25852190	(p=5.90e-03),	27819670	(p=8.20e-03),	26831064	(p=9.90e-03),
1509	6558	SLC12A2	-	87	4	4.549e-06	24555568	(p=1.20e-03),	24755837	(p=2.20e-03),	24944475	(p=4.50e-03),	25852190	(p=5.90e-03),
1508	5694	PSMB6	-	87	4	4.552e-06	21319273	(p=3.11e-04),	25963833	(p=2.60e-03),	27371349	(p=2.60e-03),	21320693	(p=4.80e-03),
1507	5174	PDZK1	-	87	4	4.555e-06	23547718	(p=2.60e-03),	28692056	(p=2.70e-03),	26183824	(p=6.70e-03),	24869908	(p=6.90e-03),
1511	50943	FOXP3	-	807	8	4.557e-06	27189164	(p=3.08e-04),	22431701	(p=1.40e-03),	28716029	(p=1.60e-03),	27431260	(p=3.90e-03),	27432879	(p=5.00e-03),	23201402	(p=5.00e-03),	19628330	(p=6.60e-03),	18008005	(p=6.70e-03),
1506	1975	EIF4B	-	87	4	4.558e-06	17361185	(p=8.00e-04),	25129346	(p=2.30e-03),	26848623	(p=5.90e-03),	23749639	(p=9.90e-03),
1512	3678	ITGA5	-	369	6	4.682e-06	25808196	(p=3.06e-04),	28988530	(p=4.02e-04),	24434435	(p=3.90e-03),	21170718	(p=4.50e-03),	19617714	(p=6.10e-03),	25824336	(p=7.50e-03),
1519	2078	ERG	-	370	6	4.733e-06	26026052	(p=6.00e-04),	27249694	(p=9.01e-04),	24504051	(p=2.60e-03),	23554889	(p=3.80e-03),	23728339	(p=4.20e-03),	21394739	(p=6.10e-03),
1513	51065	RPS27L	-	23	3	4.734e-06	25963833	(p=2.60e-03),	24189400	(p=3.90e-03),	18056458	(p=6.70e-03),
1518	9221	NOLC1	-	88	4	4.734e-06	25963833	(p=2.60e-03),	25852190	(p=5.90e-03),	27129302	(p=6.70e-03),	26831064	(p=9.90e-03),
1514	375	ARF1	-	205	5	4.737e-06	21319273	(p=3.11e-04),	22158626	(p=1.00e-03),	27213581	(p=1.20e-03),	21478909	(p=4.00e-03),	26908458	(p=9.50e-03),
1517	6480	ST6GAL1	-	88	4	4.737e-06	28154177	(p=9.01e-04),	27986075	(p=1.50e-03),	27340870	(p=3.80e-03),	27216178	(p=5.00e-03),
1516	5270	SERPINE2	-	88	4	4.74e-06	23648065	(p=7.80e-03),	27221371	(p=8.70e-03),	19584287	(p=9.20e-03),	20942929	(p=9.90e-03),
1515	5266	PI3	-	88	4	4.743e-06	23320734	(p=2.30e-03),	25195861	(p=3.40e-03),	24469047	(p=3.90e-03),	18092325	(p=5.40e-03),
1525	51434	ANAPC7	-	89	4	4.931e-06	10548110	(p=4.50e-03),	19826003	(p=4.80e-03),	11340163	(p=6.70e-03),	21596315	(p=8.50e-03),
1524	6201	RPS7	-	89	4	4.934e-06	21319273	(p=3.11e-04),	25963833	(p=2.60e-03),	27129302	(p=6.70e-03),	26831064	(p=9.90e-03),
1523	6128	RPL6	-	89	4	4.937e-06	21319273	(p=3.11e-04),	22043320	(p=7.50e-03),	12882984	(p=8.20e-03),	26831064	(p=9.90e-03),
1522	5786	PTPRA	-	89	4	4.94e-06	23318421	(p=2.50e-03),	24189400	(p=3.90e-03),	23532252	(p=5.90e-03),	11676480	(p=8.90e-03),
1521	5214	PFKP	-	89	4	4.944e-06	25963833	(p=2.60e-03),	25932951	(p=2.90e-03),	27049827	(p=4.50e-03),	26831064	(p=9.90e-03),
1520	4209	MEF2D	-	89	4	4.947e-06	25733682	(p=3.90e-03),	25472877	(p=4.80e-03),	22094256	(p=7.10e-03),	28498474	(p=7.50e-03),
1528	3728	JUP	-	208	5	5.038e-06	21319273	(p=3.11e-04),	25963833	(p=2.60e-03),	9535896	(p=3.90e-03),	23233089	(p=6.60e-03),	15942628	(p=9.90e-03),
1527	186	AGTR2	-	208	5	5.042e-06	19996275	(p=3.60e-03),	24391821	(p=4.50e-03),	18344519	(p=4.50e-03),	18059164	(p=7.50e-03),	20181281	(p=9.90e-03),
1526	59	ACTA2	-	208	5	5.045e-06	24755837	(p=2.20e-03),	25963833	(p=2.60e-03),	24189400	(p=3.90e-03),	25852190	(p=5.90e-03),	18443296	(p=8.90e-03),
1531	79026	AHNAK	-	90	4	5.135e-06	21319273	(p=3.11e-04),	25963833	(p=2.60e-03),	24189400	(p=3.90e-03),	26831064	(p=9.90e-03),
1530	10733	PLK4	-	90	4	5.139e-06	25043604	(p=2.50e-03),	27872092	(p=2.60e-03),	20923822	(p=8.70e-03),	24498222	(p=9.90e-03),
1529	1373	CPS1	-	90	4	5.142e-06	28376202	(p=3.15e-04),	22623531	(p=1.70e-03),	20000738	(p=3.90e-03),	28538732	(p=8.00e-03),
1532	1910	EDNRB	-	209	5	5.144e-06	24651527	(p=2.30e-03),	19040731	(p=3.60e-03),	12875994	(p=7.20e-03),	24145738	(p=8.50e-03),	24995714	(p=8.50e-03),
1534	143686	SESN3	-	24	3	5.333e-06	27881463	(p=1.00e-03),	28869600	(p=4.20e-03),	17510393	(p=6.60e-03),
1533	4113	MAGEB2	-	24	3	5.336e-06	17361185	(p=8.00e-04),	26831064	(p=9.90e-03),	26468294	(p=9.90e-03),
1539	200315	APOBEC3A	-	91	4	5.341e-06	28655787	(p=9.84e-05),	28232385	(p=8.20e-03),	23977391	(p=8.30e-03),	26918916	(p=9.90e-03),
1538	6449	SGTA	-	91	4	5.344e-06	25027991	(p=1.00e-03),	27371349	(p=2.60e-03),	22733359	(p=3.90e-03),	23857189	(p=5.10e-03),
1537	5142	PDE4B	-	91	4	5.348e-06	22529021	(p=2.50e-03),	23451206	(p=2.60e-03),	21742807	(p=3.90e-03),	11839681	(p=9.80e-03),
1536	3927	LASP1	-	91	4	5.351e-06	26729195	(p=2.90e-03),	27156963	(p=3.60e-03),	27840958	(p=4.00e-03),	25852190	(p=5.90e-03),
1535	27	ABL2	-	91	4	5.355e-06	21892207	(p=1.50e-03),	15886098	(p=6.70e-03),	22777352	(p=6.70e-03),	24367707	(p=7.20e-03),
1540	2919	CXCL1	-	212	5	5.485e-06	19435811	(p=1.00e-03),	23027620	(p=6.70e-03),	26499374	(p=8.20e-03),	26104296	(p=8.30e-03),	16567391	(p=9.00e-03),
1544	51426	POLK	-	92	4	5.561e-06	15817457	(p=1.00e-03),	23056190	(p=3.70e-03),	16611994	(p=4.40e-03),	24948471	(p=6.70e-03),
1543	9965	FGF19	-	92	4	5.564e-06	28951455	(p=1.20e-03),	28069043	(p=2.10e-03),	21747170	(p=4.00e-03),	28906590	(p=5.20e-03),
1542	5789	PTPRD	-	92	4	5.568e-06	24189400	(p=3.90e-03),	26267899	(p=3.90e-03),	19478061	(p=4.30e-03),	25831062	(p=6.20e-03),
1541	1796	DOK1	-	92	4	5.572e-06	21856257	(p=2.70e-03),	25043303	(p=6.70e-03),	28396148	(p=9.90e-03),	21690289	(p=9.90e-03),
1545	3192	HNRNPU	-	214	5	5.724e-06	21319273	(p=3.11e-04),	25963833	(p=2.60e-03),	24189400	(p=3.90e-03),	26381412	(p=4.50e-03),	26831064	(p=9.90e-03),
1548	7284	TUFM	-	93	4	5.792e-06	21319273	(p=3.11e-04),	26876213	(p=1.40e-03),	25963833	(p=2.60e-03),	24189400	(p=3.90e-03),
1547	6781	STC1	-	93	4	5.796e-06	25740019	(p=1.40e-03),	21465530	(p=7.80e-03),	28350121	(p=9.20e-03),	26577859	(p=9.80e-03),
1546	2118	ETV4	-	93	4	5.8e-06	21679465	(p=3.16e-04),	26238631	(p=3.20e-03),	26452058	(p=6.70e-03),	16652376	(p=9.80e-03),
1556	261726	TIPRL	-	25	3	5.97e-06	18614045	(p=1.40e-03),	22841785	(p=2.80e-03),	26717153	(p=8.30e-03),
1549	10059	DNM1L	-	216	5	5.973e-06	27941873	(p=2.60e-03),	22511751	(p=4.50e-03),	26114658	(p=4.80e-03),	28079887	(p=6.70e-03),	23334860	(p=8.00e-03),
1555	253738	EBF3	-	25	3	5.974e-06	19996307	(p=1.90e-03),	17018599	(p=2.10e-03),	18559491	(p=7.80e-03),
1554	57804	POLD4	-	25	3	5.978e-06	20861182	(p=1.00e-03),	24691096	(p=6.80e-03),	23913683	(p=9.50e-03),
1553	55799	CACNA2D3	-	25	3	5.982e-06	23649311	(p=3.20e-03),	27583705	(p=7.80e-03),	23560067	(p=9.90e-03),
1552	29948	OSGIN1	-	25	3	5.986e-06	15569677	(p=1.40e-03),	24417816	(p=3.30e-03),	19578798	(p=3.90e-03),
1551	11334	TUSC2	-	25	3	5.99e-06	26053020	(p=3.09e-04),	24146957	(p=3.16e-04),	17486070	(p=4.60e-03),
1550	5914	RARA	-	387	6	5.991e-06	26728137	(p=1.00e-03),	28412739	(p=2.60e-03),	26026090	(p=3.00e-03),	12805378	(p=3.00e-03),	19458357	(p=7.00e-03),	28035062	(p=8.70e-03),
1559	554313	HIST2H4B	-	94	4	6.003e-06	15504738	(p=3.15e-04),	25963833	(p=2.60e-03),	14585971	(p=7.00e-03),	16131487	(p=8.60e-03),
1558	9532	BAG2	-	94	4	6.006e-06	25963833	(p=2.60e-03),	22451720	(p=2.80e-03),	25852190	(p=5.90e-03),	25356737	(p=8.30e-03),
1557	6202	RPS8	-	94	4	6.01e-06	21319273	(p=3.11e-04),	17361185	(p=8.00e-04),	25963833	(p=2.60e-03),	26831064	(p=9.90e-03),
1560	23405	DICER1	-	388	6	6.04e-06	19082437	(p=3.08e-04),	26631032	(p=3.16e-04),	25115815	(p=2.70e-03),	24846461	(p=2.80e-03),	28167508	(p=5.00e-03),	26965998	(p=5.30e-03),
1561	10643	IGF2BP3	-	217	5	6.062e-06	21319273	(p=3.11e-04),	21757716	(p=1.40e-03),	28381175	(p=3.90e-03),	26158423	(p=9.20e-03),	26831064	(p=9.90e-03),
1565	10857	PGRMC1	-	95	4	6.238e-06	25596698	(p=3.06e-04),	21918976	(p=2.90e-03),	25304370	(p=3.90e-03),	20164297	(p=6.70e-03),
1564	7083	TK1	-	95	4	6.241e-06	15353126	(p=1.00e-03),	20554529	(p=1.60e-03),	9575153	(p=3.00e-03),	14719072	(p=4.50e-03),
1563	5516	PPP2CB	-	95	4	6.245e-06	11531413	(p=2.05e-04),	26280018	(p=4.03e-04),	24189400	(p=3.90e-03),	17210576	(p=4.00e-03),
1562	1665	DHX15	-	95	4	6.249e-06	21319273	(p=3.11e-04),	17361185	(p=8.00e-04),	25963833	(p=2.60e-03),	26831064	(p=9.90e-03),
1568	6456	SH3GL2	-	96	4	6.492e-06	23814487	(p=2.90e-03),	26888829	(p=4.50e-03),	20512084	(p=5.30e-03),	24736727	(p=7.30e-03),
1567	5422	POLA1	-	96	4	6.496e-06	25924900	(p=1.20e-03),	22623531	(p=1.70e-03),	19177015	(p=4.50e-03),	10877824	(p=8.70e-03),
1566	1937	EEF1G	-	96	4	6.5e-06	21319273	(p=3.11e-04),	25963833	(p=2.60e-03),	25852190	(p=5.90e-03),	26831064	(p=9.90e-03),
1573	54962	TIPIN	-	26	3	6.672e-06	17116885	(p=2.60e-03),	26004086	(p=3.70e-03),	17102137	(p=8.20e-03),
1572	27198	HCAR1	-	26	3	6.676e-06	26208712	(p=3.11e-04),	27765922	(p=4.50e-03),	28258841	(p=5.50e-03),
1571	23194	FBXL7	-	26	3	6.68e-06	28218735	(p=4.50e-03),	28614300	(p=7.20e-03),	15070733	(p=7.50e-03),
1570	10962	MLLT11	-	26	3	6.685e-06	22761939	(p=1.00e-03),	27259262	(p=6.10e-03),	28475127	(p=6.70e-03),
1569	957	ENTPD5	-	26	3	6.689e-06	21074248	(p=2.90e-03),	19117992	(p=6.10e-03),	16465363	(p=9.90e-03),
1575	7416	VDAC1	-	222	5	6.713e-06	21319273	(p=3.11e-04),	27080741	(p=1.00e-03),	25448878	(p=2.80e-03),	22389449	(p=4.80e-03),	26716410	(p=4.80e-03),
1574	3055	HCK	-	222	5	6.717e-06	22623531	(p=1.70e-03),	18794796	(p=5.30e-03),	24229420	(p=5.90e-03),	27143257	(p=6.50e-03),	17535448	(p=6.60e-03),
1579	10280	SIGMAR1	-	97	4	6.718e-06	24006496	(p=3.80e-03),	26792723	(p=6.70e-03),	24634165	(p=7.00e-03),	28235766	(p=9.90e-03),
1578	10130	PDIA6	-	97	4	6.722e-06	21319273	(p=3.11e-04),	25963833	(p=2.60e-03),	24189400	(p=3.90e-03),	20000738	(p=3.90e-03),
1577	8881	CDC16	-	97	4	6.727e-06	10548110	(p=4.50e-03),	19826003	(p=4.80e-03),	11340163	(p=6.70e-03),	17827148	(p=9.20e-03),
1576	6130	RPL7A	-	97	4	6.731e-06	17361185	(p=8.00e-04),	24755837	(p=2.20e-03),	25963833	(p=2.60e-03),	26831064	(p=9.90e-03),
1583	26227	PHGDH	-	98	4	6.982e-06	21319273	(p=3.11e-04),	25963833	(p=2.60e-03),	28951458	(p=4.40e-03),	26831064	(p=9.90e-03),
1582	1366	CLDN7	-	98	4	6.986e-06	21193919	(p=5.80e-03),	25500541	(p=6.70e-03),	23433123	(p=7.10e-03),	21641901	(p=8.70e-03),
1580	3276	PRMT1	-	224	5	6.99e-06	21319273	(p=3.11e-04),	25963833	(p=2.60e-03),	22917032	(p=3.70e-03),	26934120	(p=5.30e-03),	26831064	(p=9.90e-03),
1581	191	AHCY	-	98	4	6.991e-06	21319273	(p=3.11e-04),	24755837	(p=2.20e-03),	25963833	(p=2.60e-03),	26831064	(p=9.90e-03),
1586	112399	EGLN3	-	99	4	7.257e-06	22087251	(p=3.12e-04),	26223520	(p=2.70e-03),	19786027	(p=4.80e-03),	20978507	(p=7.00e-03),
1589	5727	PTCH1	-	226	5	7.258e-06	11331587	(p=1.20e-03),	24733827	(p=4.20e-03),	23493353	(p=4.50e-03),	9926943	(p=5.30e-03),	19502428	(p=5.30e-03),
1585	7175	TPR	-	99	4	7.261e-06	25963833	(p=2.60e-03),	20479123	(p=4.20e-03),	25789545	(p=6.70e-03),	26831064	(p=9.90e-03),
1588	1445	CSK	-	226	5	7.262e-06	21782877	(p=1.70e-03),	26091350	(p=1.70e-03),	16859511	(p=2.10e-03),	25963833	(p=2.60e-03),	21156787	(p=3.40e-03),
1584	6434	TRA2B	-	99	4	7.266e-06	26298634	(p=4.50e-03),	22094256	(p=7.10e-03),	25342468	(p=9.70e-03),	26831064	(p=9.90e-03),
1587	71	ACTG1	-	226	5	7.267e-06	17361185	(p=8.00e-04),	25963833	(p=2.60e-03),	24189400	(p=3.90e-03),	9535896	(p=3.90e-03),	18443296	(p=8.90e-03),
1593	79733	E2F8	-	27	3	7.407e-06	26089541	(p=6.50e-03),	28270228	(p=8.40e-03),	27683099	(p=9.20e-03),
1592	51659	GINS2	-	27	3	7.412e-06	21082043	(p=4.50e-03),	24273454	(p=5.00e-03),	28405687	(p=5.90e-03),
1591	10039	PARP3	-	27	3	7.416e-06	25255219	(p=3.80e-03),	26040766	(p=4.50e-03),	27579892	(p=5.30e-03),
1590	513	ATP5F1D	-	27	3	7.421e-06	21319273	(p=3.11e-04),	22623531	(p=1.70e-03),	25852190	(p=5.90e-03),
1595	23193	GANAB	-	100	4	7.511e-06	21319273	(p=3.11e-04),	25963833	(p=2.60e-03),	20000738	(p=3.90e-03),	26831064	(p=9.90e-03),
1594	10514	MYBBP1A	-	100	4	7.516e-06	20177074	(p=3.00e-03),	22339894	(p=5.90e-03),	25303791	(p=9.90e-03),	26831064	(p=9.90e-03),
1599	10574	CCT7	-	101	4	7.796e-06	21319273	(p=3.11e-04),	25963833	(p=2.60e-03),	25852190	(p=5.90e-03),	26831064	(p=9.90e-03),
1598	10382	TUBB4A	-	101	4	7.801e-06	23912453	(p=1.70e-03),	25963833	(p=2.60e-03),	25852190	(p=5.90e-03),	27129302	(p=6.70e-03),
1597	8361	HIST1H4F	-	101	4	7.806e-06	15504738	(p=3.15e-04),	25963833	(p=2.60e-03),	26381412	(p=4.50e-03),	14585971	(p=7.00e-03),
1596	2319	FLOT2	-	101	4	7.811e-06	25053596	(p=2.90e-03),	28188157	(p=5.30e-03),	25738752	(p=7.70e-03),	23146906	(p=9.80e-03),
1600	6927	HNF1A	-	409	6	7.944e-06	22798294	(p=1.00e-03),	25793983	(p=1.40e-03),	15542842	(p=4.00e-03),	21747169	(p=5.00e-03),	25233928	(p=6.10e-03),	20568120	(p=7.10e-03),
1606	51588	PIAS4	-	102	4	8.073e-06	26708148	(p=1.20e-03),	22661230	(p=5.30e-03),	20016603	(p=5.60e-03),	25614517	(p=6.90e-03),
1605	10128	LRPPRC	-	102	4	8.078e-06	21319273	(p=3.11e-04),	25963833	(p=2.60e-03),	24189400	(p=3.90e-03),	25379610	(p=9.20e-03),
1604	7410	VAV2	-	102	4	8.083e-06	18829495	(p=5.00e-03),	15618286	(p=5.30e-03),	26910843	(p=6.10e-03),	24858039	(p=6.70e-03),
1603	5585	PKN1	-	102	4	8.088e-06	22623531	(p=1.70e-03),	20228790	(p=5.30e-03),	11134534	(p=8.00e-03),	28875501	(p=8.20e-03),
1602	1808	DPYSL2	-	102	4	8.093e-06	21319273	(p=3.11e-04),	25963833	(p=2.60e-03),	25760044	(p=6.10e-03),	26555036	(p=6.70e-03),
1601	31	ACACA	-	102	4	8.098e-06	27693630	(p=4.00e-04),	19723093	(p=3.90e-03),	26452058	(p=6.70e-03),	28081256	(p=7.30e-03),
1612	80760	ITIH5	-	28	3	8.193e-06	25093535	(p=2.50e-03),	26252352	(p=6.70e-03),	28231808	(p=8.70e-03),
1611	79633	FAT4	-	28	3	8.198e-06	26575609	(p=4.50e-03),	26633557	(p=5.90e-03),	25679223	(p=9.00e-03),
1610	64101	LRRC4	-	28	3	8.203e-06	16077900	(p=2.60e-03),	21809374	(p=7.10e-03),	27884160	(p=8.20e-03),
1609	55665	URGCP	-	28	3	8.208e-06	22815774	(p=1.50e-03),	25947641	(p=4.50e-03),	25835972	(p=9.00e-03),
1608	54998	AURKAIP1	-	28	3	8.214e-06	21319273	(p=3.11e-04),	17957726	(p=4.30e-03),	21932983	(p=4.80e-03),
1607	22944	KIN	-	28	3	8.219e-06	12751957	(p=1.50e-03),	21980430	(p=2.20e-03),	12754299	(p=6.70e-03),
1613	7186	TRAF2	-	413	6	8.327e-06	25852190	(p=5.90e-03),	21119000	(p=6.40e-03),	24429366	(p=7.80e-03),	22585859	(p=8.30e-03),	23188828	(p=8.70e-03),	26011589	(p=9.20e-03),
1615	389421	LIN28B	-	103	4	8.347e-06	28693523	(p=4.02e-04),	25638158	(p=1.60e-03),	24386298	(p=7.50e-03),	26158423	(p=9.20e-03),
1614	3858	KRT10	-	103	4	8.352e-06	17361185	(p=8.00e-04),	2465278	(p=1.80e-03),	24434152	(p=3.10e-03),	26125866	(p=7.00e-03),
1616	1374	CPT1A	-	104	4	8.669e-06	26716645	(p=1.00e-03),	26799588	(p=3.70e-03),	26276667	(p=3.80e-03),	18253084	(p=6.10e-03),
1618	8359	HIST1H4A	-	236	5	8.795e-06	25963833	(p=2.60e-03),	20000738	(p=3.90e-03),	16226712	(p=6.00e-03),	28465257	(p=6.70e-03),	14585971	(p=7.00e-03),
1617	5573	PRKAR1A	-	236	5	8.801e-06	20824711	(p=1.00e-03),	16582606	(p=4.50e-03),	25852190	(p=5.90e-03),	25268545	(p=8.50e-03),	12812976	(p=9.90e-03),
1619	6623	SNCG	-	105	4	8.989e-06	24431077	(p=4.70e-03),	12121974	(p=4.80e-03),	14576821	(p=6.90e-03),	22201822	(p=9.80e-03),
1623	85477	SCIN	-	29	3	9.071e-06	24212916	(p=4.20e-03),	25303873	(p=4.50e-03),	25174406	(p=9.30e-03),
1622	79834	PEAK1	-	29	3	9.077e-06	25261239	(p=1.40e-03),	26267863	(p=4.00e-03),	22589274	(p=5.90e-03),
1621	55159	RFWD3	-	29	3	9.082e-06	21558276	(p=2.10e-03),	20173098	(p=2.30e-03),	28691929	(p=8.70e-03),
1620	25852	ARMC8	-	29	3	9.088e-06	24189400	(p=3.90e-03),	28720576	(p=6.70e-03),	24894675	(p=9.50e-03),
1627	27178	IL37	-	107	4	9.643e-06	26791086	(p=2.10e-03),	26464282	(p=3.90e-03),	27835881	(p=8.30e-03),	28433890	(p=9.20e-03),
1626	8828	NRP2	-	107	4	9.649e-06	28096505	(p=3.15e-04),	22971992	(p=5.00e-04),	21747928	(p=2.10e-03),	18182619	(p=4.80e-03),
1625	6634	SNRPD3	-	107	4	9.655e-06	25963833	(p=2.60e-03),	27371349	(p=2.60e-03),	27129302	(p=6.70e-03),	26831064	(p=9.90e-03),
1624	2317	FLNB	-	107	4	9.661e-06	21319273	(p=3.11e-04),	25963833	(p=2.60e-03),	23648065	(p=7.80e-03),	26831064	(p=9.90e-03),
1628	1844	DUSP2	-	30	3	1.004e-05	25596742	(p=2.70e-03),	21490398	(p=3.60e-03),	28652251	(p=4.10e-03),
1629	64400	AKTIP	-	30	3	1.004e-05	27535835	(p=4.01e-04),	21424602	(p=3.20e-03),	25151576	(p=9.90e-03),
1631	2729	GCLC	-	109	4	1.035e-05	28265008	(p=3.16e-04),	26520442	(p=3.90e-03),	29549912	(p=4.20e-03),	16491484	(p=6.10e-03),
1630	1001	CDH3	-	109	4	1.036e-05	24189400	(p=3.90e-03),	12876286	(p=4.40e-03),	21317933	(p=4.80e-03),	25269858	(p=6.60e-03),
1632	7706	TRIM25	-	110	4	1.073e-05	12943693	(p=2.20e-03),	25963833	(p=2.60e-03),	22082156	(p=9.80e-03),	26831064	(p=9.90e-03),
1633	29110	TBK1	-	247	5	1.087e-05	25963833	(p=2.60e-03),	21492457	(p=2.70e-03),	24468793	(p=3.30e-03),	23836654	(p=4.50e-03),	24962318	(p=7.80e-03),
1635	8811	GALR2	-	31	3	1.106e-05	24168112	(p=1.30e-03),	24568968	(p=2.90e-03),	24122450	(p=9.90e-03),
1636	64112	MOAP1	-	31	3	1.106e-05	26269600	(p=4.30e-03),	25998847	(p=4.50e-03),	27721409	(p=4.70e-03),
1637	655	BMP7	-	248	5	1.106e-05	21317922	(p=2.90e-03),	17909016	(p=4.20e-03),	26986967	(p=4.40e-03),	23243027	(p=5.00e-03),	15994952	(p=7.50e-03),
1634	4063	LY9	-	31	3	1.107e-05	26799423	(p=4.20e-03),	24376606	(p=4.50e-03),	21606160	(p=9.30e-03),
1638	2821	GPI	-	111	4	1.108e-05	21319273	(p=3.11e-04),	14566819	(p=4.30e-03),	17925402	(p=6.70e-03),	26831064	(p=9.90e-03),
1639	6789	STK4	-	111	4	1.108e-05	23419720	(p=2.10e-03),	28152516	(p=4.50e-03),	22619175	(p=4.80e-03),	21516123	(p=7.10e-03),
1640	4086	SMAD1	-	249	5	1.125e-05	19269967	(p=7.01e-04),	22452883	(p=1.00e-03),	24021264	(p=4.50e-03),	15516492	(p=6.20e-03),	24047927	(p=8.50e-03),
1642	10575	CCT4	-	112	4	1.146e-05	21319273	(p=3.11e-04),	25963833	(p=2.60e-03),	25852190	(p=5.90e-03),	26831064	(p=9.90e-03),
1641	6281	S100A10	-	112	4	1.147e-05	24189400	(p=3.90e-03),	26465153	(p=8.00e-03),	23598417	(p=8.20e-03),	9369453	(p=9.70e-03),
1643	8290	HIST3H3	-	253	5	1.213e-05	25963833	(p=2.60e-03),	15619633	(p=2.60e-03),	25690891	(p=4.00e-03),	21193919	(p=5.80e-03),	16226712	(p=6.00e-03),
1644	1847	DUSP5	-	32	3	1.213e-05	26967242	(p=2.30e-03),	12944906	(p=4.50e-03),	23402999	(p=5.90e-03),
1645	10627	MYL12A	-	32	3	1.213e-05	22909821	(p=3.14e-04),	25963833	(p=2.60e-03),	24189400	(p=3.90e-03),
1647	5893	RAD52	-	114	4	1.225e-05	26013599	(p=4.80e-03),	23209746	(p=5.30e-03),	23836560	(p=5.30e-03),	28549257	(p=9.90e-03),
1648	6091	ROBO1	-	114	4	1.225e-05	26081620	(p=5.20e-03),	21686327	(p=6.70e-03),	25955714	(p=7.30e-03),	17671114	(p=8.50e-03),
1646	3636	INPPL1	-	114	4	1.226e-05	16842970	(p=2.40e-03),	24802135	(p=3.20e-03),	26201869	(p=6.70e-03),	26123392	(p=9.50e-03),
1649	3172	HNF4A	-	444	6	1.226e-05	25242412	(p=1.00e-03),	25410163	(p=1.40e-03),	28726775	(p=4.50e-03),	25808746	(p=5.40e-03),	27050273	(p=8.60e-03),	25355887	(p=9.90e-03),
1650	94025	MUC16	-	255	5	1.255e-05	28196872	(p=7.01e-04),	24447304	(p=1.00e-03),	25963833	(p=2.60e-03),	21785467	(p=2.60e-03),	21852110	(p=9.20e-03),
1652	3604	TNFRSF9	-	115	4	1.265e-05	19759901	(p=1.20e-03),	26113085	(p=2.10e-03),	22797667	(p=2.20e-03),	27496866	(p=2.20e-03),
1653	26354	GNL3	-	115	4	1.265e-05	27998760	(p=1.60e-03),	28412352	(p=5.40e-03),	19823871	(p=8.90e-03),	26517370	(p=9.90e-03),
1651	2911	GRM1	-	115	4	1.266e-05	21681448	(p=2.90e-03),	25859923	(p=3.70e-03),	22798429	(p=6.70e-03),	17332361	(p=6.70e-03),
1654	8467	SMARCA5	-	116	4	1.307e-05	21319273	(p=3.11e-04),	26666816	(p=2.60e-03),	25377162	(p=8.20e-03),	26831064	(p=9.90e-03),
1655	29127	RACGAP1	-	116	4	1.307e-05	27121792	(p=4.01e-04),	27216196	(p=1.70e-03),	26018753	(p=3.10e-03),	15863513	(p=4.50e-03),
1658	137492	VPS37A	-	33	3	1.323e-05	27311861	(p=4.20e-03),	28458158	(p=7.80e-03),	22016507	(p=9.40e-03),
1657	55904	KMT2E	-	33	3	1.324e-05	18573682	(p=7.00e-04),	20439461	(p=1.90e-03),	21908553	(p=3.80e-03),
1656	54904	NSD3	-	33	3	1.325e-05	27285764	(p=2.90e-03),	23011637	(p=3.70e-03),	24051013	(p=8.40e-03),
1659	1500	CTNND1	-	259	5	1.346e-05	19284555	(p=1.40e-03),	25963833	(p=2.60e-03),	24189400	(p=3.90e-03),	9535896	(p=3.90e-03),	21317933	(p=4.80e-03),
1661	57591	MKL1	-	117	4	1.348e-05	27435395	(p=1.00e-03),	23853104	(p=2.20e-03),	24495796	(p=3.90e-03),	28592291	(p=4.80e-03),
1660	7159	TP53BP2	-	117	4	1.349e-05	24312201	(p=4.80e-03),	28179588	(p=5.30e-03),	26438046	(p=6.60e-03),	27473084	(p=9.20e-03),
1662	163	AP2B1	-	118	4	1.393e-05	25963833	(p=2.60e-03),	24189400	(p=3.90e-03),	25852190	(p=5.90e-03),	26831064	(p=9.90e-03),
1671	121642	ALKBH2	-	34	3	1.439e-05	23258843	(p=1.90e-03),	21155885	(p=3.40e-03),	23279696	(p=3.90e-03),
1670	81788	NUAK2	-	34	3	1.44e-05	24785407	(p=5.30e-03),	23831117	(p=8.50e-03),	21460252	(p=9.90e-03),
1668	55367	PIDD1	-	34	3	1.441e-05	20395368	(p=3.18e-04),	26846109	(p=2.00e-03),	25936804	(p=3.10e-03),
1669	58490	RPRD1B	-	34	3	1.441e-05	29402413	(p=8.00e-04),	28369091	(p=1.40e-03),	24452636	(p=2.30e-03),
1667	27246	RNF115	-	34	3	1.442e-05	24403860	(p=1.00e-03),	28536406	(p=2.50e-03),	24027428	(p=4.30e-03),
1666	25875	LETMD1	-	34	3	1.443e-05	24126909	(p=1.30e-03),	20423485	(p=1.40e-03),	21138632	(p=5.30e-03),
1665	8812	CCNK	-	34	3	1.444e-05	22623531	(p=1.70e-03),	25712099	(p=6.70e-03),	20930849	(p=8.20e-03),
1664	8731	RNMT	-	34	3	1.445e-05	24763612	(p=3.07e-04),	25963833	(p=2.60e-03),	26831064	(p=9.90e-03),
1663	8347	HIST1H2BC	-	34	3	1.446e-05	25963833	(p=2.60e-03),	26381412	(p=4.50e-03),	22082156	(p=9.80e-03),
1673	3015	H2AFZ	-	120	4	1.479e-05	25963833	(p=2.60e-03),	26863632	(p=5.30e-03),	23245330	(p=5.90e-03),	27569210	(p=8.30e-03),
1672	2189	FANCG	-	120	4	1.48e-05	17671210	(p=4.50e-03),	21750350	(p=4.50e-03),	12861027	(p=5.30e-03),	15192709	(p=8.00e-03),
1675	6497	SKI	-	121	4	1.526e-05	27473823	(p=2.10e-03),	22227247	(p=4.80e-03),	15806149	(p=6.60e-03),	14712482	(p=6.70e-03),
1674	5704	PSMC4	-	121	4	1.527e-05	22370480	(p=2.00e-04),	27371349	(p=2.60e-03),	21320693	(p=4.80e-03),	26831064	(p=9.90e-03),
1676	6464	SHC1	-	464	6	1.545e-05	16113100	(p=1.30e-03),	24189400	(p=3.90e-03),	24708867	(p=4.20e-03),	20354186	(p=5.30e-03),	24722289	(p=6.20e-03),	22020565	(p=9.90e-03),
1681	144455	E2F7	-	35	3	1.564e-05	25411162	(p=1.40e-03),	26018753	(p=3.10e-03),	23096114	(p=8.30e-03),
1680	140609	NEK7	-	35	3	1.565e-05	25280969	(p=4.01e-04),	26921196	(p=5.00e-03),	19414596	(p=9.80e-03),
1679	54915	YTHDF1	-	35	3	1.566e-05	25963833	(p=2.60e-03),	24189400	(p=3.90e-03),	24483146	(p=9.90e-03),
1677	4071	TM4SF1	-	35	3	1.567e-05	21569526	(p=2.20e-03),	24285464	(p=7.00e-03),	26709920	(p=9.70e-03),
1678	51651	PTRH2	-	35	3	1.567e-05	26956728	(p=3.16e-04),	21886829	(p=2.10e-03),	27655370	(p=4.30e-03),
1683	3984	LIMK1	-	122	4	1.57e-05	25344584	(p=1.90e-03),	23239465	(p=4.50e-03),	23702034	(p=6.10e-03),	19734939	(p=8.20e-03),
1682	1630	DCC	-	122	4	1.571e-05	17018594	(p=6.10e-03),	18922894	(p=7.80e-03),	24009623	(p=7.80e-03),	23310950	(p=8.90e-03),
1686	5716	PSMD10	-	123	4	1.618e-05	24037855	(p=1.00e-03),	21287809	(p=2.90e-03),	19729910	(p=7.40e-03),	28653901	(p=9.50e-03),
1685	2288	FKBP4	-	123	4	1.619e-05	21319273	(p=3.11e-04),	25963833	(p=2.60e-03),	25132599	(p=5.10e-03),	26831064	(p=9.90e-03),
1684	871	SERPINH1	-	123	4	1.62e-05	21319273	(p=3.11e-04),	24755837	(p=2.20e-03),	25963833	(p=2.60e-03),	26831064	(p=9.90e-03),
1689	5187	PER1	-	124	4	1.668e-05	26923637	(p=9.01e-04),	21459569	(p=6.70e-03),	18480551	(p=6.70e-03),	16678109	(p=7.30e-03),
1688	2798	GNRHR	-	124	4	1.669e-05	22623531	(p=1.70e-03),	21317933	(p=4.80e-03),	25293576	(p=5.90e-03),	22778172	(p=9.30e-03),
1687	90	ACVR1	-	124	4	1.67e-05	9884026	(p=4.80e-03),	23169291	(p=7.20e-03),	28075462	(p=7.80e-03),	25271001	(p=9.90e-03),
1694	140823	ROMO1	-	36	3	1.691e-05	25193023	(p=4.03e-04),	24269823	(p=4.80e-03),	19535734	(p=7.50e-03),
1693	55602	CDKN2AIP	-	36	3	1.692e-05	21052095	(p=2.04e-04),	24485912	(p=1.40e-03),	24825908	(p=4.30e-03),
1692	22981	NINL	-	36	3	1.693e-05	19724857	(p=2.70e-03),	22353935	(p=5.30e-03),	20890132	(p=7.80e-03),
1691	8804	CREG1	-	36	3	1.694e-05	24018888	(p=1.60e-03),	21263217	(p=3.80e-03),	26722374	(p=6.10e-03),
1690	2049	EPHB3	-	36	3	1.695e-05	21266352	(p=3.60e-03),	24707046	(p=6.70e-03),	22039307	(p=9.20e-03),
1695	3783	KCNN4	-	125	4	1.716e-05	27531900	(p=2.20e-03),	20808839	(p=4.80e-03),	27124117	(p=6.60e-03),	17585114	(p=6.70e-03),
1696	5479	PPIB	-	126	4	1.771e-05	21319273	(p=3.11e-04),	17361185	(p=8.00e-04),	24272483	(p=2.20e-03),	25963833	(p=2.60e-03),
1699	10721	POLQ	-	37	3	1.834e-05	27533083	(p=2.02e-04),	16520097	(p=2.10e-03),	16603639	(p=6.70e-03),
1698	6235	RPS29	-	37	3	1.835e-05	25963833	(p=2.60e-03),	23333597	(p=5.90e-03),	27129302	(p=6.70e-03),
1697	4495	MT1G	-	37	3	1.836e-05	24098937	(p=4.40e-03),	24634414	(p=4.50e-03),	27184800	(p=7.10e-03),
1701	23385	NCSTN	-	129	4	1.937e-05	24755837	(p=2.20e-03),	26473517	(p=3.30e-03),	23012411	(p=4.30e-03),	25248409	(p=6.60e-03),
1700	10211	FLOT1	-	129	4	1.939e-05	21447726	(p=1.90e-03),	24886554	(p=2.30e-03),	23581411	(p=4.50e-03),	24304721	(p=4.80e-03),
1704	84417	C2orf40	-	38	3	1.984e-05	28856538	(p=5.70e-03),	25707757	(p=5.80e-03),	26165988	(p=7.10e-03),
1703	54498	SMOX	-	38	3	1.985e-05	19727732	(p=2.90e-03),	25174398	(p=4.40e-03),	21839041	(p=6.70e-03),
1702	7702	ZNF143	-	38	3	1.987e-05	20860770	(p=2.70e-03),	28192620	(p=3.70e-03),	20733350	(p=8.50e-03),
1705	5094	PCBP2	-	131	4	2.054e-05	21319273	(p=3.11e-04),	25963833	(p=2.60e-03),	20000738	(p=3.90e-03),	27461833	(p=4.30e-03),
1706	387778	SPDYC	-	4	2	2.055e-05	15611625	(p=1.90e-03),	18802405	(p=4.30e-03),
1707	3965	LGALS9	-	132	4	2.114e-05	26797414	(p=2.50e-03),	25823465	(p=4.20e-03),	26086204	(p=6.70e-03),	26260906	(p=6.70e-03),
1715	345651	ACTBL2	-	39	3	2.134e-05	25963833	(p=2.60e-03),	27371349	(p=2.60e-03),	24189400	(p=3.90e-03),
1714	253943	YTHDF3	-	39	3	2.135e-05	25963833	(p=2.60e-03),	20068231	(p=4.80e-03),	26831064	(p=9.90e-03),
1713	79626	TNFAIP8L2	-	39	3	2.137e-05	26781452	(p=1.20e-03),	25536447	(p=1.40e-03),	27779698	(p=5.30e-03),
1712	55661	DDX27	-	39	3	2.138e-05	25963833	(p=2.60e-03),	25742747	(p=4.50e-03),	26693055	(p=6.70e-03),
1711	10863	ADAM28	-	39	3	2.139e-05	22636800	(p=6.60e-03),	27661126	(p=7.50e-03),	24007880	(p=9.00e-03),
1710	7262	PHLDA2	-	39	3	2.14e-05	17388661	(p=3.17e-04),	22021909	(p=1.20e-03),	10197590	(p=7.30e-03),
1709	5597	MAPK6	-	39	3	2.142e-05	28241849	(p=9.89e-05),	16964379	(p=7.50e-03),	22505454	(p=8.90e-03),
1708	2619	GAS1	-	39	3	2.143e-05	11356029	(p=4.40e-03),	27401611	(p=4.90e-03),	19638344	(p=6.70e-03),
1717	126961	HIST2H3C	-	133	4	2.166e-05	25963833	(p=2.60e-03),	21704408	(p=2.90e-03),	18533182	(p=4.50e-03),	27588146	(p=5.80e-03),
1716	977	CD151	-	133	4	2.167e-05	22824799	(p=1.20e-03),	25351816	(p=1.90e-03),	26377974	(p=5.90e-03),	20937830	(p=6.70e-03),
1718	7049	TGFBR3	-	134	4	2.229e-05	26531330	(p=3.60e-03),	21411633	(p=5.00e-03),	26205654	(p=5.90e-03),	22927969	(p=9.90e-03),
1719	1545	CYP1B1	-	498	6	2.239e-05	25516145	(p=3.12e-04),	19690133	(p=3.17e-04),	27922681	(p=7.01e-04),	21072184	(p=4.50e-03),	26626260	(p=5.00e-03),	26981862	(p=9.20e-03),
1727	388697	HRNR	-	40	3	2.29e-05	21319273	(p=3.11e-04),	24755837	(p=2.20e-03),	25963833	(p=2.60e-03),
1726	65108	MARCKSL1	-	40	3	2.291e-05	21319273	(p=3.11e-04),	24863880	(p=7.40e-03),	26555156	(p=8.70e-03),
1720	6045	RNF2	-	135	4	2.292e-05	26936624	(p=3.04e-04),	21676867	(p=2.20e-03),	28029659	(p=4.40e-03),	24614341	(p=7.50e-03),
1725	64422	ATG3	-	40	3	2.293e-05	23119048	(p=4.00e-04),	28103122	(p=1.00e-03),	25689150	(p=6.70e-03),
1724	23012	STK38L	-	40	3	2.294e-05	21262772	(p=2.10e-03),	25852190	(p=5.90e-03),	27129302	(p=6.70e-03),
1723	11188	NISCH	-	40	3	2.295e-05	25724667	(p=3.90e-03),	21917605	(p=4.30e-03),	23572524	(p=4.80e-03),
1722	8986	RPS6KA4	-	40	3	2.297e-05	24189400	(p=3.90e-03),	26109721	(p=4.00e-03),	25852190	(p=5.90e-03),
1721	8073	PTP4A2	-	40	3	2.298e-05	22623531	(p=1.70e-03),	12516958	(p=5.60e-03),	21765462	(p=5.90e-03),
1728	9782	MATR3	-	136	4	2.349e-05	21319273	(p=3.11e-04),	25963833	(p=2.60e-03),	20000738	(p=3.90e-03),	26831064	(p=9.90e-03),
1731	54205	CYCS	-	137	4	2.414e-05	21319273	(p=3.11e-04),	22552851	(p=2.60e-03),	22320973	(p=2.60e-03),	18973553	(p=9.20e-03),
1730	7170	TPM3	-	137	4	2.416e-05	21319273	(p=3.11e-04),	25963833	(p=2.60e-03),	25852190	(p=5.90e-03),	27557628	(p=9.90e-03),
1729	5887	RAD23B	-	137	4	2.417e-05	12215374	(p=1.30e-03),	22915658	(p=5.30e-03),	28473198	(p=5.50e-03),	27453043	(p=9.90e-03),
1732	6382	SDC1	-	296	5	2.451e-05	28270211	(p=1.90e-03),	19860843	(p=2.20e-03),	24145151	(p=7.00e-03),	26460958	(p=7.20e-03),	19126645	(p=9.90e-03),
1738	94239	H2AFV	-	41	3	2.454e-05	25963833	(p=2.60e-03),	27371349	(p=2.60e-03),	25852190	(p=5.90e-03),
1737	84142	ABRAXAS1	-	41	3	2.455e-05	23264621	(p=2.90e-03),	19415121	(p=3.90e-03),	27270457	(p=5.90e-03),
1736	55355	HJURP	-	41	3	2.457e-05	23638004	(p=2.10e-03),	17823411	(p=2.60e-03),	20211017	(p=6.00e-03),
1735	29766	TMOD3	-	41	3	2.458e-05	27371349	(p=2.60e-03),	26898345	(p=4.50e-03),	25852190	(p=5.90e-03),
1734	4200	ME2	-	41	3	2.459e-05	24957098	(p=2.30e-03),	25963833	(p=2.60e-03),	27166188	(p=9.80e-03),
1733	3833	KIFC1	-	41	3	2.461e-05	25788277	(p=4.30e-03),	26992853	(p=7.00e-03),	26831064	(p=9.90e-03),
1743	5764	PTN	-	138	4	2.468e-05	25418856	(p=3.02e-04),	11809760	(p=3.70e-03),	23056589	(p=3.70e-03),	20013808	(p=8.20e-03),
1742	5168	ENPP2	-	138	4	2.469e-05	26800320	(p=3.20e-03),	28968864	(p=4.20e-03),	28539367	(p=6.70e-03),	24122794	(p=9.80e-03),
1741	5079	PAX5	-	138	4	2.471e-05	22105368	(p=1.70e-03),	21319196	(p=4.50e-03),	19139719	(p=4.50e-03),	25684485	(p=8.20e-03),
1740	3292	HSD17B1	-	138	4	2.472e-05	27544780	(p=4.40e-03),	23837683	(p=5.30e-03),	25257817	(p=5.70e-03),	20172961	(p=8.70e-03),
1739	3191	HNRNPL	-	138	4	2.474e-05	25963833	(p=2.60e-03),	28038443	(p=3.90e-03),	28088793	(p=5.90e-03),	26831064	(p=9.90e-03),
1744	9536	PTGES	-	139	4	2.537e-05	22342541	(p=3.50e-03),	21354147	(p=3.90e-03),	23913682	(p=7.20e-03),	26801201	(p=9.90e-03),
1745	8661	EIF3A	-	140	4	2.609e-05	21319273	(p=3.11e-04),	17361185	(p=8.00e-04),	21610145	(p=4.50e-03),	26831064	(p=9.90e-03),
1752	124220	ZG16B	-	42	3	2.62e-05	26684804	(p=2.10e-03),	21196815	(p=6.70e-03),	22640743	(p=7.20e-03),
1751	84962	AJUBA	-	42	3	2.622e-05	27226586	(p=4.10e-03),	28126323	(p=6.12e-03),	27893714	(p=6.70e-03),
1750	65009	NDRG4	-	42	3	2.623e-05	19592488	(p=1.40e-03),	26053091	(p=4.80e-03),	22869042	(p=6.70e-03),
1749	60681	FKBP10	-	42	3	2.625e-05	20000738	(p=3.90e-03),	21320693	(p=4.80e-03),	27602571	(p=6.80e-03),
1748	23387	SIK3	-	42	3	2.626e-05	24743732	(p=3.16e-04),	28658303	(p=2.60e-03),	21399663	(p=4.80e-03),
1747	22848	AAK1	-	42	3	2.628e-05	25653444	(p=9.01e-04),	24189400	(p=3.90e-03),	25852190	(p=5.90e-03),
1746	5226	PGD	-	42	3	2.629e-05	21319273	(p=3.11e-04),	23973484	(p=9.80e-03),	26831064	(p=9.90e-03),
1753	2296	FOXC1	-	141	4	2.671e-05	25124473	(p=1.90e-03),	26065367	(p=3.70e-03),	28435457	(p=5.00e-03),	21465172	(p=9.90e-03),
1757	94241	TP53INP1	-	43	3	2.807e-05	23333058	(p=7.01e-04),	22213058	(p=5.90e-03),	24447717	(p=7.80e-03),
1756	55366	LGR4	-	43	3	2.808e-05	23803691	(p=3.90e-03),	27743893	(p=6.70e-03),	17178856	(p=9.30e-03),
1755	8556	CDC14A	-	43	3	2.81e-05	16784539	(p=4.40e-03),	22784093	(p=7.10e-03),	27453043	(p=9.90e-03),
1754	7991	TUSC3	-	43	3	2.812e-05	28288641	(p=8.00e-03),	24483146	(p=9.90e-03),	27453043	(p=9.90e-03),
1759	10411	RAPGEF3	-	143	4	2.814e-05	27277757	(p=2.90e-03),	27602951	(p=4.30e-03),	22575451	(p=4.80e-03),	22082156	(p=9.80e-03),
1758	7031	TFF1	-	143	4	2.815e-05	21472131	(p=4.40e-03),	22983508	(p=4.50e-03),	12034770	(p=5.90e-03),	23836323	(p=6.70e-03),
1760	5467	PPARD	-	307	5	2.872e-05	18701481	(p=2.50e-03),	26852954	(p=2.90e-03),	17254750	(p=4.50e-03),	20424164	(p=6.10e-03),	16091736	(p=8.20e-03),
1762	11335	CBX3	-	145	4	2.967e-05	25963833	(p=2.60e-03),	27371349	(p=2.60e-03),	24981246	(p=4.50e-03),	28193906	(p=7.00e-03),
1761	10146	G3BP1	-	145	4	2.969e-05	28394340	(p=3.11e-04),	17361185	(p=8.00e-04),	25963833	(p=2.60e-03),	22703643	(p=8.70e-03),
1766	55971	BAIAP2L1	-	44	3	2.995e-05	23693078	(p=2.30e-03),	26222696	(p=6.70e-03),	25589496	(p=8.50e-03),
1765	29089	UBE2T	-	44	3	2.996e-05	28427240	(p=1.40e-03),	21722982	(p=7.50e-03),	26943030	(p=8.50e-03),
1764	6489	ST8SIA1	-	44	3	2.998e-05	15175338	(p=8.00e-03),	20889649	(p=8.90e-03),	19956670	(p=9.80e-03),
1763	586	BCAT1	-	44	3	3e-05	28319069	(p=3.50e-03),	27246112	(p=4.50e-03),	26372729	(p=6.00e-03),
1767	7351	UCP2	-	312	5	3.091e-05	25960046	(p=1.00e-03),	18413749	(p=1.30e-03),	26181366	(p=5.90e-03),	22847181	(p=6.70e-03),	20595066	(p=9.90e-03),
1770	5701	PSMC2	-	147	4	3.118e-05	22623531	(p=1.70e-03),	27371349	(p=2.60e-03),	27888613	(p=9.20e-03),	26831064	(p=9.90e-03),
1769	3047	HBG1	-	147	4	3.12e-05	25963833	(p=2.60e-03),	24189400	(p=3.90e-03),	24914133	(p=7.20e-03),	25808664	(p=8.30e-03),
1768	2969	GTF2I	-	147	4	3.121e-05	21319273	(p=3.11e-04),	24231951	(p=1.40e-03),	21209461	(p=2.50e-03),	16314517	(p=6.70e-03),
1779	6366	CCL21	-	148	4	3.185e-05	21698152	(p=1.20e-03),	24035972	(p=4.70e-03),	20488224	(p=6.70e-03),	22438908	(p=7.40e-03),
1778	5618	PRLR	-	148	4	3.187e-05	28377489	(p=1.30e-03),	15618286	(p=5.30e-03),	16785991	(p=6.60e-03),	20032052	(p=9.90e-03),
1776	25776	CBY1	-	45	3	3.189e-05	25175341	(p=8.00e-04),	23707389	(p=1.60e-03),	22094256	(p=7.10e-03),
1777	3305	HSPA1L	-	148	4	3.189e-05	25963833	(p=2.60e-03),	27371349	(p=2.60e-03),	20000738	(p=3.90e-03),	26831064	(p=9.90e-03),
1775	8996	NOL3	-	45	3	3.19e-05	24763054	(p=1.00e-03),	28464919	(p=1.70e-03),	20392691	(p=7.80e-03),
1774	8883	NAE1	-	45	3	3.192e-05	25229838	(p=3.17e-04),	28535453	(p=4.00e-03),	10722740	(p=5.30e-03),
1773	6748	SSR4	-	45	3	3.194e-05	21319273	(p=3.11e-04),	25963833	(p=2.60e-03),	25852190	(p=5.90e-03),
1772	6227	RPS21	-	45	3	3.196e-05	21319273	(p=3.11e-04),	17361185	(p=8.00e-04),	25852190	(p=5.90e-03),
1771	5910	RAP1GDS1	-	45	3	3.198e-05	24552806	(p=2.20e-03),	21429211	(p=4.20e-03),	17951244	(p=9.00e-03),
1780	5501	PPP1CC	-	149	4	3.269e-05	27921263	(p=3.11e-04),	20733005	(p=1.40e-03),	25852190	(p=5.90e-03),	21397856	(p=9.90e-03),
1781	10075	HUWE1	-	150	4	3.355e-05	21507240	(p=3.90e-03),	27146073	(p=4.50e-03),	23652204	(p=7.50e-03),	27581931	(p=8.70e-03),
1786	84515	MCM8	-	46	3	3.39e-05	15707391	(p=2.50e-03),	28481876	(p=4.30e-03),	23401855	(p=6.70e-03),
1785	51364	ZMYND10	-	46	3	3.392e-05	23628417	(p=2.60e-03),	22727408	(p=6.10e-03),	28029652	(p=9.90e-03),
1784	29968	PSAT1	-	46	3	3.394e-05	21319273	(p=3.11e-04),	25142862	(p=1.30e-03),	18221502	(p=4.50e-03),
1783	22818	COPZ1	-	46	3	3.396e-05	25113059	(p=1.00e-03),	21746916	(p=4.80e-03),	28951131	(p=9.80e-03),
1782	9521	EEF1E1	-	46	3	3.398e-05	24104880	(p=1.50e-03),	25963833	(p=2.60e-03),	25852190	(p=5.90e-03),
1787	2539	G6PD	-	319	5	3.398e-05	26250461	(p=1.00e-03),	27791036	(p=1.60e-03),	25963833	(p=2.60e-03),	22848499	(p=5.00e-03),	25616277	(p=7.40e-03),
1788	10197	PSME3	-	151	4	3.43e-05	21320693	(p=4.80e-03),	26425691	(p=8.50e-03),	25482151	(p=9.90e-03),	26831064	(p=9.90e-03),
1789	2101	ESRRA	-	152	4	3.519e-05	27153547	(p=1.00e-03),	26160845	(p=4.80e-03),	19429439	(p=8.70e-03),	22082156	(p=9.80e-03),
1795	10409	BASP1	-	47	3	3.601e-05	27270539	(p=1.00e-03),	26381412	(p=4.50e-03),	16049007	(p=5.40e-03),
1794	9589	WTAP	-	47	3	3.603e-05	26071132	(p=7.10e-03),	22957919	(p=8.70e-03),	17095724	(p=9.90e-03),
1793	8839	WISP2	-	47	3	3.605e-05	15798095	(p=3.90e-03),	25132260	(p=4.80e-03),	24931170	(p=6.10e-03),
1792	6897	TARS	-	47	3	3.607e-05	21319273	(p=3.11e-04),	25963833	(p=2.60e-03),	26831064	(p=9.90e-03),
1790	538	ATP7A	-	153	4	3.608e-05	27806319	(p=3.16e-04),	22304828	(p=4.00e-03),	27462781	(p=5.30e-03),	18030470	(p=7.40e-03),
1791	515	ATP5PB	-	47	3	3.609e-05	21319273	(p=3.11e-04),	25963833	(p=2.60e-03),	25852190	(p=5.90e-03),
1796	5289	PIK3C3	-	155	4	3.784e-05	24034250	(p=2.70e-03),	26686095	(p=4.50e-03),	18048384	(p=7.10e-03),	10985305	(p=9.20e-03),
1800	6671	SP4	-	48	3	3.829e-05	18593936	(p=3.80e-03),	20538607	(p=4.20e-03),	26967243	(p=5.90e-03),
1799	4439	MSH5	-	48	3	3.831e-05	22401567	(p=3.13e-04),	26055704	(p=3.16e-04),	24023853	(p=5.10e-03),
1798	4163	MCC	-	48	3	3.833e-05	25200342	(p=1.00e-03),	28638476	(p=8.20e-03),	24483146	(p=9.90e-03),
1797	3996	LLGL1	-	48	3	3.835e-05	23864775	(p=2.50e-03),	25852190	(p=5.90e-03),	27453043	(p=9.90e-03),
1801	5154	PDGFA	-	156	4	3.87e-05	27931212	(p=1.00e-03),	15767546	(p=4.00e-03),	27666726	(p=5.30e-03),	27588483	(p=8.70e-03),
1802	997	CDC34	-	157	4	3.966e-05	25149538	(p=1.00e-03),	20663873	(p=6.70e-03),	28614300	(p=7.20e-03),	19126550	(p=8.90e-03),
1809	83939	EIF2A	-	49	3	4.055e-05	26542945	(p=1.00e-03),	26743901	(p=3.60e-03),	25852190	(p=5.90e-03),
1808	55920	RCC2	-	49	3	4.057e-05	21319273	(p=3.11e-04),	25910952	(p=1.40e-03),	25963833	(p=2.60e-03),
1807	10615	SPAG5	-	49	3	4.06e-05	15504738	(p=3.15e-04),	24853425	(p=2.80e-03),	27312051	(p=9.90e-03),
1806	2888	GRB14	-	49	3	4.062e-05	22158039	(p=4.30e-03),	15372466	(p=5.90e-03),	25578860	(p=7.00e-03),
1803	7094	TLN1	-	158	4	4.064e-05	21319273	(p=3.11e-04),	25963833	(p=2.60e-03),	23479679	(p=3.30e-03),	26831064	(p=9.90e-03),
1805	1496	CTNNA2	-	49	3	4.064e-05	25963833	(p=2.60e-03),	24189400	(p=3.90e-03),	24483146	(p=9.90e-03),
1804	1015	CDH17	-	49	3	4.066e-05	23554857	(p=3.18e-04),	19676131	(p=3.90e-03),	20568120	(p=7.10e-03),
1810	498	ATP5F1A	-	159	4	4.15e-05	21319273	(p=3.11e-04),	25963833	(p=2.60e-03),	24189400	(p=3.90e-03),	25852190	(p=5.90e-03),
1811	54583	EGLN1	-	160	4	4.251e-05	27307407	(p=7.01e-04),	20574527	(p=4.50e-03),	20978146	(p=7.20e-03),	22308030	(p=9.00e-03),
1814	146956	EME1	-	50	3	4.299e-05	21858151	(p=1.90e-03),	21859861	(p=3.40e-03),	16456034	(p=5.90e-03),
1813	91754	NEK9	-	50	3	4.301e-05	23665325	(p=1.00e-03),	25852190	(p=5.90e-03),	25131192	(p=6.60e-03),
1812	687	KLF9	-	50	3	4.304e-05	24737412	(p=1.00e-03),	21543766	(p=4.80e-03),	22144178	(p=8.20e-03),
1820	57144	PAK5	-	51	3	4.55e-05	23106939	(p=9.00e-04),	24062079	(p=4.00e-03),	23696025	(p=5.30e-03),
1819	55233	MOB1A	-	51	3	4.553e-05	23886938	(p=2.30e-03),	25852190	(p=5.90e-03),	21516123	(p=7.10e-03),
1818	8738	CRADD	-	51	3	4.555e-05	19593445	(p=1.20e-03),	22623531	(p=1.70e-03),	25936804	(p=3.10e-03),
1817	5784	PTPN14	-	51	3	4.558e-05	22689061	(p=4.50e-03),	28720576	(p=6.70e-03),	22710723	(p=6.90e-03),
1816	5731	PTGER1	-	51	3	4.56e-05	21813027	(p=1.40e-03),	14744769	(p=4.80e-03),	20647315	(p=8.20e-03),
1815	4756	NEO1	-	51	3	4.563e-05	24657544	(p=1.90e-03),	23775842	(p=5.90e-03),	25909166	(p=9.90e-03),
1821	6950	TCP1	-	165	4	4.771e-05	21319273	(p=3.11e-04),	25963833	(p=2.60e-03),	25852190	(p=5.90e-03),	26831064	(p=9.90e-03),
1822	847	CAT	-	344	5	4.774e-05	19341793	(p=2.00e-03),	25963833	(p=2.60e-03),	24630930	(p=3.80e-03),	25085901	(p=4.20e-03),	21689642	(p=4.30e-03),
1829	60485	SAV1	-	52	3	4.802e-05	21104395	(p=6.20e-03),	28720576	(p=6.70e-03),	22185343	(p=8.70e-03),
1828	54431	DNAJC10	-	52	3	4.805e-05	25963833	(p=2.60e-03),	24189400	(p=3.90e-03),	26831064	(p=9.90e-03),
1827	23244	PDS5A	-	52	3	4.807e-05	21069257	(p=1.60e-03),	19906707	(p=5.30e-03),	26831064	(p=9.90e-03),
1826	10659	CELF2	-	52	3	4.81e-05	18325984	(p=3.00e-04),	18258790	(p=4.02e-04),	18292181	(p=1.00e-03),
1825	9810	RNF40	-	52	3	4.812e-05	22031019	(p=4.01e-04),	21827756	(p=6.20e-03),	27557628	(p=9.90e-03),
1824	3036	HAS1	-	52	3	4.815e-05	18199543	(p=1.90e-03),	25963833	(p=2.60e-03),	22934709	(p=2.60e-03),
1823	1537	CYC1	-	52	3	4.818e-05	28391262	(p=3.20e-03),	27117663	(p=7.80e-03),	25562155	(p=8.20e-03),
1830	6773	STAT2	-	166	4	4.86e-05	25773664	(p=2.20e-03),	28218735	(p=4.50e-03),	21399658	(p=7.40e-03),	28440504	(p=7.50e-03),
1832	2071	ERCC3	-	167	4	4.971e-05	27384421	(p=4.02e-04),	17088560	(p=4.00e-03),	25069034	(p=4.80e-03),	28592488	(p=6.70e-03),
1831	815	CAMK2A	-	167	4	4.974e-05	17632540	(p=2.60e-03),	16565089	(p=2.70e-03),	18305109	(p=4.20e-03),	25852190	(p=5.90e-03),
1838	55630	SLC39A4	-	53	3	5.063e-05	28017725	(p=3.02e-04),	24553114	(p=7.01e-04),	20160059	(p=6.10e-03),
1839	23586	DDX58	-	349	5	5.065e-05	26829212	(p=4.50e-03),	26336994	(p=5.90e-03),	26631910	(p=7.00e-03),	28061796	(p=8.90e-03),	28077651	(p=8.90e-03),
1837	23133	PHF8	-	53	3	5.066e-05	27183383	(p=3.90e-03),	24146981	(p=9.80e-03),	25065740	(p=9.90e-03),
1836	10916	MAGED2	-	53	3	5.068e-05	25963833	(p=2.60e-03),	22791814	(p=4.50e-03),	25852190	(p=5.90e-03),
1835	5954	RCN1	-	53	3	5.071e-05	24189400	(p=3.90e-03),	25852190	(p=5.90e-03),	25242635	(p=8.20e-03),
1834	3236	HOXD10	-	53	3	5.074e-05	22160393	(p=6.20e-03),	27658780	(p=7.50e-03),	25301728	(p=9.80e-03),
1833	101	ADAM8	-	53	3	5.077e-05	27039296	(p=2.90e-03),	25825051	(p=4.50e-03),	25098630	(p=9.30e-03),
1841	9768	PCLAF	-	54	3	5.348e-05	24145239	(p=4.50e-03),	27129302	(p=6.70e-03),	22096502	(p=9.80e-03),
1840	9319	TRIP13	-	54	3	5.351e-05	22623531	(p=1.70e-03),	28157697	(p=4.20e-03),	28424416	(p=8.20e-03),
1842	3570	IL6R	-	356	5	5.557e-05	21515913	(p=1.40e-03),	26712690	(p=2.10e-03),	19088723	(p=3.70e-03),	22552503	(p=8.20e-03),	28235765	(p=9.50e-03),
1845	93974	ATP5IF1	-	55	3	5.641e-05	26381881	(p=9.00e-04),	26595676	(p=4.30e-03),	25852190	(p=5.90e-03),
1844	87178	PNPT1	-	55	3	5.644e-05	17804700	(p=2.60e-03),	12721301	(p=5.00e-03),	20547861	(p=7.90e-03),
1843	5800	PTPRO	-	55	3	5.647e-05	19855081	(p=6.70e-03),	22851698	(p=7.10e-03),	28586036	(p=8.20e-03),
1846	89780	WNT3A	-	174	4	5.793e-05	27391060	(p=6.00e-04),	22550094	(p=1.70e-03),	25359619	(p=6.60e-03),	25174704	(p=6.70e-03),
1847	6869	TACR1	-	175	4	5.922e-05	28341744	(p=1.00e-03),	24412605	(p=2.70e-03),	26516161	(p=2.90e-03),	24190675	(p=6.10e-03),
1852	26298	EHF	-	56	3	5.934e-05	26258986	(p=1.20e-03),	17172423	(p=1.90e-03),	27787520	(p=5.10e-03),
1851	10606	PAICS	-	56	3	5.937e-05	21319273	(p=3.11e-04),	25963833	(p=2.60e-03),	26831064	(p=9.90e-03),
1850	9230	RAB11B	-	56	3	5.941e-05	21319273	(p=3.11e-04),	27481517	(p=3.12e-04),	20000738	(p=3.90e-03),
1849	6455	SH3GL1	-	56	3	5.944e-05	27220321	(p=1.90e-03),	25784716	(p=7.20e-03),	27453043	(p=9.90e-03),
1848	4802	NFYC	-	56	3	5.947e-05	12857729	(p=2.60e-03),	27495011	(p=4.20e-03),	19351825	(p=5.10e-03),
1853	7538	ZFP36	-	177	4	6.171e-05	21656745	(p=4.50e-03),	21593445	(p=6.60e-03),	22700982	(p=6.70e-03),	22094256	(p=7.10e-03),
1860	56647	BCCIP	-	57	3	6.234e-05	19713748	(p=1.40e-03),	19653894	(p=9.30e-03),	17947333	(p=9.80e-03),
1859	55749	CCAR1	-	57	3	6.237e-05	12816952	(p=9.01e-04),	17513614	(p=2.60e-03),	21903591	(p=3.30e-03),
1858	11167	FSTL1	-	57	3	6.24e-05	26716515	(p=2.06e-04),	29212066	(p=5.30e-03),	28883005	(p=8.50e-03),
1857	10038	PARP2	-	57	3	6.244e-05	26513298	(p=3.03e-04),	28628639	(p=1.00e-03),	27300349	(p=7.20e-03),
1856	9738	CCP110	-	57	3	6.247e-05	26304236	(p=4.01e-04),	26487539	(p=1.40e-03),	25808870	(p=2.90e-03),
1855	4637	MYL6	-	57	3	6.251e-05	21319273	(p=3.11e-04),	24755837	(p=2.20e-03),	25963833	(p=2.60e-03),
1854	2294	FOXF1	-	57	3	6.254e-05	21964066	(p=3.09e-04),	26908052	(p=1.90e-03),	28218735	(p=4.50e-03),
1866	25803	SPDEF	-	58	3	6.548e-05	23921628	(p=1.40e-03),	23376423	(p=2.90e-03),	12907642	(p=8.70e-03),
1865	23081	KDM4C	-	58	3	6.552e-05	24936217	(p=4.50e-03),	24952432	(p=6.60e-03),	20923822	(p=8.70e-03),
1864	6228	RPS23	-	58	3	6.555e-05	21319273	(p=3.11e-04),	25963833	(p=2.60e-03),	26831064	(p=9.90e-03),
1863	5223	PGAM1	-	58	3	6.559e-05	20403181	(p=3.15e-04),	28122957	(p=4.00e-03),	27572934	(p=6.20e-03),
1861	6923	ELOB	-	180	4	6.561e-05	24469044	(p=2.10e-03),	25963833	(p=2.60e-03),	26531153	(p=6.60e-03),	20049704	(p=7.80e-03),
1862	3622	ING2	-	58	3	6.562e-05	27305909	(p=2.20e-03),	24712846	(p=3.90e-03),	23864195	(p=4.50e-03),
1867	494551	WEE2	-	7	2	6.562e-05	22623531	(p=1.70e-03),	11029659	(p=5.80e-03),
1868	3169	FOXA1	-	181	4	6.68e-05	22596188	(p=3.70e-03),	24512546	(p=4.40e-03),	28488543	(p=4.80e-03),	28336670	(p=6.70e-03),
1869	10644	IGF2BP2	-	182	4	6.821e-05	25963833	(p=2.60e-03),	23257922	(p=2.90e-03),	19018773	(p=4.50e-03),	29510198	(p=9.90e-03),
1876	57580	PREX1	-	59	3	6.858e-05	25284585	(p=1.00e-03),	27358402	(p=1.40e-03),	25248717	(p=6.70e-03),
1875	51586	MED15	-	59	3	6.862e-05	27974704	(p=2.70e-03),	25791637	(p=4.20e-03),	25893286	(p=4.50e-03),
1874	9757	KMT2B	-	59	3	6.866e-05	27075976	(p=5.60e-03),	27806114	(p=6.70e-03),	22713656	(p=7.20e-03),
1873	7803	PTP4A1	-	59	3	6.869e-05	12516958	(p=5.60e-03),	19199380	(p=6.70e-03),	24939702	(p=7.50e-03),
1872	6491	STIL	-	59	3	6.873e-05	28423708	(p=3.03e-04),	17456584	(p=3.06e-04),	16024801	(p=4.02e-04),
1871	6405	SEMA3F	-	59	3	6.877e-05	25952650	(p=4.80e-03),	21349996	(p=7.10e-03),	19177200	(p=9.60e-03),
1870	4774	NFIA	-	59	3	6.88e-05	24305710	(p=4.01e-04),	27994064	(p=4.70e-03),	28323865	(p=9.90e-03),
1877	283	ANG	-	183	4	6.939e-05	25564356	(p=2.60e-03),	25193113	(p=3.90e-03),	22266868	(p=5.30e-03),	24561529	(p=8.20e-03),
1884	81567	TXNDC5	-	60	3	7.184e-05	28655764	(p=3.04e-04),	20157732	(p=9.80e-03),	24103565	(p=9.90e-03),
1883	79109	MAPKAP1	-	60	3	7.188e-05	27993679	(p=1.30e-03),	27780891	(p=1.60e-03),	24365180	(p=2.30e-03),
1882	55388	MCM10	-	60	3	7.192e-05	15707391	(p=2.50e-03),	26401039	(p=5.00e-03),	17997981	(p=5.90e-03),
1881	23645	PPP1R15A	-	60	3	7.196e-05	26743901	(p=3.60e-03),	11517336	(p=5.10e-03),	9153226	(p=9.80e-03),
1880	8614	STC2	-	60	3	7.199e-05	27863406	(p=1.60e-03),	24375080	(p=3.90e-03),	17909264	(p=6.70e-03),
1879	6733	SRPK2	-	60	3	7.203e-05	26853621	(p=1.90e-03),	26244849	(p=3.00e-03),	12134018	(p=8.30e-03),
1878	2487	FRZB	-	60	3	7.207e-05	26071485	(p=1.00e-03),	18451162	(p=2.90e-03),	24948145	(p=9.90e-03),
1885	51311	TLR8	-	185	4	7.209e-05	27810904	(p=3.14e-04),	19593445	(p=1.20e-03),	23685782	(p=6.10e-03),	28472897	(p=7.80e-03),
1886	3732	CD82	-	187	4	7.514e-05	25912735	(p=1.30e-03),	24901051	(p=4.30e-03),	27349208	(p=6.50e-03),	22390300	(p=6.70e-03),
1891	83998	REG4	-	61	3	7.524e-05	24151146	(p=1.20e-03),	21445968	(p=1.30e-03),	22199273	(p=7.00e-03),
1890	57697	FANCM	-	61	3	7.528e-05	23698467	(p=1.00e-03),	27351285	(p=1.40e-03),	18995830	(p=4.10e-03),
1889	10553	HTATIP2	-	61	3	7.532e-05	18972434	(p=1.20e-03),	24096486	(p=2.30e-03),	26718891	(p=4.10e-03),
1888	6646	SOAT1	-	61	3	7.536e-05	27281560	(p=7.01e-04),	26305886	(p=9.00e-04),	21266192	(p=2.60e-03),
1887	5267	SERPINA4	-	61	3	7.54e-05	25307947	(p=4.00e-03),	26156753	(p=8.20e-03),	28440474	(p=9.00e-03),
1892	6934	TCF7L2	-	632	6	7.592e-05	21983179	(p=3.12e-04),	19074834	(p=4.20e-03),	26947016	(p=5.00e-03),	22056988	(p=5.10e-03),	19202075	(p=8.60e-03),	27181358	(p=9.00e-03),
1899	92609	TIMM50	-	62	3	7.868e-05	25963833	(p=2.60e-03),	24189400	(p=3.90e-03),	25852190	(p=5.90e-03),
1898	55818	KDM3A	-	62	3	7.872e-05	27694900	(p=1.00e-03),	25148682	(p=6.70e-03),	20823141	(p=9.30e-03),
1897	28951	TRIB2	-	62	3	7.876e-05	20208562	(p=4.01e-04),	28670762	(p=1.40e-03),	20005259	(p=4.50e-03),
1896	10270	AKAP8	-	62	3	7.88e-05	16980585	(p=2.00e-03),	25852190	(p=5.90e-03),	26831064	(p=9.90e-03),
1895	7004	TEAD4	-	62	3	7.884e-05	28315328	(p=3.70e-03),	25970772	(p=4.50e-03),	28759040	(p=5.90e-03),
1894	6206	RPS12	-	62	3	7.889e-05	21319273	(p=3.11e-04),	25963833	(p=2.60e-03),	26831064	(p=9.90e-03),
1893	6155	RPL27	-	62	3	7.893e-05	21319273	(p=3.11e-04),	25963833	(p=2.60e-03),	26831064	(p=9.90e-03),
1901	6722	SRF	-	191	4	8.095e-05	20144681	(p=2.90e-03),	15542842	(p=4.00e-03),	28249598	(p=4.50e-03),	23152437	(p=6.70e-03),
1900	1269	CNR2	-	191	4	8.1e-05	25640641	(p=2.60e-03),	17068343	(p=6.10e-03),	26775260	(p=8.00e-03),	25855725	(p=8.20e-03),
1903	51162	EGFL7	-	63	3	8.24e-05	28275117	(p=3.18e-04),	24945379	(p=2.70e-03),	20953557	(p=7.10e-03),
1902	6152	RPL24	-	63	3	8.244e-05	17361185	(p=8.00e-04),	25963833	(p=2.60e-03),	26831064	(p=9.90e-03),
1904	6613	SUMO2	-	193	4	8.418e-05	23078246	(p=3.10e-04),	22661230	(p=5.30e-03),	20016603	(p=5.60e-03),	22406621	(p=5.90e-03),
1911	84687	PPP1R9B	-	64	3	8.603e-05	19094064	(p=2.60e-03),	17178868	(p=4.10e-03),	23729363	(p=9.20e-03),
1910	27338	UBE2S	-	64	3	8.608e-05	27120157	(p=2.20e-03),	25928036	(p=4.40e-03),	28257844	(p=7.20e-03),
1909	10487	CAP1	-	64	3	8.612e-05	25963833	(p=2.60e-03),	25652936	(p=6.70e-03),	26831064	(p=9.90e-03),
1908	10193	RNF41	-	64	3	8.617e-05	20587519	(p=1.70e-03),	26464195	(p=2.30e-03),	17145873	(p=7.10e-03),
1907	5810	RAD1	-	64	3	8.621e-05	18162465	(p=4.01e-04),	11418864	(p=3.80e-03),	19615952	(p=8.50e-03),
1906	3008	HIST1H1E	-	64	3	8.626e-05	25963833	(p=2.60e-03),	24189400	(p=3.90e-03),	26209608	(p=5.30e-03),
1905	2925	GRPR	-	64	3	8.63e-05	18753628	(p=1.90e-03),	20596631	(p=4.20e-03),	12771999	(p=7.80e-03),
1913	83737	ITCH	-	195	4	8.721e-05	21107885	(p=4.50e-03),	25331887	(p=5.10e-03),	25631046	(p=6.60e-03),	23538446	(p=8.30e-03),
1912	5705	PSMC5	-	195	4	8.726e-05	16432160	(p=3.00e-04),	21319273	(p=3.11e-04),	27371349	(p=2.60e-03),	26831064	(p=9.90e-03),
1914	7132	TNFRSF1A	-	651	6	8.822e-05	19593445	(p=1.20e-03),	19773432	(p=2.20e-03),	20566746	(p=6.60e-03),	23648065	(p=7.80e-03),	25816133	(p=8.20e-03),	19289468	(p=9.90e-03),
1916	9170	LPAR2	-	65	3	8.991e-05	19081821	(p=4.30e-03),	19001604	(p=6.70e-03),	12759391	(p=7.50e-03),
1915	539	ATP5PO	-	65	3	8.995e-05	21319273	(p=3.11e-04),	25963833	(p=2.60e-03),	25852190	(p=5.90e-03),
1917	3600	IL15	-	399	5	9.152e-05	26255115	(p=1.60e-03),	26847056	(p=2.50e-03),	27835762	(p=7.00e-03),	26625316	(p=9.60e-03),	28550091	(p=9.90e-03),
1918	23468	CBX5	-	198	4	9.231e-05	21209461	(p=2.50e-03),	21704408	(p=2.90e-03),	27107417	(p=9.20e-03),	15485920	(p=9.50e-03),
1922	7053	TGM3	-	66	3	9.384e-05	25963833	(p=2.60e-03),	24289313	(p=5.30e-03),	12874078	(p=6.60e-03),
1921	6642	SNX1	-	66	3	9.389e-05	25963833	(p=2.60e-03),	17145813	(p=3.20e-03),	25653196	(p=8.20e-03),
1923	2923	PDIA3	-	199	4	9.39e-05	21319273	(p=3.11e-04),	25963833	(p=2.60e-03),	27415599	(p=6.10e-03),	22266712	(p=9.20e-03),
1920	6229	RPS24	-	66	3	9.394e-05	21319273	(p=3.11e-04),	19689926	(p=7.40e-03),	26831064	(p=9.90e-03),
1919	4736	RPL10A	-	66	3	9.398e-05	21319273	(p=3.11e-04),	25963833	(p=2.60e-03),	26831064	(p=9.90e-03),
1924	6280	S100A9	-	402	5	9.445e-05	23874958	(p=3.15e-04),	27020242	(p=1.60e-03),	25963833	(p=2.60e-03),	24189400	(p=3.90e-03),	28276321	(p=3.90e-03),
1925	6352	CCL5	-	661	6	9.53e-05	15780175	(p=3.10e-04),	25365225	(p=2.10e-03),	17207890	(p=5.10e-03),	28380429	(p=7.50e-03),	19242540	(p=8.40e-03),	23074171	(p=9.90e-03),
1930	79840	NHEJ1	-	67	3	9.777e-05	28526069	(p=1.00e-03),	21665306	(p=1.40e-03),	25321468	(p=1.90e-03),
1929	57122	NUP107	-	67	3	9.782e-05	25695197	(p=8.60e-03),	20490895	(p=9.20e-03),	26831064	(p=9.90e-03),
1928	9276	COPB2	-	67	3	9.787e-05	29129687	(p=1.30e-03),	27986120	(p=2.60e-03),	26831064	(p=9.90e-03),
1927	9128	PRPF4	-	67	3	9.793e-05	28655764	(p=3.04e-04),	18687998	(p=5.00e-03),	16226712	(p=6.00e-03),
1926	5909	RAP1GAP	-	67	3	9.798e-05	19147557	(p=3.90e-03),	16436672	(p=6.70e-03),	20124489	(p=8.40e-03),
1931	7100	TLR5	-	202	4	9.912e-05	19593445	(p=1.20e-03),	26220208	(p=2.50e-03),	24549739	(p=7.80e-03),	18538140	(p=9.20e-03),
1932	928	CD9	-	203	4	0.0001009	22095071	(p=1.40e-03),	26573230	(p=4.50e-03),	24466195	(p=8.90e-03),	17018612	(p=9.30e-03),
1933	5445	PON2	-	203	4	0.0001009	28108734	(p=2.20e-03),	24189400	(p=3.90e-03),	25708945	(p=4.50e-03),	27322774	(p=6.70e-03),
1940	10370	CITED2	-	68	3	0.0001017	23212831	(p=6.00e-04),	28501104	(p=4.80e-03),	21660965	(p=9.90e-03),
1938	6156	RPL30	-	68	3	0.0001018	21319273	(p=3.11e-04),	25963833	(p=2.60e-03),	26831064	(p=9.90e-03),
1939	10342	TFG	-	68	3	0.0001018	25963833	(p=2.60e-03),	24189400	(p=3.90e-03),	26831064	(p=9.90e-03),
1936	5046	PCSK6	-	68	3	0.0001019	23226097	(p=1.60e-03),	28347547	(p=2.50e-03),	26604689	(p=4.50e-03),
1937	5141	PDE4A	-	68	3	0.0001019	27542768	(p=3.07e-04),	19047098	(p=3.11e-04),	11839681	(p=9.80e-03),
1934	3188	HNRNPH2	-	68	3	0.000102	25963833	(p=2.60e-03),	24189400	(p=3.90e-03),	26831064	(p=9.90e-03),
1935	4801	NFYB	-	68	3	0.000102	12857729	(p=2.60e-03),	20072153	(p=7.10e-03),	22132193	(p=7.30e-03),
1944	8407	TAGLN2	-	69	3	0.000106	21319273	(p=3.11e-04),	25963833	(p=2.60e-03),	21378409	(p=6.70e-03),
1945	9919	SEC16A	-	69	3	0.000106	25963833	(p=2.60e-03),	25852190	(p=5.90e-03),	26831064	(p=9.90e-03),
1942	6185	RPN2	-	69	3	0.0001061	25963833	(p=2.60e-03),	20000738	(p=3.90e-03),	25595901	(p=3.90e-03),
1943	8335	HIST1H2AB	-	69	3	0.0001061	17980597	(p=1.00e-03),	25963833	(p=2.60e-03),	27371349	(p=2.60e-03),
1946	488	ATP2A2	-	206	4	0.0001061	26608678	(p=2.90e-03),	24189400	(p=3.90e-03),	25852190	(p=5.90e-03),	22240811	(p=7.40e-03),
1941	5589	PRKCSH	-	69	3	0.0001062	24189400	(p=3.90e-03),	20000738	(p=3.90e-03),	26831064	(p=9.90e-03),
1950	84513	PLPP5	-	9	2	0.0001076	24051013	(p=8.40e-03),	18757432	(p=9.20e-03),
1948	55076	TMEM45A	-	9	2	0.0001077	26722455	(p=6.70e-03),	22954140	(p=7.80e-03),
1949	55450	CAMK2N1	-	9	2	0.0001077	25003983	(p=4.10e-03),	18305109	(p=4.20e-03),
1947	26996	GPR160	-	9	2	0.0001078	26871479	(p=1.60e-03),	27259691	(p=2.30e-03),
1951	121504	HIST4H4	-	207	4	0.0001078	15504738	(p=3.15e-04),	25963833	(p=2.60e-03),	14585971	(p=7.00e-03),	16131487	(p=8.60e-03),
1957	25865	PRKD2	-	70	3	0.00011	24463355	(p=4.00e-04),	25802335	(p=6.70e-03),	25874490	(p=9.90e-03),
1955	9100	USP10	-	70	3	0.0001101	26975374	(p=4.02e-04),	27003362	(p=4.10e-03),	24009623	(p=7.80e-03),
1956	9908	G3BP2	-	70	3	0.0001101	21319273	(p=3.11e-04),	17361185	(p=8.00e-04),	28692047	(p=4.20e-03),
1953	3018	HIST1H2BB	-	70	3	0.0001102	17361185	(p=8.00e-04),	17980597	(p=1.00e-03),	25963833	(p=2.60e-03),
1954	3364	HUS1	-	70	3	0.0001102	18162465	(p=4.01e-04),	11920544	(p=2.60e-03),	19615952	(p=8.50e-03),
1952	2182	ACSL4	-	70	3	0.0001103	22808264	(p=1.00e-03),	18059177	(p=3.50e-03),	26536660	(p=4.70e-03),
1958	6925	TCF4	-	209	4	0.0001115	27014877	(p=2.20e-03),	24846398	(p=2.90e-03),	24876153	(p=5.10e-03),	19394332	(p=7.50e-03),
1959	6654	SOS1	-	210	4	0.0001136	28166272	(p=4.30e-03),	23817964	(p=6.70e-03),	19724911	(p=7.40e-03),	19289468	(p=9.90e-03),
1961	10542	LAMTOR5	-	72	3	0.0001194	28103177	(p=4.00e-04),	28056551	(p=4.30e-03),	29309885	(p=7.20e-03),
1962	23499	MACF1	-	72	3	0.0001194	25963833	(p=2.60e-03),	27959385	(p=4.70e-03),	28782898	(p=9.80e-03),
1960	5859	QARS	-	72	3	0.0001195	21319273	(p=3.11e-04),	25963833	(p=2.60e-03),	26831064	(p=9.90e-03),
1964	10525	HYOU1	-	73	3	0.0001243	21319273	(p=3.11e-04),	20000738	(p=3.90e-03),	26831064	(p=9.90e-03),
1963	9097	USP14	-	73	3	0.0001244	24319254	(p=3.17e-04),	27592452	(p=2.40e-03),	27813535	(p=4.80e-03),
1965	1514	CTSL	-	216	4	0.0001263	26706414	(p=3.03e-04),	23337117	(p=1.40e-03),	27055649	(p=3.10e-03),	26757413	(p=3.90e-03),
1966	2120	ETV6	-	217	4	0.0001285	21457573	(p=1.40e-03),	11861293	(p=1.40e-03),	22094587	(p=2.20e-03),	24339741	(p=4.80e-03),
1968	79661	NEIL1	-	74	3	0.0001292	22623531	(p=1.70e-03),	21131780	(p=2.60e-03),	22286769	(p=4.30e-03),
1967	6692	SPINT1	-	74	3	0.0001293	28618968	(p=2.20e-03),	27356668	(p=4.50e-03),	24147538	(p=5.90e-03),
1972	8125	ANP32A	-	75	3	0.0001343	21209461	(p=2.50e-03),	17962813	(p=3.90e-03),	21152064	(p=7.10e-03),
1970	6932	TCF7	-	75	3	0.0001344	21447180	(p=2.90e-03),	22550000	(p=5.10e-03),	28220803	(p=6.30e-03),
1971	8078	USP5	-	75	3	0.0001344	17980597	(p=1.00e-03),	22451720	(p=2.80e-03),	28807830	(p=2.90e-03),
1969	5721	PSME2	-	75	3	0.0001345	25963833	(p=2.60e-03),	27371349	(p=2.60e-03),	16226712	(p=6.00e-03),
1973	8792	TNFRSF11A	-	220	4	0.0001351	22824341	(p=3.20e-03),	19728335	(p=4.20e-03),	24737168	(p=6.70e-03),	22787434	(p=9.90e-03),
1976	27347	STK39	-	76	3	0.0001393	19717643	(p=1.20e-03),	25963833	(p=2.60e-03),	27542260	(p=4.20e-03),
1975	8531	YBX3	-	76	3	0.0001394	27430286	(p=3.10e-03),	26381412	(p=4.50e-03),	25852190	(p=5.90e-03),
1974	5607	MAP2K5	-	76	3	0.0001395	12219026	(p=1.20e-03),	21820407	(p=3.90e-03),	12842996	(p=9.80e-03),
1978	3371	TNC	-	222	4	0.0001396	27717868	(p=5.30e-03),	25646025	(p=5.90e-03),	27487140	(p=7.20e-03),	19459858	(p=9.80e-03),
1977	952	CD38	-	222	4	0.0001397	24967705	(p=3.90e-03),	24990614	(p=4.20e-03),	27637890	(p=4.80e-03),	24987056	(p=5.10e-03),
1979	6472	SHMT2	-	77	3	0.0001447	27391339	(p=4.50e-03),	26975021	(p=6.70e-03),	24223914	(p=6.70e-03),
1980	5915	RARB	-	225	4	0.0001468	18166136	(p=1.00e-03),	12839938	(p=4.40e-03),	15383624	(p=5.30e-03),	15014026	(p=9.90e-03),
1981	9368	SLC9A3R1	-	225	4	0.0001468	21804599	(p=3.90e-03),	23483729	(p=4.50e-03),	28085111	(p=5.30e-03),	11533036	(p=6.10e-03),
1982	369	ARAF	-	78	3	0.0001502	24189400	(p=3.90e-03),	25852190	(p=5.90e-03),	26508523	(p=7.10e-03),
1983	7057	THBS1	-	447	5	0.0001507	28146424	(p=2.20e-03),	23202046	(p=3.70e-03),	19738618	(p=5.60e-03),	27487140	(p=7.20e-03),	28151721	(p=8.90e-03),
1985	7335	UBE2V1	-	79	3	0.0001558	24610907	(p=6.50e-03),	20613989	(p=8.70e-03),	17041755	(p=9.90e-03),
1984	2920	CXCL2	-	79	3	0.0001559	19435811	(p=1.00e-03),	25682075	(p=3.20e-03),	27721403	(p=6.90e-03),
1995	55353	LAPTM4B	-	80	3	0.000161	21618708	(p=2.50e-03),	27542271	(p=6.00e-03),	20711237	(p=9.20e-03),
1993	9733	SART3	-	80	3	0.0001611	21319273	(p=3.11e-04),	22072767	(p=3.80e-03),	26831064	(p=9.90e-03),
1994	11047	ADRM1	-	80	3	0.0001611	26907685	(p=4.30e-03),	25896055	(p=8.50e-03),	26831064	(p=9.90e-03),
1987	56901	NDUFA4L2	-	11	2	0.0001612	26819450	(p=7.01e-04),	26783287	(p=2.90e-03),
1988	139728	PNCK	-	11	2	0.0001612	25773930	(p=3.60e-03),	21325639	(p=9.80e-03),
1992	7021	TFAP2B	-	80	3	0.0001612	24766673	(p=3.90e-03),	28218735	(p=4.50e-03),	25294805	(p=4.80e-03),
1986	51696	HECA	-	11	2	0.0001613	22100912	(p=1.20e-03),	19643820	(p=4.40e-03),
1991	5890	RAD51B	-	80	3	0.0001613	27683114	(p=1.20e-03),	27651161	(p=3.90e-03),	23108668	(p=6.50e-03),
1990	1063	CENPF	-	80	3	0.0001614	23791740	(p=4.40e-03),	12467231	(p=5.00e-03),	26831064	(p=9.90e-03),
1989	1062	CENPE	-	80	3	0.0001615	24928852	(p=3.17e-04),	20237434	(p=6.80e-03),	27735937	(p=9.50e-03),
1996	2623	GATA1	-	232	4	0.000164	17332341	(p=2.90e-03),	23208504	(p=4.10e-03),	23874683	(p=6.70e-03),	22110660	(p=7.30e-03),
2001	9793	CKAP5	-	81	3	0.0001665	23444224	(p=9.36e-05),	19996280	(p=3.11e-04),	26831064	(p=9.90e-03),
2000	9618	TRAF4	-	81	3	0.0001666	25270078	(p=2.10e-03),	12788948	(p=8.40e-03),	26617938	(p=8.90e-03),
1999	9547	CXCL14	-	81	3	0.0001667	24033560	(p=1.30e-03),	22910931	(p=2.60e-03),	20562917	(p=3.90e-03),
[truncated: 1,185 more rows]

## Sheet: Afatinib
Rank	GeneID	Symbol	Homologs	n	n_pos	FDR	Top	10	pmids	V11	V12	V13	V14	V15	V16	V17	V18	V19	V20	V21	V22	V23	V24	V25	V26	V27
1	1956	EGFR	-	4828	2728	0	17610986	(p=7.79e-05),	18458038	(p=8.13e-05),	20156777	(p=8.44e-05),	20512075	(p=8.67e-05),	23234355	(p=8.95e-05),	26043909	(p=8.99e-05),	20015198	(p=9.12e-05),	15665299	(p=9.17e-05),	22613337	(p=9.20e-05),	20479403	(p=9.25e-05),
2	238	ALK	-	529	232	0	24443522	(p=1.10e-04),	26719536	(p=2.04e-04),	19667264	(p=2.06e-04),	24288180	(p=2.07e-04),	26789109	(p=2.12e-04),	26973324	(p=2.13e-04),	27401242	(p=2.14e-04),	21720997	(p=2.14e-04),	25228534	(p=2.15e-04),	27780853	(p=2.15e-04),
3	2064	ERBB2	-	2547	905	0	18408761	(p=9.69e-05),	17473658	(p=1.02e-04),	20459769	(p=1.04e-04),	25694417	(p=1.05e-04),	18199554	(p=1.05e-04),	18211286	(p=1.06e-04),	23470965	(p=1.06e-04),	17626639	(p=1.08e-04),	27770386	(p=1.09e-04),	22956644	(p=1.09e-04),
4	4233	MET	-	1039	362	0	26580964	(p=9.58e-05),	28138027	(p=1.03e-04),	27450722	(p=1.03e-04),	24167634	(p=1.06e-04),	26301867	(p=1.06e-04),	19808904	(p=1.06e-04),	23470965	(p=1.06e-04),	25310337	(p=1.09e-04),	19381876	(p=1.09e-04),	27770386	(p=1.09e-04),
5	3845	KRAS	-	2028	560	0	19671843	(p=9.46e-05),	20395213	(p=1.00e-04),	19884551	(p=1.01e-04),	19247083	(p=1.04e-04),	21271222	(p=1.06e-04),	20159991	(p=1.06e-04),	26325669	(p=1.08e-04),	23520442	(p=1.12e-04),	17060486	(p=1.12e-04),	23817662	(p=1.13e-04),
6	2065	ERBB3	-	443	205	4.842e-300	24044505	(p=2.01e-04),	25993617	(p=2.01e-04),	17463250	(p=2.09e-04),	25249545	(p=2.13e-04),	18381441	(p=2.14e-04),	16843263	(p=2.15e-04),	26595522	(p=2.15e-04),	24189400	(p=2.15e-04),	25471734	(p=2.15e-04),	19447869	(p=2.16e-04),
7	5290	PIK3CA	-	1251	299	3.521e-295	24468202	(p=1.05e-04),	28285689	(p=2.04e-04),	21676217	(p=2.05e-04),	21258250	(p=2.09e-04),	24323026	(p=2.12e-04),	24249715	(p=2.12e-04),	23392229	(p=2.14e-04),	24189400	(p=2.15e-04),	25471734	(p=2.15e-04),	23136191	(p=2.17e-04),
8	3480	IGF1R	-	955	214	4.188e-232	17047074	(p=2.05e-04),	24458568	(p=2.06e-04),	25617986	(p=2.06e-04),	26342551	(p=2.08e-04),	23619944	(p=2.11e-04),	28498399	(p=2.17e-04),	19806209	(p=2.19e-04),	24489728	(p=2.20e-04),	27177336	(p=2.22e-04),	26850678	(p=3.00e-04),
9	207	AKT1	-	2893	337	1.409e-220	24468202	(p=1.05e-04),	20159991	(p=1.06e-04),	23249714	(p=2.00e-04),	26150526	(p=2.06e-04),	20216471	(p=2.11e-04),	25323938	(p=2.12e-04),	24399305	(p=2.13e-04),	21980128	(p=2.14e-04),	24718901	(p=2.15e-04),	21487020	(p=2.18e-04),
10	673	BRAF	-	1852	249	2.898e-202	23817662	(p=1.13e-04),	24709886	(p=2.04e-04),	23841470	(p=2.07e-04),	27283860	(p=2.11e-04),	22178589	(p=2.16e-04),	23242808	(p=2.18e-04),	22773810	(p=2.19e-04),	21102258	(p=2.20e-04),	27923714	(p=2.22e-04),	24664307	(p=3.01e-04),
11	2475	MTOR	-	1679	223	8.555e-189	26639561	(p=2.02e-04),	24323026	(p=2.12e-04),	21980128	(p=2.14e-04),	24718901	(p=2.15e-04),	20630061	(p=2.20e-04),	21046231	(p=2.21e-04),	16467080	(p=3.01e-04),	25023728	(p=3.02e-04),	25129346	(p=4.01e-04),	27472392	(p=8.01e-04),
12	6774	STAT3	-	2272	243	5.652e-178	24401319	(p=1.12e-04),	28376152	(p=2.03e-04),	27264264	(p=2.03e-04),	24280348	(p=2.11e-04),	26238612	(p=2.13e-04),	25609248	(p=2.14e-04),	26542452	(p=2.15e-04),	24189400	(p=2.15e-04),	27419630	(p=2.15e-04),	23894143	(p=2.21e-04),
13	3815	KIT	-	935	144	7.693e-154	27068398	(p=2.14e-04),	19540337	(p=1.00e-03),	26544626	(p=1.10e-03),	28760855	(p=1.10e-03),	21993766	(p=1.10e-03),	19861442	(p=1.10e-03),	25510664	(p=1.10e-03),	18314612	(p=1.50e-03),	25989941	(p=1.50e-03),	15033665	(p=1.50e-03),
14	6714	SRC	-	1255	160	5.999e-152	26325669	(p=1.08e-04),	18922903	(p=2.15e-04),	24189400	(p=2.15e-04),	27419630	(p=2.15e-04),	23242808	(p=2.18e-04),	21618517	(p=2.21e-04),	24887236	(p=2.21e-04),	25193862	(p=3.02e-04),	20624308	(p=4.00e-04),	24200972	(p=4.01e-04),
15	2066	ERBB4	-	288	91	9.663e-144	19447869	(p=2.16e-04),	25492965	(p=3.01e-04),	25140053	(p=8.06e-04),	26535009	(p=8.06e-04),	21203579	(p=9.02e-04),	18182100	(p=1.10e-03),	19624808	(p=1.10e-03),	19481955	(p=1.20e-03),	16463386	(p=1.20e-03),	16187281	(p=1.20e-03),
16	5728	PTEN	-	1903	179	3.907e-141	24468202	(p=1.05e-04),	23592446	(p=1.09e-04),	23249714	(p=2.00e-04),	28285689	(p=2.04e-04),	22075159	(p=2.05e-04),	20959484	(p=2.08e-04),	20444542	(p=2.15e-04),	17646270	(p=2.21e-04),	25851628	(p=3.00e-04),	17912443	(p=3.00e-04),
17	558	AXL	-	235	78	9.023e-130	26475093	(p=2.07e-04),	27712586	(p=2.08e-04),	22751098	(p=2.15e-04),	25400744	(p=2.20e-04),	25767293	(p=2.21e-04),	25125659	(p=2.22e-04),	24832599	(p=6.00e-04),	27671334	(p=8.01e-04),	28440492	(p=8.03e-04),	23921085	(p=8.03e-04),
18	5156	PDGFRA	-	440	90	1.347e-123	26549034	(p=2.13e-04),	26544626	(p=1.10e-03),	24132921	(p=1.10e-03),	25380967	(p=1.11e-03),	24658140	(p=1.30e-03),	22323597	(p=1.30e-03),	16168125	(p=1.40e-03),	23146028	(p=1.50e-03),	22447844	(p=1.50e-03),	18955458	(p=1.50e-03),
19	2260	FGFR1	-	503	92	7.436e-121	23536707	(p=2.09e-04),	26549034	(p=2.13e-04),	25512530	(p=2.17e-04),	21160078	(p=6.00e-04),	23343422	(p=7.01e-04),	24850843	(p=8.02e-04),	27825137	(p=8.03e-04),	23808822	(p=9.01e-04),	23806793	(p=1.00e-03),	25900027	(p=1.00e-03),
20	1950	EGF	-	666	92	2.701e-109	19380191	(p=2.01e-04),	24928511	(p=2.21e-04),	23229345	(p=3.02e-04),	17898861	(p=4.01e-04),	15886816	(p=5.01e-04),	22413835	(p=8.01e-04),	23542467	(p=1.10e-03),	26646272	(p=1.10e-03),	20631636	(p=1.10e-03),	15802268	(p=1.10e-03),
21	7157	TP53	-	8709	322	7.858e-104	17409930	(p=2.01e-04),	28285689	(p=2.04e-04),	21527506	(p=2.12e-04),	27780855	(p=2.22e-04),	19096302	(p=3.03e-04),	21070477	(p=3.03e-04),	17200338	(p=8.01e-04),	19723643	(p=8.02e-04),	27178450	(p=8.03e-04),	20811722	(p=8.04e-04),
22	2067	ERCC1	-	614	85	1.44e-103	18036700	(p=2.20e-04),	20975603	(p=2.22e-04),	23982437	(p=8.03e-04),	24780295	(p=1.00e-03),	20504223	(p=1.10e-03),	23940741	(p=1.11e-03),	19552012	(p=1.20e-03),	22053010	(p=1.50e-03),	20047592	(p=1.50e-03),	24935625	(p=1.50e-03),
23	2099	ESR1	-	2923	155	3.681e-97	28498399	(p=2.17e-04),	19697122	(p=2.19e-04),	12970748	(p=8.04e-04),	25203051	(p=1.00e-03),	24758408	(p=1.10e-03),	23609470	(p=1.10e-03),	25991817	(p=1.20e-03),	27551012	(p=1.30e-03),	29029116	(p=1.50e-03),	25347744	(p=1.50e-03),
24	29126	CD274	-	734	85	5.497e-97	25658629	(p=1.06e-04),	25349974	(p=2.05e-04),	28684311	(p=2.15e-04),	27499357	(p=2.17e-04),	28880013	(p=2.17e-04),	25009014	(p=3.01e-04),	28341875	(p=3.01e-04),	28275115	(p=8.03e-04),	26424759	(p=1.10e-03),	28137741	(p=1.10e-03),
25	5747	PTK2	-	828	86	8.861e-94	26962872	(p=1.07e-04),	25193862	(p=3.02e-04),	18632638	(p=1.10e-03),	24658140	(p=1.30e-03),	27822706	(p=1.40e-03),	15657067	(p=1.50e-03),	20201928	(p=1.51e-03),	18832579	(p=1.51e-03),	18263593	(p=1.51e-03),	26996299	(p=1.60e-03),
26	5594	MAPK1	-	1938	122	1.423e-93	17015027	(p=2.18e-04),	25862004	(p=2.18e-04),	27004400	(p=2.21e-04),	19147502	(p=8.00e-04),	19505457	(p=8.03e-04),	22722337	(p=1.10e-03),	21444628	(p=1.10e-03),	26514924	(p=1.10e-03),	19729990	(p=1.30e-03),	22696230	(p=1.40e-03),
27	7422	VEGFA	-	4154	177	3.685e-91	23435217	(p=2.10e-04),	25889301	(p=2.12e-04),	27177865	(p=2.17e-04),	25410981	(p=2.20e-04),	20485168	(p=8.06e-04),	18317076	(p=1.00e-03),	27727447	(p=1.00e-03),	21041183	(p=1.00e-03),	26802156	(p=1.10e-03),	16972327	(p=1.10e-03),
28	2322	FLT3	-	568	71	4.56e-88	19540337	(p=1.00e-03),	14654525	(p=1.50e-03),	15345593	(p=1.50e-03),	20119833	(p=1.50e-03),	17128418	(p=1.50e-03),	17229632	(p=1.51e-03),	23631653	(p=1.51e-03),	27906677	(p=1.80e-03),	19684517	(p=1.90e-03),	15604885	(p=1.90e-03),
29	4486	MST1R	-	137	47	6.396e-88	25512530	(p=2.17e-04),	24628993	(p=9.00e-04),	18620091	(p=1.00e-03),	21543897	(p=1.10e-03),	20689759	(p=1.11e-03),	21212418	(p=1.50e-03),	26775595	(p=1.51e-03),	23597200	(p=1.51e-03),	23542172	(p=1.60e-03),	23799848	(p=1.60e-03),
30	27436	EML4	-	76	40	1.083e-86	19667264	(p=2.06e-04),	26517679	(p=4.01e-04),	22124476	(p=9.01e-04),	27811184	(p=1.00e-03),	24982409	(p=1.10e-03),	18594010	(p=1.10e-03),	23919423	(p=1.11e-03),	24388371	(p=1.20e-03),	20624322	(p=1.40e-03),	28039177	(p=1.50e-03),
31	3791	KDR	-	875	81	3.221e-86	18379357	(p=2.13e-04),	27059553	(p=2.21e-04),	26853422	(p=3.01e-04),	27789775	(p=5.00e-04),	21724587	(p=8.03e-04),	20485168	(p=8.06e-04),	17631646	(p=1.10e-03),	25340839	(p=1.11e-03),	26619847	(p=1.20e-03),	23146028	(p=1.50e-03),
32	332	BIRC5	-	1116	86	3.309e-83	22075159	(p=2.05e-04),	24563335	(p=2.12e-04),	21402055	(p=2.12e-04),	25895606	(p=4.01e-04),	16847054	(p=1.11e-03),	27994498	(p=1.50e-03),	25692408	(p=1.50e-03),	15735703	(p=1.51e-03),	22723337	(p=1.51e-03),	24387108	(p=1.51e-03),
33	6098	ROS1	-	119	43	5.06e-83	23400546	(p=2.07e-04),	22617245	(p=2.12e-04),	24349229	(p=2.14e-04),	27401242	(p=2.14e-04),	24456475	(p=2.23e-04),	22215748	(p=3.03e-04),	25688157	(p=4.01e-04),	25351743	(p=8.01e-04),	23719267	(p=8.02e-04),	26973202	(p=9.01e-04),
34	4170	MCL1	-	587	67	6.36e-82	17927446	(p=2.01e-04),	25756510	(p=2.17e-04),	15753661	(p=8.02e-04),	19763916	(p=8.02e-04),	24469836	(p=1.10e-03),	27939888	(p=1.20e-03),	17495975	(p=1.50e-03),	28039357	(p=1.50e-03),	18609706	(p=1.50e-03),	25789974	(p=1.50e-03),
35	25	ABL1	-	740	71	4.888e-80	22140458	(p=1.10e-03),	24658140	(p=1.30e-03),	27856601	(p=1.50e-03),	22447844	(p=1.50e-03),	20482842	(p=1.50e-03),	17888034	(p=1.50e-03),	20234815	(p=1.51e-03),	25883211	(p=1.51e-03),	23117882	(p=1.60e-03),	21156844	(p=1.60e-03),
36	8743	TNFSF10	-	776	72	8.58e-80	18922903	(p=2.15e-04),	20417200	(p=1.20e-03),	22948392	(p=1.51e-03),	15634757	(p=1.70e-03),	20400979	(p=1.70e-03),	23944369	(p=1.90e-03),	21670755	(p=2.60e-03),	12934102	(p=2.60e-03),	17638906	(p=2.80e-03),	27176505	(p=2.90e-03),
37	2263	FGFR2	-	528	62	2.417e-78	18381441	(p=2.14e-04),	23060048	(p=2.14e-04),	25512530	(p=2.17e-04),	24518603	(p=2.20e-04),	25576915	(p=2.22e-04),	26853422	(p=3.01e-04),	25981814	(p=3.03e-04),	21152424	(p=4.00e-04),	24711160	(p=5.00e-04),	24850843	(p=8.02e-04),
38	3082	HGF	-	693	66	6.055e-76	23045285	(p=1.05e-04),	22435662	(p=2.06e-04),	21423210	(p=2.07e-04),	21440951	(p=4.00e-04),	28341789	(p=4.00e-04),	22413835	(p=8.01e-04),	24800946	(p=1.10e-03),	21779929	(p=1.10e-03),	20019837	(p=1.50e-03),	23536720	(p=1.50e-03),
39	5595	MAPK3	-	1306	84	6.255e-76	19147502	(p=8.00e-04),	22722337	(p=1.10e-03),	21444628	(p=1.10e-03),	26514924	(p=1.10e-03),	19729990	(p=1.30e-03),	22696230	(p=1.40e-03),	20726858	(p=1.50e-03),	22344606	(p=1.51e-03),	23306155	(p=1.51e-03),	20072648	(p=1.51e-03),
40	3084	NRG1	-	427	56	1.397e-75	24044505	(p=2.01e-04),	25492965	(p=3.01e-04),	24112719	(p=8.02e-04),	26535009	(p=8.06e-04),	23328545	(p=9.01e-04),	28049763	(p=1.10e-03),	18494554	(p=1.11e-03),	24658140	(p=1.30e-03),	26160848	(p=1.50e-03),	25501131	(p=1.50e-03),
41	5979	RET	-	761	67	1.564e-74	23841470	(p=2.07e-04),	26853422	(p=3.01e-04),	28460442	(p=7.01e-04),	18756447	(p=8.04e-04),	27090738	(p=8.06e-04),	26973202	(p=9.01e-04),	23578175	(p=1.10e-03),	28011461	(p=1.10e-03),	23991695	(p=1.10e-03),	27912827	(p=1.20e-03),
42	9429	ABCG2	-	705	63	7.285e-72	21731744	(p=2.12e-04),	21487020	(p=2.18e-04),	18309947	(p=2.19e-04),	17312388	(p=2.20e-04),	21154157	(p=2.21e-04),	26943330	(p=3.00e-04),	17938326	(p=3.02e-04),	20975373	(p=5.00e-04),	17148776	(p=8.01e-04),	24391798	(p=8.03e-04),
43	3717	JAK2	-	1189	76	3.602e-71	22712764	(p=1.10e-04),	27025877	(p=2.05e-04),	26238612	(p=2.13e-04),	22319590	(p=8.06e-04),	23838182	(p=1.10e-03),	18829483	(p=1.20e-03),	19088723	(p=1.50e-03),	25226617	(p=1.50e-03),	23880305	(p=1.51e-03),	24886434	(p=1.51e-03),
44	1969	EPHA2	-	256	45	2.734e-70	21955398	(p=2.11e-04),	26744526	(p=2.20e-04),	19531623	(p=8.02e-04),	20028874	(p=1.10e-03),	19934338	(p=1.10e-03),	22236865	(p=1.10e-03),	24713656	(p=1.50e-03),	15657067	(p=1.50e-03),	20602165	(p=1.60e-03),	27401248	(p=1.60e-03),
45	4915	NTRK2	-	307	47	1.052e-69	25512530	(p=2.17e-04),	24658140	(p=1.30e-03),	16964397	(p=1.50e-03),	28446206	(p=1.50e-03),	24959744	(p=1.50e-03),	22842573	(p=1.50e-03),	26820170	(p=1.50e-03),	28739680	(p=1.60e-03),	28604655	(p=1.80e-03),	18293376	(p=2.20e-03),
47	6790	AURKA	-	611	56	7.331e-67	25634113	(p=2.13e-04),	23520446	(p=1.10e-03),	28764929	(p=1.40e-03),	15504738	(p=1.50e-03),	23334327	(p=1.50e-03),	27209210	(p=1.50e-03),	17935280	(p=1.51e-03),	25082261	(p=1.70e-03),	22222631	(p=1.70e-03),	26443806	(p=2.10e-03),
46	367	AR	-	2103	92	7.448e-67	28468774	(p=8.04e-04),	26247526	(p=8.05e-04),	26044568	(p=1.10e-03),	26876202	(p=1.50e-03),	25347744	(p=1.50e-03),	24779793	(p=1.51e-03),	19491261	(p=1.51e-03),	24356815	(p=1.60e-03),	20432460	(p=1.60e-03),	23786771	(p=1.70e-03),
48	2261	FGFR3	-	443	49	7.914e-65	25294908	(p=2.17e-04),	21152424	(p=4.00e-04),	24850843	(p=8.02e-04),	27267856	(p=1.10e-03),	23786770	(p=1.30e-03),	23019225	(p=1.50e-03),	22730329	(p=1.50e-03),	24909170	(p=1.51e-03),	23902722	(p=1.51e-03),	25535896	(p=1.70e-03),
49	3091	HIF1A	-	2688	100	2.991e-64	21966417	(p=2.07e-04),	25748238	(p=2.16e-04),	20154724	(p=2.17e-04),	25596742	(p=2.20e-04),	16847054	(p=1.11e-03),	19435875	(p=1.30e-03),	21343371	(p=1.30e-03),	24248265	(p=1.50e-03),	21209911	(p=1.50e-03),	24798801	(p=1.51e-03),
50	3320	HSP90AA1	-	908	61	4.699e-63	16024644	(p=9.74e-05),	22592212	(p=1.05e-04),	19952121	(p=1.07e-04),	22806877	(p=2.07e-04),	24189400	(p=2.15e-04),	24463348	(p=3.01e-04),	26500058	(p=3.01e-04),	22952420	(p=8.01e-04),	16849543	(p=8.03e-04),	22144665	(p=1.10e-03),
51	596	BCL2	-	1761	80	6.041e-63	23588221	(p=1.09e-04),	28428442	(p=8.06e-04),	24034250	(p=8.06e-04),	12400004	(p=1.40e-03),	24606718	(p=1.51e-03),	23542172	(p=1.60e-03),	28379541	(p=1.70e-03),	23861345	(p=1.80e-03),	20631638	(p=2.80e-03),	26286833	(p=2.90e-03),
52	4790	NFKB1	-	2819	100	1.266e-62	25028470	(p=9.52e-05),	27091996	(p=2.01e-04),	21951562	(p=8.06e-04),	24137610	(p=1.11e-03),	25876877	(p=1.11e-03),	22145100	(p=1.40e-03),	26871511	(p=1.50e-03),	26333382	(p=1.50e-03),	24300974	(p=1.50e-03),	20482842	(p=1.50e-03),
53	10018	BCL2L11	-	424	46	1.578e-61	26001141	(p=9.81e-05),	27986747	(p=1.05e-04),	23382048	(p=1.05e-04),	17927446	(p=2.01e-04),	26639561	(p=2.02e-04),	26287412	(p=2.04e-04),	24493829	(p=2.06e-04),	24737648	(p=2.08e-04),	22426421	(p=2.13e-04),	25057939	(p=2.16e-04),
54	5159	PDGFRB	-	434	46	4.597e-61	21097719	(p=1.50e-03),	23146028	(p=1.50e-03),	17229632	(p=1.51e-03),	18809244	(p=1.51e-03),	24758355	(p=1.51e-03),	20197394	(p=1.60e-03),	12700668	(p=1.60e-03),	28183292	(p=1.80e-03),	24747080	(p=2.20e-03),	18524994	(p=2.20e-03),
55	1026	CDKN1A	-	1511	72	1.651e-60	28757172	(p=2.19e-04),	21616632	(p=3.01e-04),	12599217	(p=8.04e-04),	17337084	(p=1.10e-03),	23982416	(p=1.50e-03),	24706169	(p=2.20e-03),	12123335	(p=3.10e-03),	12963997	(p=3.50e-03),	12151347	(p=3.70e-03),	14580260	(p=3.80e-03),
56	672	BRCA1	-	2556	92	1.773e-60	23407556	(p=2.08e-04),	19415121	(p=2.17e-04),	28373435	(p=1.30e-03),	21396117	(p=1.50e-03),	12509456	(p=1.50e-03),	25583261	(p=1.50e-03),	23810788	(p=1.50e-03),	19002265	(p=1.60e-03),	21934105	(p=2.10e-03),	25164908	(p=2.30e-03),
57	54206	ERRFI1	-	79	29	2.504e-60	23935914	(p=1.04e-04),	21333004	(p=1.12e-04),	24830724	(p=2.07e-04),	24189400	(p=2.15e-04),	27893711	(p=3.00e-04),	25400829	(p=4.01e-04),	23273428	(p=8.04e-04),	19674104	(p=8.05e-04),	18776048	(p=1.10e-03),	25735773	(p=1.20e-03),
58	6794	STK11	-	378	43	1.811e-59	24468202	(p=1.05e-04),	23526220	(p=1.11e-03),	28652249	(p=1.20e-03),	25695224	(p=1.50e-03),	25465874	(p=1.70e-03),	24146957	(p=2.20e-03),	24285539	(p=2.90e-03),	22460425	(p=2.90e-03),	20881644	(p=3.50e-03),	15077168	(p=3.60e-03),
59	5604	MAP2K1	-	386	43	4.468e-59	18632602	(p=2.17e-04),	22773810	(p=2.19e-04),	25722381	(p=7.00e-04),	26860843	(p=1.10e-03),	27636997	(p=1.10e-03),	22037177	(p=1.10e-03),	24011934	(p=1.10e-03),	25351745	(p=1.50e-03),	26358373	(p=1.50e-03),	25541062	(p=1.60e-03),
60	374	AREG	-	165	33	3.27e-57	17942395	(p=3.03e-04),	27432879	(p=8.03e-04),	21161326	(p=1.10e-03),	18811692	(p=1.50e-03),	11494130	(p=1.50e-03),	19740107	(p=1.50e-03),	20726858	(p=1.50e-03),	16641105	(p=1.50e-03),	17035230	(p=1.51e-03),	12356750	(p=1.51e-03),
61	1027	CDKN1B	-	929	56	4.021e-57	21439954	(p=2.03e-04),	25228008	(p=2.09e-04),	12599217	(p=8.04e-04),	27035903	(p=1.10e-03),	25524798	(p=1.10e-03),	20631637	(p=1.40e-03),	23982416	(p=1.50e-03),	25587029	(p=1.51e-03),	19734935	(p=2.00e-03),	25151966	(p=2.10e-03),
62	5753	PTK6	-	102	29	1.572e-56	22231447	(p=8.03e-04),	25241146	(p=1.50e-03),	21923922	(p=1.60e-03),	25770659	(p=1.60e-03),	20687930	(p=1.60e-03),	17997837	(p=2.80e-03),	26013168	(p=2.80e-03),	18719096	(p=2.90e-03),	15539407	(p=2.90e-03),	18781181	(p=3.10e-03),
63	4893	NRAS	-	446	43	2.272e-56	26325669	(p=1.08e-04),	24758538	(p=2.14e-04),	22773810	(p=2.19e-04),	19190079	(p=8.05e-04),	27119512	(p=1.10e-03),	26318427	(p=1.10e-03),	27636997	(p=1.10e-03),	20619739	(p=1.10e-03),	21107323	(p=1.10e-03),	25886136	(p=1.10e-03),
64	595	CCND1	-	1381	64	1.145e-55	20631636	(p=1.10e-03),	26124325	(p=1.10e-03),	27798882	(p=1.10e-03),	20631637	(p=1.40e-03),	17203214	(p=1.50e-03),	18349392	(p=1.51e-03),	20418097	(p=1.51e-03),	15791567	(p=1.60e-03),	20631638	(p=2.80e-03),	27633099	(p=2.80e-03),
65	5243	ABCB1	-	2076	76	4.713e-55	26351321	(p=2.05e-04),	27169328	(p=2.12e-04),	26632382	(p=2.19e-04),	27649127	(p=2.19e-04),	17312388	(p=2.20e-04),	21154157	(p=2.21e-04),	17148776	(p=8.01e-04),	25450670	(p=9.01e-04),	26556876	(p=1.50e-03),	25908454	(p=1.50e-03),
66	4609	MYC	-	1745	70	5.983e-55	25748238	(p=2.16e-04),	27472392	(p=8.01e-04),	19204574	(p=9.01e-04),	24809777	(p=1.20e-03),	28714960	(p=1.30e-03),	25884680	(p=1.50e-03),	27825133	(p=1.51e-03),	25006129	(p=1.80e-03),	27401245	(p=1.90e-03),	27184134	(p=2.60e-03),
67	7040	TGFB1	-	3801	103	1.703e-54	24830724	(p=2.07e-04),	18625725	(p=4.00e-04),	24946721	(p=1.40e-03),	21278795	(p=1.51e-03),	22641218	(p=1.51e-03),	27862334	(p=1.51e-03),	26212008	(p=1.70e-03),	18676771	(p=1.90e-03),	27330076	(p=2.50e-03),	26005723	(p=2.80e-03),
68	5294	PIK3CG	-	412	40	1.366e-53	18625725	(p=4.00e-04),	18520805	(p=8.02e-04),	21045158	(p=8.05e-04),	18025271	(p=1.10e-03),	19609946	(p=1.40e-03),	18725974	(p=1.50e-03),	18587247	(p=2.10e-03),	20124452	(p=2.90e-03),	19553005	(p=2.90e-03),	19224914	(p=2.90e-03),
69	2932	GSK3B	-	1118	56	5.695e-53	27432879	(p=8.03e-04),	23729362	(p=1.51e-03),	27780915	(p=1.51e-03),	27236820	(p=1.60e-03),	22286758	(p=1.90e-03),	17972518	(p=1.90e-03),	22534782	(p=2.00e-03),	12778079	(p=2.20e-03),	19584164	(p=2.50e-03),	15688030	(p=2.90e-03),
70	2305	FOXM1	-	363	38	7.441e-53	23531216	(p=2.12e-04),	19513552	(p=9.00e-04),	28850563	(p=1.10e-03),	19276163	(p=1.30e-03),	28482906	(p=1.50e-03),	22447226	(p=1.50e-03),	25213081	(p=1.50e-03),	24715000	(p=1.90e-03),	25391374	(p=2.50e-03),	27494877	(p=3.20e-03),
71	5743	PTGS2	-	2041	72	1.877e-52	18381949	(p=2.19e-04),	26191267	(p=2.22e-04),	11972392	(p=8.01e-04),	19047118	(p=9.00e-04),	17616668	(p=1.00e-03),	19671676	(p=1.10e-03),	14744769	(p=1.10e-03),	20631636	(p=1.10e-03),	11891209	(p=1.10e-03),	22696230	(p=1.40e-03),
72	1499	CTNNB1	-	2298	76	2.692e-52	26268703	(p=1.08e-04),	28259822	(p=2.11e-04),	24189400	(p=2.15e-04),	23579873	(p=2.22e-04),	28551620	(p=1.10e-03),	21993766	(p=1.10e-03),	28018973	(p=1.10e-03),	9535896	(p=1.50e-03),	27835591	(p=1.51e-03),	27780915	(p=1.51e-03),
73	8795	TNFRSF10B	-	324	36	1.039e-51	22948392	(p=1.51e-03),	27176505	(p=2.90e-03),	21538027	(p=3.10e-03),	18599488	(p=3.10e-03),	19424623	(p=3.50e-03),	28459212	(p=3.60e-03),	12805378	(p=3.60e-03),	24895135	(p=3.60e-03),	19593445	(p=4.10e-03),	23839018	(p=4.20e-03),
74	867	CBL	-	628	44	2.337e-51	16849543	(p=8.03e-04),	25140053	(p=8.06e-04),	16969069	(p=9.01e-04),	25348515	(p=1.50e-03),	26716506	(p=1.50e-03),	17486068	(p=1.50e-03),	15657067	(p=1.50e-03),	20126411	(p=1.51e-03),	23774213	(p=1.51e-03),	22623369	(p=2.50e-03),
75	613	BCR	-	399	38	2.657e-51	24189400	(p=2.15e-04),	22896000	(p=1.50e-03),	25479544	(p=1.50e-03),	27856601	(p=1.50e-03),	22447844	(p=1.50e-03),	21156844	(p=1.60e-03),	23047475	(p=1.80e-03),	24967705	(p=1.90e-03),	12370803	(p=2.10e-03),	19061839	(p=3.20e-03),
76	7852	CXCR4	-	1729	65	4.685e-51	24200972	(p=4.01e-04),	26338423	(p=1.10e-03),	15802268	(p=1.10e-03),	23443279	(p=1.30e-03),	27822706	(p=1.40e-03),	27922681	(p=1.50e-03),	22952422	(p=1.50e-03),	26073897	(p=1.60e-03),	28294689	(p=1.80e-03),	18175225	(p=2.20e-03),
77	1019	CDK4	-	482	39	1.502e-49	21439954	(p=2.03e-04),	24189400	(p=2.15e-04),	24496383	(p=8.05e-04),	25876993	(p=1.10e-03),	24065146	(p=1.10e-03),	25991817	(p=1.20e-03),	10447003	(p=1.50e-03),	12509456	(p=1.50e-03),	27986745	(p=1.51e-03),	20354191	(p=1.51e-03),
78	5347	PLK1	-	605	42	1.502e-49	23144294	(p=1.50e-03),	27558135	(p=1.70e-03),	12082631	(p=1.80e-03),	27647547	(p=2.50e-03),	28126323	(p=2.50e-03),	21436619	(p=2.90e-03),	22188812	(p=2.90e-03),	22309939	(p=3.10e-03),	23790466	(p=3.20e-03),	21399492	(p=3.20e-03),
79	5295	PIK3R1	-	660	43	3.093e-49	16843263	(p=2.15e-04),	24189400	(p=2.15e-04),	18803287	(p=4.01e-04),	22355357	(p=8.04e-04),	22439932	(p=8.06e-04),	21278786	(p=1.10e-03),	15812817	(p=1.90e-03),	21075308	(p=3.30e-03),	26895380	(p=3.60e-03),	20007781	(p=3.60e-03),
80	2264	FGFR4	-	201	29	3.139e-47	17487277	(p=1.50e-03),	23944363	(p=1.50e-03),	16822847	(p=1.51e-03),	19809159	(p=1.51e-03),	19240166	(p=1.51e-03),	25349422	(p=1.60e-03),	11940572	(p=1.90e-03),	24503538	(p=2.10e-03),	18310279	(p=2.90e-03),	21203561	(p=3.10e-03),
81	960	CD44	-	1050	49	3.233e-47	27499099	(p=3.01e-04),	23049743	(p=1.11e-03),	20491779	(p=1.50e-03),	23039365	(p=1.50e-03),	26597578	(p=1.51e-03),	19360323	(p=1.51e-03),	24606718	(p=1.51e-03),	18276068	(p=1.80e-03),	25840418	(p=1.90e-03),	22272243	(p=1.90e-03),
82	2309	FOXO3	-	513	38	3.377e-47	27091996	(p=2.01e-04),	19276163	(p=1.30e-03),	25791921	(p=1.51e-03),	27825133	(p=1.51e-03),	18312651	(p=1.51e-03),	26470790	(p=1.90e-03),	20169663	(p=1.90e-03),	27452907	(p=2.60e-03),	27685445	(p=2.60e-03),	24766860	(p=3.10e-03),
83	7298	TYMS	-	532	38	1.304e-46	20061047	(p=1.13e-04),	21618517	(p=2.21e-04),	19307503	(p=9.01e-04),	18676755	(p=1.30e-03),	15504738	(p=1.50e-03),	20047592	(p=1.50e-03),	19822515	(p=1.50e-03),	26502926	(p=1.51e-03),	27191954	(p=1.51e-03),	12084458	(p=1.51e-03),
84	3265	HRAS	-	704	41	1.051e-45	22712795	(p=9.22e-05),	21122380	(p=2.11e-04),	19596959	(p=2.16e-04),	20108024	(p=3.01e-04),	21115922	(p=3.02e-04),	19289583	(p=9.01e-04),	19276157	(p=1.00e-03),	27119512	(p=1.10e-03),	24123531	(p=1.10e-03),	21411223	(p=1.10e-03),
85	5599	MAPK8	-	927	45	2.214e-45	18025271	(p=1.10e-03),	24658140	(p=1.30e-03),	23912840	(p=2.80e-03),	24642040	(p=3.50e-03),	22433870	(p=4.00e-03),	21931671	(p=4.00e-03),	12707267	(p=4.10e-03),	19593445	(p=4.10e-03),	20145041	(p=4.40e-03),	26575790	(p=4.40e-03),
86	7424	VEGFC	-	400	33	4.102e-44	14744769	(p=1.10e-03),	21600223	(p=1.50e-03),	11877295	(p=1.60e-03),	25948790	(p=1.80e-03),	20429915	(p=3.50e-03),	12471041	(p=4.40e-03),	24333721	(p=4.40e-03),	20825419	(p=4.40e-03),	25212831	(p=5.00e-03),	19280060	(p=5.00e-03),
87	26018	LRIG1	-	69	21	6.005e-44	23208928	(p=1.50e-03),	26148232	(p=1.50e-03),	17851870	(p=1.50e-03),	25813475	(p=1.70e-03),	22241084	(p=2.10e-03),	26632716	(p=3.50e-03),	19300910	(p=3.60e-03),	23208509	(p=3.70e-03),	18542056	(p=4.00e-03),	18922900	(p=5.00e-03),
[truncated: 1,652 more rows]

## Sheet: Alisertib
Rank	GeneID	Symbol	Homologs	n	n_pos	FDR	Top	10	pmids	V11	V12	V13	V14	V15	V16	V17	V18	V19	V20	V21	V22	V23	V24	V25	V26	V27
[truncated: 3,834 more rows]

## Sheet: Alpelisib
Rank	GeneID	Symbol	Homologs	n	n_pos	FDR	Top	10	pmids	V11	V12	V13	V14	V15	V16	V17	V18	V19	V20	V21	V22	V23	V24	V25	V26	V27
[truncated: 2,008 more rows]

[truncated: 34 more sheets: Axitinib, Crizotinib, Cytarabine, Dabrafenib, Daporinad, Dasatinib, Dinaciclib, Entinostat, Erlotinib, Foretinib, Gefitinib, Gemcitabine, Ibrutinib, Lapatinib, Linsitinib, Molibresib, Navitoclax, Nilotinib, Obatoclax, Olaparib …]
