# Supplementary material for: Text-mining-based feature selection for anticancer drug response prediction
Source: Bioinform Adv. 2024 Mar 26;4(1):vbae047. doi: 10.1093/bioadv/vbae047 (PMC11009020; doi:10.1093/bioadv/vbae047)
Supplement: vbae047_Supplementary_Data [file vbae047_supplementary_data.zip › Supplementary-data-2-performance-indexes.xlsx]

## Sheet: Cellline per drug studied
drugName	n_cells_CCLE	n_cells_GDSE	n_common_cells
Vorinostat	817	751	444
Vincristine	835	725	448
Venetoclax	444	754	243
Trametinib	396	772	215
Tozasertib	123	49	7
Topotecan	822	728	432
Teniposide	402	728	221
Sorafenib	836	755	458
Sirolimus	791	745	435
Ruxolitinib	827	722	431
Pictilisib	817	766	458
Pevonedistat	728	752	405
Paclitaxel	585	751	319
Oxaliplatin	645	803	357
Olaparib	831	761	456
Obatoclax	812	725	424
Nilotinib	766	750	417
Navitoclax	777	754	424
Molibresib	818	718	424
Linsitinib	782	805	451
Lapatinib	777	756	431
Ibrutinib	572	725	302
Gemcitabine	709	746	380
Gefitinib	802	746	442
Foretinib	820	749	446
Erlotinib	806	752	435
Entinostat	719	725	377
Dinaciclib	360	725	186
Dasatinib	826	760	461
Daporinad	688	382	181
Dabrafenib	406	756	212
Cytarabine	803	750	436
Crizotinib	814	724	426
Axitinib	813	50	30
Alpelisib	523	801	291
Alisertib	783	723	403
Afatinib	733	771	409
Adavosertib	758	770	424

## Sheet: RandomForest perf metrics-train
drug	feature selection method	pearsonCor	spearmanCor	kendallCor	RMSE	MSE	MAE
Vorinostat	cor-500	0.3849	0.42514	0.28643	0.07766	0.00603	0.06122
Vincristine	cor-500	0.48578	0.46576	0.31957	0.26539	0.07043	0.21828
Venetoclax	cor-500	0.24653	0.16039	0.11182	0.21893	0.04793	0.19066
Trametinib	cor-500	0.55796	0.6016	0.42373	0.19665	0.03867	0.16159
Tozasertib	cor-500	0.67834	0.63817	0.46644	0.16199	0.02624	0.13556
Topotecan	cor-500	0.54844	0.49055	0.34068	0.16564	0.02744	0.13296
Teniposide	cor-500	0.60852	0.45345	0.31277	0.16165	0.02613	0.12704
Sorafenib	cor-500	-0.21743	-0.2282	-0.16195	0.10092	0.01018	0.07375
Sirolimus	cor-500	0.32244	0.29908	0.20271	0.16627	0.02764	0.13271
Ruxolitinib	cor-500	0.36022	0.28791	0.1932	0.0664	0.00441	0.03717
Pictilisib	cor-500	0.04722	0.02079	0.01384	0.12072	0.01457	0.09836
Pevonedistat	cor-500	0.47224	0.39294	0.26856	0.12889	0.01661	0.10255
Paclitaxel	cor-500	0.4381	0.4251	0.29263	0.25152	0.06326	0.20878
Oxaliplatin	cor-500	0.52705	0.41024	0.27897	0.10662	0.01137	0.09559
Olaparib	cor-500	0.49824	0.39193	0.26651	0.08899	0.00792	0.07556
Obatoclax	cor-500	0.22022	0.2331	0.15544	0.11446	0.0131	0.09174
Nilotinib	cor-500	0.22698	0.15901	0.11097	0.17416	0.03033	0.14704
Navitoclax	cor-500	0.39394	0.31676	0.21626	0.17802	0.03169	0.15844
Molibresib	cor-500	0.46451	0.35133	0.23804	0.1166	0.0136	0.08492
Linsitinib	cor-500	0.49691	0.40128	0.27518	0.10138	0.01028	0.09136
Lapatinib	cor-500	0.441	0.37529	0.25381	0.12691	0.0161	0.1097
Ibrutinib	cor-500	0.01455	0.0736	0.04996	0.15223	0.02317	0.13298
Gemcitabine	cor-500	0.54669	0.46212	0.31411	0.20339	0.04137	0.17048
Gefitinib	cor-500	0.29599	0.21746	0.14289	0.10788	0.01164	0.07994
Foretinib	cor-500	0.36703	0.3317	0.22848	0.12896	0.01663	0.08871
Erlotinib	cor-500	0.28345	0.29205	0.19827	0.10349	0.01071	0.0712
Entinostat	cor-500	0.56892	0.52212	0.36559	0.11877	0.01411	0.09757
Dinaciclib	cor-500	0.45179	0.41237	0.28251	0.3539	0.12524	0.31155
Dasatinib	cor-500	0.43788	0.42541	0.29489	0.1709	0.02921	0.13452
Daporinad	cor-500	0.27303	0.18525	0.1261	0.21956	0.04821	0.18321
Dabrafenib	cor-500	0.46267	0.38896	0.26987	0.13052	0.01704	0.09405
Cytarabine	cor-500	0.4342	0.34621	0.23565	0.20992	0.04406	0.14432
Crizotinib	cor-500	0.48067	0.43521	0.29836	0.10167	0.01034	0.08215
Axitinib	cor-500	0.54298	0.46331	0.31488	0.09998	0.01	0.07103
Alpelisib	cor-500	0.18066	0.15649	0.10477	0.11003	0.01211	0.08933
Alisertib	cor-500	0.53956	0.38291	0.25326	0.1457	0.02123	0.11581
Afatinib	cor-500	0.45818	0.43654	0.29983	0.12417	0.01542	0.08827
Adavosertib	cor-500	0.26391	0.25843	0.17559	0.12531	0.0157	0.09816
Vorinostat	GA	0.41696	0.43216	0.34022	0.07965	0.00634	0.05783
Vincristine	GA	0.53838	0.50824	0.41349	0.19722	0.0389	0.16082
Venetoclax	GA	0.31512	0.21629	0.18401	0.17105	0.02926	0.10855
Trametinib	GA	0.2655	0.24457	0.19722	0.21906	0.04799	0.17736
Tozasertib	GA	0.22929	0.25359	0.20503	0.20668	0.04272	0.15596
Topotecan	GA	0.28281	0.28918	0.22875	0.17084	0.02919	0.13343
Teniposide	GA	0.35482	0.24177	0.19679	0.1688	0.02849	0.12288
Sorafenib	GA	0.23918	0.17134	0.13697	0.1031	0.01063	0.07404
Sirolimus	GA	0.35692	0.22255	0.17874	0.1541	0.02375	0.12425
Ruxolitinib	GA	0.67093	0.35315	0.29054	0.05376	0.00289	0.03642
Pictilisib	GA	0.02074	0.1024	0.08189	0.11447	0.0131	0.08632
Pevonedistat	GA	0.49582	0.47651	0.37047	0.12846	0.0165	0.10146
Paclitaxel	GA	0.36681	0.37544	0.29451	0.25587	0.06547	0.20593
Oxaliplatin	GA	0.4436	0.47612	0.38046	0.07869	0.00619	0.05547
Olaparib	GA	0.29313	0.1692	0.13502	0.07677	0.00589	0.05577
Obatoclax	GA	0.40974	0.36524	0.2857	0.10276	0.01056	0.08179
Nilotinib	GA	0.48643	0.22841	0.19245	0.13204	0.01743	0.07714
Navitoclax	GA	0.39915	0.31307	0.24741	0.15483	0.02397	0.11513
Molibresib	GA	0.5442	0.45365	0.36229	0.09579	0.00918	0.07237
Linsitinib	GA	0.04731	0.17059	0.13313	0.0814	0.00663	0.05648
Lapatinib	GA	0.4451	0.45719	0.36725	0.10802	0.01167	0.07963
Ibrutinib	GA	0.11691	0.16916	0.1332	0.12895	0.01663	0.09148
Gemcitabine	GA	0.37386	0.36999	0.28945	0.20454	0.04183	0.16545
Gefitinib	GA	0.29812	0.23314	0.18782	0.11046	0.0122	0.07964
Foretinib	GA	0.2271	0.22289	0.18264	0.11837	0.01401	0.08668
Erlotinib	GA	0.55034	0.42629	0.34763	0.08132	0.00661	0.0653
Entinostat	GA	0.54486	0.531	0.42805	0.08882	0.00789	0.0649
Dinaciclib	GA	0.37511	0.35202	0.27686	0.1963	0.03854	0.16319
Dasatinib	GA	0.14149	0.11925	0.09183	0.19049	0.03629	0.15491
Daporinad	GA	0.27467	0.26551	0.21242	0.20924	0.04378	0.1658
Dabrafenib	GA	0.35715	0.36122	0.28909	0.15202	0.02311	0.09149
Cytarabine	GA	0.72348	0.60497	0.49074	0.14659	0.02149	0.10601
Crizotinib	GA	0.55717	0.44418	0.3575	0.07962	0.00634	0.05969
Axitinib	GA	0.39978	0.30833	0.24362	0.10254	0.01052	0.07735
Alpelisib	GA	-0.04578	0.04155	0.03362	0.11685	0.01365	0.08622
Alisertib	GA	0.52498	0.42998	0.34751	0.15248	0.02325	0.11533
Afatinib	GA	0.30173	0.39674	0.30742	0.13572	0.01842	0.09795
Adavosertib	GA	0.28292	0.28314	0.22697	0.11494	0.01321	0.09107
Vorinostat	L1000	0.40654	0.39997	0.27055	0.08204	0.00673	0.06629
Vincristine	L1000	0.41346	0.36115	0.24308	0.24596	0.06049	0.20462
Venetoclax	L1000	0.51634	0.20836	0.14571	0.3081	0.09493	0.29825
Trametinib	L1000	0.22787	0.18328	0.12426	0.25029	0.06264	0.21774
Tozasertib	L1000	0.49392	0.49803	0.33792	0.15916	0.02533	0.12627
Topotecan	L1000	0.35615	0.29962	0.20071	0.17132	0.02935	0.13769
Teniposide	L1000	0.4901	0.46883	0.31979	0.2457	0.06037	0.21544
Sorafenib	L1000	0.17497	0.14914	0.0979	0.10091	0.01018	0.07368
Sirolimus	L1000	0.21651	0.17682	0.11763	0.1734	0.03007	0.1409
Ruxolitinib	L1000	0.34219	0.17361	0.11622	0.16581	0.02749	0.15943
Pictilisib	L1000	0.07151	0.08542	0.05861	0.12801	0.01639	0.10575
Pevonedistat	L1000	0.4675	0.41602	0.28834	0.14349	0.02059	0.11985
Paclitaxel	L1000	0.42342	0.41316	0.28554	0.25504	0.06504	0.21601
Oxaliplatin	L1000	0.39227	0.34088	0.23627	0.14394	0.02072	0.1323
Olaparib	L1000	0.06153	0.02258	0.01617	0.18369	0.03374	0.17221
Obatoclax	L1000	0.4628	0.42631	0.29168	0.11043	0.01219	0.08873
Nilotinib	L1000	0.27455	0.07399	0.05184	0.17927	0.03214	0.15355
Navitoclax	L1000	0.30196	0.21685	0.14806	0.21573	0.04654	0.19763
Molibresib	L1000	0.26819	0.23432	0.15848	0.19396	0.03762	0.17546
Linsitinib	L1000	-0.01899	-0.07136	-0.04846	0.16688	0.02785	0.15725
Lapatinib	L1000	0.009	-0.20278	-0.13301	0.28462	0.08101	0.25857
Ibrutinib	L1000	0.07273	0.04279	0.02742	0.28824	0.08308	0.26852
Gemcitabine	L1000	0.39298	0.34984	0.2377	0.22027	0.04852	0.18491
Gefitinib	L1000	0.21249	0.17278	0.11188	0.22765	0.05182	0.21152
Foretinib	L1000	0.27441	0.19459	0.1293	0.13457	0.01811	0.09201
Erlotinib	L1000	0.28403	0.28523	0.19221	0.10955	0.012	0.08944
Entinostat	L1000	0.20864	0.16818	0.11157	0.23325	0.05441	0.20982
Dinaciclib	L1000	0.33861	0.36761	0.24999	0.20595	0.04242	0.17154
Dasatinib	L1000	0.22601	0.18672	0.12199	0.212	0.04494	0.17657
Daporinad	L1000	0.31181	0.22181	0.14665	0.2092	0.04376	0.17219
Dabrafenib	L1000	0.10573	-0.06157	-0.04598	0.23979	0.0575	0.22455
Cytarabine	L1000	0.19275	0.33599	0.22238	0.22533	0.05077	0.19602
Crizotinib	L1000	0.41215	0.32348	0.21664	0.10396	0.01081	0.08531
Axitinib	L1000	0.04711	0.02499	0.01774	0.19528	0.03813	0.17691
Alpelisib	L1000	0.1389	0.15217	0.104	0.13344	0.01781	0.1125
Alisertib	L1000	0.31562	0.24445	0.16453	0.20667	0.04271	0.1834
Afatinib	L1000	0.24716	0.25023	0.15995	0.24383	0.05945	0.22289
Adavosertib	L1000	0.30858	0.34604	0.23672	0.12514	0.01566	0.1014
Vorinostat	L1000-tm	0.20181	0.12746	0.0863	0.07963	0.00634	0.0632
Vincristine	L1000-tm	0.3603	0.31384	0.20996	0.22852	0.05222	0.1921
Venetoclax	L1000-tm	0.11045	0.054	0.03827	0.20353	0.04142	0.16353
Trametinib	L1000-tm	0.18478	0.1557	0.10474	0.26662	0.07109	0.23008
Tozasertib	L1000-tm	0.56143	0.54737	0.38153	0.16137	0.02604	0.13137
Topotecan	L1000-tm	0.31173	0.27309	0.18337	0.16682	0.02783	0.13616
Teniposide	L1000-tm	0.5294	0.44373	0.30457	0.18685	0.03491	0.15663
Sorafenib	L1000-tm	0.27271	0.25344	0.17225	0.09669	0.00935	0.07029
Sirolimus	L1000-tm	0.21268	0.17839	0.11578	0.22051	0.04862	0.18609
Ruxolitinib	L1000-tm	0.42264	0.31838	0.21436	0.13506	0.01824	0.1283
Pictilisib	L1000-tm	0.08273	0.08605	0.05929	0.1152	0.01327	0.09215
Pevonedistat	L1000-tm	0.16475	0.14822	0.09973	0.14228	0.02024	0.11344
Paclitaxel	L1000-tm	0.40198	0.37679	0.2572	0.26056	0.06789	0.22095
Oxaliplatin	L1000-tm	0.41383	0.30517	0.2051	0.09173	0.00842	0.07759
Olaparib	L1000-tm	0.04534	0.01061	0.00709	0.15221	0.02317	0.14045
Obatoclax	L1000-tm	-0.07663	-0.05475	-0.03664	0.11389	0.01297	0.09125
Nilotinib	L1000-tm	-0.18881	-0.02741	-0.01821	0.14867	0.0221	0.11247
Navitoclax	L1000-tm	0.27059	0.24942	0.16871	0.22639	0.05125	0.20837
Molibresib	L1000-tm	-0.34397	-0.28506	-0.19254	0.12154	0.01477	0.08797
Linsitinib	L1000-tm	0.05045	0.00101	0.00032	0.16137	0.02604	0.15177
Lapatinib	L1000-tm	0.15221	0.15459	0.10271	0.11313	0.0128	0.09527
Ibrutinib	L1000-tm	0.01323	0.07823	0.05288	0.20615	0.0425	0.18789
Gemcitabine	L1000-tm	0.31475	0.37003	0.25113	0.22694	0.0515	0.18812
Gefitinib	L1000-tm	0.20608	0.18209	0.11973	0.12071	0.01457	0.09601
Foretinib	L1000-tm	0.14959	0.08026	0.05335	0.1614	0.02605	0.13521
Erlotinib	L1000-tm	0.25135	0.23109	0.15296	0.13508	0.01825	0.11692
Entinostat	L1000-tm	0.37856	0.36232	0.2458	0.11966	0.01432	0.09816
Dinaciclib	L1000-tm	0.21732	0.31131	0.20976	0.21832	0.04766	0.17156
Dasatinib	L1000-tm	0.27683	0.23527	0.15856	0.24114	0.05815	0.20525
Daporinad	L1000-tm	0.31042	0.23664	0.15903	0.21285	0.0453	0.17673
Dabrafenib	L1000-tm	0.30982	0.24257	0.1641	0.17725	0.03142	0.158
Cytarabine	L1000-tm	0.38045	0.37506	0.25487	0.19496	0.03801	0.14083
Crizotinib	L1000-tm	0.3851	0.34204	0.22813	0.09359	0.00876	0.06882
Axitinib	L1000-tm	0.27825	0.19635	0.13272	0.18875	0.03563	0.17017
Alpelisib	L1000-tm	0.04212	0.09082	0.06238	0.14227	0.02024	0.12101
Alisertib	L1000-tm	0.43265	0.32111	0.21962	0.17247	0.02975	0.14816
Afatinib	L1000-tm	0.2884	0.27784	0.1866	0.20761	0.0431	0.18586
Adavosertib	L1000-tm	0.22603	0.28273	0.19353	0.13844	0.01917	0.11016
Vorinostat	MRMR	0.42235	0.47963	0.37124	0.07931	0.00629	0.05797
Vincristine	MRMR	0.5674	0.52984	0.4162	0.19556	0.03824	0.15883
Venetoclax	MRMR	0.64383	0.43937	0.37297	0.14212	0.0202	0.08318
Trametinib	MRMR	0.35618	0.3105	0.24707	0.22068	0.0487	0.17771
Tozasertib	MRMR	0.36134	0.42917	0.32464	0.18869	0.0356	0.15288
Topotecan	MRMR	0.55821	0.54364	0.43629	0.14636	0.02142	0.1162
Teniposide	MRMR	0.29129	0.33806	0.27348	0.18584	0.03454	0.12816
Sorafenib	MRMR	0.46737	0.19691	0.16162	0.09534	0.00909	0.07107
Sirolimus	MRMR	0.33455	0.27807	0.22321	0.15892	0.02526	0.12654
Ruxolitinib	MRMR	0.39236	0.25925	0.21139	0.07176	0.00515	0.04205
Pictilisib	MRMR	0.07066	0.13494	0.1094	0.1181	0.01395	0.08729
Pevonedistat	MRMR	0.55678	0.42771	0.3391	0.12268	0.01505	0.09691
Paclitaxel	MRMR	0.38963	0.38826	0.31242	0.25385	0.06444	0.20115
Oxaliplatin	MRMR	0.49053	0.46568	0.36503	0.07606	0.00579	0.05504
Olaparib	MRMR	0.23211	0.29545	0.23663	0.09266	0.00859	0.06213
Obatoclax	MRMR	0.46379	0.37842	0.29865	0.1	0.01	0.07896
Nilotinib	MRMR	0.5174	0.13947	0.11691	0.1172	0.01374	0.07095
Navitoclax	MRMR	0.21508	0.27854	0.22237	0.17226	0.02967	0.1235
Molibresib	MRMR	0.48288	0.39742	0.31588	0.09939	0.00988	0.07391
Linsitinib	MRMR	0.22161	0.22188	0.18083	0.07606	0.00578	0.05486
Lapatinib	MRMR	0.28403	0.25419	0.20792	0.11462	0.01314	0.08621
Ibrutinib	MRMR	0.27148	0.34584	0.26795	0.12448	0.01549	0.09001
Gemcitabine	MRMR	0.53595	0.53098	0.42094	0.18404	0.03387	0.14694
Gefitinib	MRMR	0.27559	0.3168	0.24877	0.11385	0.01296	0.08093
Foretinib	MRMR	0.3682	0.32458	0.26595	0.10953	0.012	0.08068
Erlotinib	MRMR	0.34388	0.31612	0.24676	0.09515	0.00905	0.07214
Entinostat	MRMR	0.44488	0.39527	0.3106	0.0963	0.00927	0.07212
Dinaciclib	MRMR	0.46421	0.51038	0.39536	0.18494	0.0342	0.15235
Dasatinib	MRMR	0.15694	0.21662	0.16654	0.19525	0.03812	0.15315
Daporinad	MRMR	0.50363	0.47117	0.3806	0.18721	0.03505	0.14624
Dabrafenib	MRMR	0.32138	0.23702	0.19331	0.13924	0.01939	0.08303
Cytarabine	MRMR	0.7271	0.61406	0.49882	0.14665	0.0215	0.10852
Crizotinib	MRMR	0.33912	0.46606	0.3674	0.1031	0.01063	0.07033
Axitinib	MRMR	0.32569	0.38256	0.31091	0.1151	0.01325	0.07776
Alpelisib	MRMR	-0.06277	0.0073	0.00575	0.11638	0.01354	0.08843
Alisertib	MRMR	0.53916	0.41121	0.32918	0.15156	0.02297	0.11262
Afatinib	MRMR	0.41799	0.47423	0.36777	0.13255	0.01757	0.0949
Adavosertib	MRMR	0.44923	0.37437	0.29916	0.1058	0.01119	0.0858
Vorinostat	RFE	0.42235	0.47963	0.37124	0.07931	0.00629	0.05797
Vincristine	RFE	0.5674	0.52984	0.4162	0.19556	0.03824	0.15883
Venetoclax	RFE	0.64383	0.43937	0.37298	0.14212	0.0202	0.08318
Trametinib	RFE	0.35618	0.3105	0.24707	0.22068	0.0487	0.17771
Tozasertib	RFE	0.36134	0.42917	0.32464	0.18869	0.0356	0.15288
Topotecan	RFE	0.55821	0.54364	0.43629	0.14636	0.02142	0.1162
Teniposide	RFE	0.2913	0.33806	0.27349	0.18584	0.03454	0.12816
Sorafenib	RFE	0.39304	0.19691	0.16162	0.09763	0.00953	0.07108
Sirolimus	RFE	0.33455	0.27807	0.22321	0.15892	0.02526	0.12654
Ruxolitinib	RFE	0.39236	0.25925	0.21139	0.07176	0.00515	0.04205
Pictilisib	RFE	0.07066	0.13494	0.1094	0.1181	0.01395	0.08729
Pevonedistat	RFE	0.55678	0.42771	0.3391	0.12268	0.01505	0.09691
Paclitaxel	RFE	0.38963	0.38826	0.31242	0.25385	0.06444	0.20115
Oxaliplatin	RFE	0.49053	0.46569	0.36503	0.07606	0.00579	0.05504
Olaparib	RFE	0.23211	0.29545	0.23663	0.09266	0.00859	0.06213
Obatoclax	RFE	0.4638	0.37842	0.29865	0.1	0.01	0.07896
Nilotinib	RFE	0.26806	0.13819	0.11565	0.14271	0.02037	0.07787
Navitoclax	RFE	0.21508	0.27854	0.22237	0.17226	0.02967	0.1235
Molibresib	RFE	0.48288	0.39742	0.31588	0.09939	0.00988	0.07391
Linsitinib	RFE	0.22161	0.22188	0.18083	0.07606	0.00579	0.05486
Lapatinib	RFE	0.27689	0.25419	0.20781	0.11562	0.01337	0.087
Ibrutinib	RFE	0.27148	0.34584	0.26795	0.12448	0.01549	0.09001
Gemcitabine	RFE	0.53596	0.53098	0.42094	0.18404	0.03387	0.14694
Gefitinib	RFE	0.27559	0.3168	0.24877	0.11385	0.01296	0.08093
Foretinib	RFE	0.3682	0.32458	0.26595	0.10953	0.012	0.08068
Erlotinib	RFE	0.34388	0.31612	0.24676	0.09515	0.00905	0.07214
Entinostat	RFE	0.44488	0.39527	0.31061	0.0963	0.00927	0.07212
Dinaciclib	RFE	0.46421	0.51038	0.39536	0.18494	0.0342	0.15235
Dasatinib	RFE	0.15694	0.21662	0.16654	0.19525	0.03812	0.15315
Daporinad	RFE	0.50363	0.47117	0.3806	0.18722	0.03505	0.14624
Dabrafenib	RFE	0.32138	0.23702	0.19331	0.13924	0.01939	0.08303
Cytarabine	RFE	0.7271	0.61406	0.49882	0.14665	0.02151	0.10853
Crizotinib	RFE	0.33912	0.46606	0.3674	0.1031	0.01063	0.07033
Axitinib	RFE	0.32569	0.38256	0.31091	0.1151	0.01325	0.07776
Alpelisib	RFE	-0.06277	0.0073	0.00575	0.11638	0.01354	0.08843
Alisertib	RFE	0.53916	0.41121	0.32918	0.15156	0.02297	0.11262
Afatinib	RFE	0.41799	0.47423	0.36777	0.13255	0.01757	0.0949
Adavosertib	RFE	0.44923	0.37437	0.29916	0.10581	0.0112	0.0858
Vorinostat	text-mining	0.46503	0.55104	0.38073	0.07984	0.00637	0.0625
Vincristine	text-mining	0.6505	0.56569	0.39517	0.22922	0.05254	0.19179
Venetoclax	text-mining	0.62225	0.29621	0.20817	0.29922	0.08953	0.28339
Trametinib	text-mining	0.54618	0.45985	0.31818	0.22994	0.05287	0.19889
Tozasertib	text-mining	0.51704	0.61993	0.44119	0.1688	0.02849	0.14134
Topotecan	text-mining	0.39096	0.58631	0.41807	0.14727	0.02169	0.1193
Teniposide	text-mining	0.59579	0.527	0.36796	0.18026	0.03249	0.15031
Sorafenib	text-mining	0.8083	0.29265	0.19945	0.0979	0.00958	0.07094
Sirolimus	text-mining	0.49551	0.46822	0.3245	0.16914	0.02861	0.1379
Ruxolitinib	text-mining	0.54724	0.28874	0.19671	0.1764	0.03112	0.16981
Pictilisib	text-mining	0.684	0.30967	0.2115	0.14616	0.02136	0.12413
Pevonedistat	text-mining	0.49597	0.45239	0.31212	0.13509	0.01825	0.11238
Paclitaxel	text-mining	0.51254	0.51459	0.36215	0.26734	0.07147	0.22629
Oxaliplatin	text-mining	0.38943	0.34821	0.23774	0.15128	0.02289	0.13963
Olaparib	text-mining	0.45203	0.00548	0.00399	0.19414	0.03769	0.18293
Obatoclax	text-mining	0.56503	0.52035	0.36861	0.10773	0.0116	0.08603
Nilotinib	text-mining	0.58728	0.05807	0.03964	0.37547	0.14098	0.33957
Navitoclax	text-mining	0.59083	0.17974	0.12258	0.3037	0.09224	0.28086
Molibresib	text-mining	0.47504	0.49568	0.33983	0.10947	0.01198	0.08909
Linsitinib	text-mining	0.28629	0.14303	0.09687	0.16311	0.02661	0.15381
Lapatinib	text-mining	0.33682	0.32735	0.21942	0.1476	0.02179	0.13041
Ibrutinib	text-mining	0.18196	0.34108	0.22872	0.20703	0.04286	0.18803
Gemcitabine	text-mining	0.40795	0.54689	0.37945	0.20879	0.04359	0.17656
Gefitinib	text-mining	0.43808	0.16811	0.1092	0.23317	0.05437	0.2166
Foretinib	text-mining	0.43426	0.09592	0.06461	0.20329	0.04133	0.17893
Erlotinib	text-mining	0.55271	0.32923	0.22109	0.24175	0.05844	0.22655
Entinostat	text-mining	0.3732	0.58753	0.41551	0.1034	0.01069	0.07931
Dinaciclib	text-mining	0.3393	0.52471	0.37394	0.28456	0.08098	0.24634
Dasatinib	text-mining	0.22121	0.20379	0.13635	0.25022	0.06261	0.21473
Daporinad	text-mining	0.40023	0.27466	0.18647	0.21431	0.04593	0.17849
Dabrafenib	text-mining	0.25894	0.05899	0.03732	0.30624	0.09379	0.28678
Cytarabine	text-mining	0.67882	0.45869	0.31441	0.20598	0.04243	0.17916
Crizotinib	text-mining	0.61521	0.22763	0.15239	0.16458	0.02709	0.14833
Axitinib	text-mining	0.63729	0.45008	0.30657	0.16581	0.02749	0.14871
Alpelisib	text-mining	0.72036	0.26737	0.18201	0.11485	0.01319	0.09398
Alisertib	text-mining	0.78738	0.36192	0.24546	0.23872	0.05699	0.21356
Afatinib	text-mining	0.57483	0.42096	0.28752	0.16489	0.02719	0.14294
Adavosertib	text-mining	0.44815	0.44234	0.30775	0.12477	0.01557	0.09554
Vorinostat	var-100	0.34015	0.36709	0.24802	0.08269	0.00684	0.06666
Vincristine	var-100	0.35558	0.34615	0.23174	0.23575	0.05558	0.19564
Venetoclax	var-100	0.25054	0.1354	0.09343	0.20409	0.04165	0.16959
Trametinib	var-100	0.56337	0.5158	0.36443	0.18547	0.0344	0.15255
Tozasertib	var-100	0.59059	0.60211	0.42513	0.14118	0.01993	0.10875
Topotecan	var-100	0.29023	0.23729	0.15845	0.1656	0.02742	0.13481
Teniposide	var-100	0.59911	0.4258	0.29596	0.14922	0.02227	0.1204
Sorafenib	var-100	0.17016	0.16073	0.10835	0.09739	0.00948	0.07115
Sirolimus	var-100	0.27376	0.22338	0.14953	0.18486	0.03417	0.14955
Ruxolitinib	var-100	0.1652	0.11093	0.0734	0.06729	0.00453	0.04317
Pictilisib	var-100	0.24265	0.15819	0.10342	0.11509	0.01324	0.0924
Pevonedistat	var-100	0.43699	0.37498	0.25433	0.14848	0.02205	0.12502
Paclitaxel	var-100	0.2969	0.3367	0.22053	0.25615	0.06561	0.20908
Oxaliplatin	var-100	0.31233	0.27453	0.18524	0.0856	0.00733	0.0655
Olaparib	var-100	0.1735	0.16039	0.10956	0.13291	0.01766	0.11061
Obatoclax	var-100	0.28709	0.30989	0.20601	0.10592	0.01122	0.08451
Nilotinib	var-100	0.04474	0.05661	0.03892	0.13355	0.01784	0.08072
Navitoclax	var-100	0.2738	0.22103	0.15112	0.16218	0.0263	0.12786
Molibresib	var-100	0.19572	0.18543	0.12359	0.11757	0.01382	0.08586
Linsitinib	var-100	0.09012	0.11637	0.0781	0.07948	0.00632	0.05694
Lapatinib	var-100	0.35532	0.31075	0.21097	0.10371	0.01076	0.07569
Ibrutinib	var-100	0.3106	0.31498	0.21236	0.12793	0.01636	0.09246
Gemcitabine	var-100	0.34048	0.32776	0.2205	0.22035	0.04856	0.18459
Gefitinib	var-100	0.35567	0.25189	0.17057	0.1106	0.01223	0.08492
Foretinib	var-100	0.26866	0.21524	0.14498	0.13282	0.01764	0.09261
Erlotinib	var-100	0.39393	0.37626	0.25424	0.09788	0.00958	0.07596
Entinostat	var-100	0.15005	0.13371	0.08739	0.1208	0.01459	0.09419
Dinaciclib	var-100	0.27181	0.15792	0.10906	0.25523	0.06514	0.21356
Dasatinib	var-100	0.10418	0.14177	0.09385	0.20156	0.04063	0.15358
Daporinad	var-100	0.22367	0.20387	0.139	0.20654	0.04266	0.16895
Dabrafenib	var-100	0.41367	0.36666	0.25255	0.12787	0.01635	0.08998
Cytarabine	var-100	0.41956	0.37208	0.25143	0.19076	0.03639	0.1366
Crizotinib	var-100	0.23	0.28307	0.18893	0.09415	0.00886	0.06981
Axitinib	var-100	0.46455	0.39364	0.26881	0.10686	0.01142	0.08508
Alpelisib	var-100	0.26517	0.2622	0.17648	0.10666	0.01138	0.08582
Alisertib	var-100	0.55895	0.45225	0.30992	0.14969	0.02241	0.12438
Afatinib	var-100	0.44189	0.41174	0.28316	0.13079	0.01711	0.10168
Adavosertib	var-100	0.27739	0.25204	0.17175	0.11464	0.01314	0.09256
Vorinostat	var-500	0.45874	0.4747	0.3171	0.07514	0.00565	0.05904
Vincristine	var-500	0.3175	0.31513	0.21024	0.23684	0.05609	0.19831
Venetoclax	var-500	0.21184	0.11893	0.07952	0.19516	0.03809	0.14916
Trametinib	var-500	0.41463	0.38605	0.26727	0.20934	0.04382	0.17343
Tozasertib	var-500	0.71302	0.63137	0.45209	0.1432	0.02051	0.11303
Topotecan	var-500	0.37871	0.36853	0.24867	0.1673	0.02799	0.13656
Teniposide	var-500	0.40315	0.34486	0.23027	0.18074	0.03267	0.13796
Sorafenib	var-500	0.28684	0.32366	0.21764	0.09585	0.00919	0.069
Sirolimus	var-500	0.11557	0.10248	0.06831	0.16982	0.02884	0.13517
Ruxolitinib	var-500	0.29152	0.2724	0.17986	0.06679	0.00446	0.03945
Pictilisib	var-500	0.15669	0.14062	0.09297	0.14516	0.02107	0.12047
Pevonedistat	var-500	0.41176	0.35967	0.24505	0.13185	0.01739	0.10683
Paclitaxel	var-500	0.54868	0.54009	0.38103	0.23264	0.05412	0.19406
Oxaliplatin	var-500	0.39257	0.41596	0.28178	0.08513	0.00725	0.06829
Olaparib	var-500	0.326	0.2709	0.18089	0.08093	0.00655	0.06475
Obatoclax	var-500	0.34613	0.35128	0.23583	0.10573	0.01118	0.08422
Nilotinib	var-500	0.20408	0.18592	0.12834	0.13394	0.01794	0.08842
Navitoclax	var-500	0.3599	0.28674	0.19547	0.15593	0.02431	0.12447
Molibresib	var-500	0.18598	0.19317	0.12895	0.11517	0.01326	0.08515
Linsitinib	var-500	0.44624	0.23964	0.1607	0.10474	0.01097	0.09416
Lapatinib	var-500	0.50377	0.47766	0.33458	0.09962	0.00992	0.08058
Ibrutinib	var-500	0.50013	0.38488	0.26634	0.14761	0.02179	0.1297
Gemcitabine	var-500	0.40784	0.38912	0.25864	0.22013	0.04846	0.18594
Gefitinib	var-500	0.39049	0.30859	0.21083	0.10622	0.01128	0.0764
Foretinib	var-500	0.36174	0.34719	0.23792	0.12034	0.01448	0.08737
Erlotinib	var-500	0.50043	0.44758	0.3066	0.09295	0.00864	0.07216
Entinostat	var-500	0.47345	0.45993	0.31496	0.10822	0.01171	0.08236
Dinaciclib	var-500	0.5124	0.50479	0.3548	0.18009	0.03243	0.14292
Dasatinib	var-500	0.27128	0.24632	0.17161	0.18933	0.03584	0.15041
Daporinad	var-500	0.39402	0.32295	0.21944	0.20634	0.04257	0.17035
Dabrafenib	var-500	0.39178	0.32764	0.2304	0.16606	0.02758	0.13851
Cytarabine	var-500	0.50889	0.44416	0.30075	0.18128	0.03286	0.14078
Crizotinib	var-500	0.33428	0.38595	0.25938	0.0951	0.00904	0.06863
Axitinib	var-500	0.4937	0.45916	0.31411	0.11667	0.01361	0.0975
Alpelisib	var-500	0.20647	0.23615	0.16065	0.11243	0.01264	0.08205
Alisertib	var-500	0.35122	0.30658	0.20304	0.1624	0.02637	0.13468
Afatinib	var-500	0.40114	0.33339	0.22721	0.13369	0.01787	0.09517
Adavosertib	var-500	0.12856	0.1425	0.09255	0.11672	0.01362	0.09311

## Sheet: RandomForest perf metrics-test
drug	feature selection method	pearsonCor	spearmanCor	kendallCor	RMSE	MSE	MAE
Vorinostat	cor-500	0.33115	0.55493	0.37142	1.04269	1.08721	0.802305
Vincristine	cor-500	0.65871	0.4905	0.33129	1.00723	1.01452	0.795495
Venetoclax	cor-500	0.50404	0.01642	0.01173	1.38135	1.90813	1.00952
Trametinib	cor-500	0.30794	0.59833	0.42406	0.943892	0.890933	0.751939
Tozasertib	cor-500	0.24801	0.22424	0.15556	1.0267	1.05412	0.872322
Topotecan	cor-500	0.78595	0.37813	0.24907	1.03036	1.06164	0.806314
Teniposide	cor-500	0.42214	0.26918	0.17373	1.07324	1.15185	0.846939
Sorafenib	cor-500	-0.25089	-0.35118	-0.25102	1.5791	2.49355	1.25485
Sirolimus	cor-500	0.11512	0.04049	0.02763	1.32811	1.76388	1.03694
Ruxolitinib	cor-500	0.14388	0.04706	0.02612	1.30631	1.70644	1.00943
Pictilisib	cor-500	0.05121	0.02332	0.01589	1.3753	1.89144	1.08943
Pevonedistat	cor-500	0.43199	0.41327	0.27652	1.06409	1.13229	0.857922
Paclitaxel	cor-500	0.21275	0.20251	0.13947	1.25272	1.56929	0.964175
Oxaliplatin	cor-500	0.40633	0.38607	0.26037	1.08798	1.1837	0.811661
Olaparib	cor-500	0.13602	0.03207	0.02279	1.31238	1.72234	1.0124
Obatoclax	cor-500	0.01461	0.02048	0.01328	1.40147	1.96412	1.12331
Nilotinib	cor-500	0.11974	0.11065	0.07837	1.32466	1.75471	0.906208
Navitoclax	cor-500	0.42905	0.39323	0.26935	1.06683	1.13814	0.805712
Molibresib	cor-500	0.14218	0.08256	0.05634	1.30757	1.70974	1.01813
Linsitinib	cor-500	0.34998	0.24346	0.15838	1.13845	1.29607	0.885768
Lapatinib	cor-500	0.39522	0.28315	0.19208	1.09799	1.20558	0.866564
Ibrutinib	cor-500	0.05115	0.01911	0.01296	1.37525	1.89133	1.04401
Gemcitabine	cor-500	0.42007	0.34246	0.22279	1.07518	1.156	0.86539
Gefitinib	cor-500	0.40275	0.33701	0.23221	1.09112	1.19055	0.75118
Foretinib	cor-500	0.29568	0.24132	0.16554	1.18488	1.40395	0.900415
Erlotinib	cor-500	0.23118	0.15867	0.10231	1.23798	1.53258	1.00725
Entinostat	cor-500	0.51389	0.50399	0.3437	0.984344	0.968934	0.751399
Dinaciclib	cor-500	0.25773	0.29581	0.20188	1.21636	1.47952	0.931577
Dasatinib	cor-500	0.46162	0.5024	0.34843	1.03599	1.07327	0.814581
Daporinad	cor-500	0.40611	0.40554	0.27379	1.08665	1.1808	0.853979
Dabrafenib	cor-500	0.36031	0.30053	0.19968	1.12924	1.27518	0.808745
Cytarabine	cor-500	0.31825	0.23689	0.15176	1.16576	1.35901	0.889215
Crizotinib	cor-500	0.072	0.0533	0.03878	1.36004	1.84971	1.01704
Axitinib	cor-500	0.30726	0.60909	0.38182	1.12229	1.25953	0.861785
Alpelisib	cor-500	-0.06821	-0.07115	-0.04674	1.45941	2.12988	1.13246
Alisertib	cor-500	0.48597	0.43722	0.29335	1.01221	1.02456	0.749162
Afatinib	cor-500	0.47387	0.42952	0.29289	1.02415	1.04887	0.811013
Adavosertib	cor-500	0.15492	0.13263	0.08756	1.29797	1.68472	1.07338
Adavosertib	GA	0.48444	0.55465	0.43948	1.00114	1.00228	0.794053
Afatinib	GA	0.56974	0.45957	0.36636	1.11995	1.2543	0.853162
Alisertib	GA	0.47696	0.10239	0.08295	1.11978	1.25391	0.775367
Alpelisib	GA	0.36224	0.11251	0.09169	1.29148	1.66791	0.950436
Axitinib	GA	0.59131	0.72175	0.61807	1.35864	1.84589	1.0572
Crizotinib	GA	0.38726	0.38731	0.30259	1.38779	1.92597	0.853989
Cytarabine	GA	0.36073	0.26363	0.21145	0.999071	0.998143	0.701524
Dabrafenib	GA	0.1373	0.11224	0.09081	1.25011	1.56279	0.695792
Daporinad	GA	0.29983	0.13012	0.1018	1.00015	1.0003	0.790318
Dasatinib	GA	0.20453	0.12745	0.10387	1.18322	1.4	0.993094
Dinaciclib	GA	0.05222	-0.08092	-0.06571	1.19746	1.43391	0.902302
Entinostat	GA	0.4498	0.41266	0.32068	1.15134	1.32558	0.849569
Erlotinib	GA	0.22664	0.08495	0.06673	1.13659	1.29183	0.905791
Foretinib	GA	0.37599	0.43279	0.33559	1.31393	1.7264	0.918948
Gefitinib	GA	0.04387	0.04047	0.03172	1.20655	1.45575	0.931758
Gemcitabine	GA	0.0735	0.15449	0.118	1.07603	1.15784	0.843172
Ibrutinib	GA	0.36519	0.14857	0.12434	1.31662	1.73349	0.841916
Lapatinib	GA	0.36143	0.12515	0.09867	1.25817	1.58299	0.910862
Linsitinib	GA	0.3005	0.18896	0.14444	1.39464	1.94502	1.10255
Molibresib	GA	0.16753	0.19561	0.15318	1.22126	1.49148	0.91172
Navitoclax	GA	0.16075	0.30693	0.2412	1.115	1.24322	0.788956
Nilotinib	GA	0.37307	0.14356	0.11496	1.42951	2.04349	0.855548
Obatoclax	GA	0.50297	0.41466	0.32917	1.27133	1.61629	0.961109
Olaparib	GA	0.08195	0.19547	0.1617	1.3284	1.76464	0.970081
Oxaliplatin	GA	0.23252	0.1594	0.12908	1.17229	1.37427	0.829905
Paclitaxel	GA	0.33058	0.28454	0.23057	1.35814	1.84453	1.03172
Pevonedistat	GA	0.31162	0.49709	0.39448	0.998521	0.997044	0.806476
Pictilisib	GA	0.2357	0.30994	0.24103	1.34222	1.80156	0.998098
Ruxolitinib	GA	0.27178	0.10477	0.08245	1.34987	1.82215	0.985485
Sirolimus	GA	0.27378	0.48044	0.38749	1.25023	1.56307	0.930961
Sorafenib	GA	0.15159	0.18789	0.15541	1.32527	1.75633	0.839089
Teniposide	GA	0.47324	0.45075	0.3564	0.932269	0.869125	0.710086
Topotecan	GA	0.07767	0.02674	0.02206	1.03001	1.06092	0.803738
Tozasertib	GA	0.00752	0.47793	0.41613	1.14978	1.322	0.94629
Trametinib	GA	0.01466	0.0926	0.07554	1.27564	1.62726	0.94024
Venetoclax	GA	0.48627	0.4047	0.32608	1.13417	1.28635	0.623569
Vincristine	GA	0.45551	0.4371	0.34315	1.07706	1.16005	0.828776
Vorinostat	GA	0.46751	0.30907	0.24244	0.896666	0.804009	0.700063
Vorinostat	L1000	0.61406	0.4987	0.33446	1.02883	1.05848	0.808607
Vincristine	L1000	0.53614	0.4141	0.28534	1.02819	1.05718	0.830207
Venetoclax	L1000	0.54653	0.07528	0.0492	1.13866	1.29654	0.807163
Trametinib	L1000	0.0496	0.37528	0.25582	1.16703	1.36196	0.920623
Tozasertib	L1000	0.25637	0.01818	-0.02222	1.33404	1.77967	1.10776
Topotecan	L1000	0.47623	0.2883	0.198	1.12963	1.27606	0.85143
Teniposide	L1000	0.56252	0.3773	0.25378	1.28333	1.64694	0.93652
Sorafenib	L1000	0.22359	0.18956	0.12711	1.24407	1.54772	0.900198
Sirolimus	L1000	0.17797	0.12304	0.0789	1.28008	1.63859	1.03045
Ruxolitinib	L1000	0.15251	0.12849	0.08682	1.29971	1.68923	1.02765
Pictilisib	L1000	0.06084	-0.03136	-0.02349	1.3683	1.87223	1.08581
Pevonedistat	L1000	0.4218	0.43933	0.29454	1.07359	1.15261	0.837226
Paclitaxel	L1000	0.27996	0.23596	0.16056	1.19805	1.43533	0.934663
Oxaliplatin	L1000	0.31203	0.33594	0.22333	1.17121	1.37174	0.796473
Olaparib	L1000	0.1205	0.12006	0.07936	1.32411	1.75327	1.03679
Obatoclax	L1000	0.14028	0.11365	0.07687	1.30906	1.71364	1.00764
Nilotinib	L1000	0.31743	0.1361	0.0913	1.16646	1.36063	0.789457
Navitoclax	L1000	0.31023	0.17253	0.11798	1.17261	1.37501	0.861772
Molibresib	L1000	0.13808	0.10168	0.0682	1.31069	1.71792	1.05537
Linsitinib	L1000	0.10856	0.03776	0.02524	1.3332	1.77743	1.0325
Lapatinib	L1000	0.065	-0.13999	-0.09065	1.36523	1.86385	1.14684
Ibrutinib	L1000	0.0834	0.09627	0.06622	1.35168	1.82705	0.9649
Gemcitabine	L1000	0.31763	0.22529	0.14408	1.16627	1.3602	0.938371
Gefitinib	L1000	0.38985	0.44671	0.31546	1.10284	1.21626	0.848639
Foretinib	L1000	0.2409	0.20251	0.14047	1.2301	1.51315	0.923592
Erlotinib	L1000	0.39282	0.39646	0.27157	1.10017	1.21037	0.86596
Entinostat	L1000	0.24781	0.1931	0.13094	1.22445	1.49927	0.946267
Dinaciclib	L1000	0.32876	0.35132	0.23782	1.1567	1.33795	0.907106
Dasatinib	L1000	0.30635	0.25813	0.17499	1.17593	1.3828	0.867357
Daporinad	L1000	0.42756	0.42296	0.28827	1.06684	1.13814	0.829094
Dabrafenib	L1000	0.00251	-0.15113	-0.10357	1.41012	1.98844	1.1038
Cytarabine	L1000	0.47576	0.36622	0.2487	1.02227	1.04503	0.772977
Crizotinib	L1000	0.10423	0.02688	0.01723	1.33622	1.78547	0.987859
Axitinib	L1000	0.32034	0.4	0.27273	1.11164	1.23575	0.968007
Alpelisib	L1000	0.21284	0.24508	0.16658	1.2528	1.56951	1.00538
Alisertib	L1000	0.29368	0.19046	0.12806	1.18652	1.40783	0.903306
Afatinib	L1000	0.2127	0.19723	0.11827	1.25282	1.56955	1.00217
Adavosertib	L1000	0.48861	0.4862	0.33766	1.0097	1.0195	0.815796
Vorinostat	L1000-tm	0.58086	0.22741	0.15299	1.20342	1.44822	0.938846
Vincristine	L1000-tm	0.55829	0.41524	0.27955	1.06732	1.13917	0.862616
Venetoclax	L1000-tm	0.55718	-0.01325	-0.00842	1.31571	1.73109	1.00202
Trametinib	L1000-tm	0.53143	0.23426	0.15602	1.2457	1.55177	1.00121
Tozasertib	L1000-tm	0.53003	0.53939	0.42222	0.775067	0.600729	0.6188
Topotecan	L1000-tm	0.6313	0.25365	0.17323	1.18248	1.39826	0.879005
Teniposide	L1000-tm	0.37819	0.25624	0.16506	1.1133	1.23945	0.879791
Sorafenib	L1000-tm	0.24478	0.25002	0.16649	1.22698	1.50547	0.889471
Sirolimus	L1000-tm	0.19974	0.16781	0.10707	1.26301	1.59519	1.01137
Ruxolitinib	L1000-tm	0.14723	0.18597	0.12777	1.30375	1.69975	0.983711
Pictilisib	L1000-tm	0.10184	0.0846	0.05544	1.3381	1.7905	1.04878
Pevonedistat	L1000-tm	0.23378	0.22415	0.15011	1.23588	1.52741	0.997923
Paclitaxel	L1000-tm	0.21203	0.18374	0.1239	1.25329	1.57074	0.942019
Oxaliplatin	L1000-tm	0.40541	0.32192	0.21819	1.08883	1.18555	0.794165
Olaparib	L1000-tm	0.09532	0.08111	0.05511	1.34293	1.80346	1.04766
Obatoclax	L1000-tm	-0.06673	-0.09332	-0.06425	1.45817	2.12626	1.16582
Nilotinib	L1000-tm	-0.22865	-0.081	-0.05498	1.56499	2.4492	1.05907
Navitoclax	L1000-tm	0.37658	0.32713	0.22617	1.11479	1.24275	0.84725
Molibresib	L1000-tm	-0.14989	-0.13358	-0.08769	1.5139	2.29189	1.22022
Linsitinib	L1000-tm	0.15499	0.11224	0.07428	1.29802	1.68485	0.98416
Lapatinib	L1000-tm	0.11548	0.13202	0.08956	1.32786	1.76321	0.982902
Ibrutinib	L1000-tm	0.15736	0.21165	0.14282	1.296	1.67963	1.02099
Gemcitabine	L1000-tm	0.26485	0.31093	0.20246	1.21055	1.46542	0.959722
Gefitinib	L1000-tm	0.24986	0.29111	0.19891	1.22283	1.49531	0.970395
Foretinib	L1000-tm	0.21502	0.12554	0.08478	1.2509	1.56474	0.975167
Erlotinib	L1000-tm	0.33905	0.3537	0.24266	1.14785	1.31756	0.907715
Entinostat	L1000-tm	0.3704	0.35445	0.23414	1.12024	1.25494	0.843225
Dinaciclib	L1000-tm	0.21777	0.26962	0.18085	1.24867	1.55917	0.90356
Dasatinib	L1000-tm	0.33286	0.33121	0.22943	1.15324	1.32996	0.866414
Daporinad	L1000-tm	0.46575	0.45422	0.30498	1.03064	1.06221	0.79466
Dabrafenib	L1000-tm	0.22965	0.09681	0.06445	1.23921	1.53564	0.962356
Cytarabine	L1000-tm	0.25839	0.24631	0.16719	1.21586	1.47832	0.88082
Crizotinib	L1000-tm	0.00923	-0.01604	-0.00926	1.40529	1.97483	1.01845
Axitinib	L1000-tm	-0.4043	-0.49091	-0.34545	1.5979	2.55328	1.23839
Alpelisib	L1000-tm	0.07246	0.10719	0.07095	1.35993	1.84941	1.05071
Alisertib	L1000-tm	0.36457	0.28364	0.18945	1.1254	1.26653	0.864247
Afatinib	L1000-tm	0.32375	0.36096	0.2385	1.1611	1.34816	0.924602
Adavosertib	L1000-tm	0.3166	0.29628	0.19988	1.16722	1.3624	0.915983
Adavosertib	MRMR	0.65216	0.64945	0.51184	0.943787	0.890734	0.753929
Afatinib	MRMR	0.58244	0.55782	0.43655	1.07508	1.15579	0.796378
Alisertib	MRMR	0.56911	0.24446	0.19742	1.02281	1.04614	0.761007
Alpelisib	MRMR	0.32971	0.33969	0.25826	1.39591	1.94857	0.980304
Axitinib	MRMR	0.21346	0.00597	0.00527	1.3571	1.84172	1.09256
Crizotinib	MRMR	0.52945	0.54528	0.41884	1.30914	1.71385	0.918525
Cytarabine	MRMR	0.50104	0.4498	0.34667	0.94532	0.89363	0.676901
Dabrafenib	MRMR	0.60468	0.16683	0.13677	1.19686	1.43247	0.668307
Daporinad	MRMR	0.32697	0.1979	0.15574	1.13864	1.29649	0.911933
Dasatinib	MRMR	0.13053	0.14048	0.11415	1.13498	1.28818	0.932234
Dinaciclib	MRMR	0.17105	0.13093	0.1002	1.21787	1.48322	0.927708
Entinostat	MRMR	0.43433	0.40807	0.32148	1.00445	1.00892	0.74927
Erlotinib	MRMR	0.24867	0.15047	0.11661	1.05423	1.1114	0.811794
Foretinib	MRMR	0.46465	0.42659	0.33305	1.14933	1.32095	0.852415
Gefitinib	MRMR	0.17944	0.06803	0.05447	0.949156	0.900898	0.639536
Gemcitabine	MRMR	0.19694	0.17494	0.13462	0.922582	0.851157	0.732306
Ibrutinib	MRMR	0.68384	0.17923	0.15018	1.13193	1.28127	0.741142
Lapatinib	MRMR	0.43992	0.31462	0.25224	1.09339	1.1955	0.866733
Linsitinib	MRMR	0.30204	0.1844	0.14424	1.07777	1.1616	0.740226
Molibresib	MRMR	0.39772	0.32485	0.26003	1.29783	1.68435	0.948987
Navitoclax	MRMR	0.53003	0.29142	0.23762	1.1251	1.26585	0.756162
Nilotinib	MRMR	0.30486	0.36292	0.29148	1.33909	1.79317	0.812655
Obatoclax	MRMR	0.59078	0.57931	0.45522	1.28122	1.64153	0.95497
Olaparib	MRMR	0.46088	0.40336	0.32593	1.28512	1.65154	0.923656
Oxaliplatin	MRMR	0.33481	0.21248	0.1727	1.01798	1.03629	0.762686
Paclitaxel	MRMR	0.38023	0.31774	0.24808	1.28706	1.65652	0.97951
Pevonedistat	MRMR	0.46754	0.53558	0.41286	1.07475	1.15508	0.861484
Pictilisib	MRMR	0.31046	0.31502	0.24928	1.28756	1.6578	0.984949
Ruxolitinib	MRMR	0.44292	0.37772	0.30072	1.31171	1.72057	0.93161
Sirolimus	MRMR	0.37209	0.39605	0.31333	1.1985	1.4364	0.897523
Sorafenib	MRMR	0.27266	0.10888	0.09028	1.0752	1.15606	0.872357
Teniposide	MRMR	0.55354	0.47798	0.38334	1.03068	1.06231	0.783797
Topotecan	MRMR	0.19607	0.12419	0.09986	0.963473	0.928281	0.744062
Tozasertib	MRMR	0.21603	0.49036	0.41171	1.68551	2.84094	1.53773
Trametinib	MRMR	0.00385	0.05487	0.045	1.15627	1.33696	0.879816
Venetoclax	MRMR	0.52342	0.51295	0.3986	1.09012	1.18836	0.594026
Vincristine	MRMR	0.50627	0.45628	0.36008	0.886002	0.784999	0.69956
Vorinostat	MRMR	0.5653	0.5204	0.41343	0.857899	0.735991	0.663609
Adavosertib	RFE	0.63675	0.6224	0.48422	0.972642	0.946032	0.76625
Afatinib	RFE	0.56561	0.536	0.41937	1.1012	1.21264	0.77831
Alisertib	RFE	0.53389	0.20012	0.16408	1.19195	1.42075	0.851952
Alpelisib	RFE	0.42438	0.4085	0.3238	1.29717	1.68266	0.907713
Axitinib	RFE	-0.00727	0.17979	0.12975	1.38115	1.90759	1.14602
Crizotinib	RFE	0.50473	0.51236	0.40572	1.2757	1.62741	0.881162
Cytarabine	RFE	0.52454	0.43746	0.34442	0.939877	0.883369	0.682827
Dabrafenib	RFE	0.5025	0.3903	0.31883	1.12063	1.2558	0.646881
Daporinad	RFE	0.27651	0.17452	0.13907	1.13467	1.28747	0.900577
Dasatinib	RFE	0	0.16317	0.13358	1.12717	1.27051	0.935236
Dinaciclib	RFE	0.17611	0.18045	0.14344	1.21222	1.46947	0.944842
Entinostat	RFE	0.42746	0.39341	0.3083	1.05448	1.11193	0.781358
Erlotinib	RFE	0.15935	0.16414	0.13022	1.11986	1.25409	0.904449
Foretinib	RFE	0.39872	0.42915	0.33358	1.22907	1.51061	0.950373
Gefitinib	RFE	0.15677	0.07961	0.06366	1.03469	1.07057	0.640218
Gemcitabine	RFE	0.19694	0.17494	0.13462	0.922582	0.851157	0.732306
Ibrutinib	RFE	0.81187	0.17927	0.15033	1.15995	1.34548	0.712673
Lapatinib	RFE	0.46435	0.34015	0.27259	1.13656	1.29177	0.812817
Linsitinib	RFE	0.31404	0.14463	0.11269	1.25237	1.56844	0.777757
Molibresib	RFE	0.37601	0.20602	0.16807	1.28912	1.66184	0.9649
Navitoclax	RFE	0.35943	0.2746	0.22407	1.10321	1.21707	0.738949
Nilotinib	RFE	0.3335	0.38598	0.31695	1.33909	1.79317	0.812655
Obatoclax	RFE	0.59651	0.57931	0.45522	1.28122	1.64153	0.95497
Olaparib	RFE	0.37511	0.40428	0.32645	1.24348	1.54624	0.892176
Oxaliplatin	RFE	0.40183	0.16434	0.13469	0.991671	0.983412	0.726775
Paclitaxel	RFE	0.3702	0.23409	0.17984	1.31078	1.71813	0.937276
Pevonedistat	RFE	0.48111	0.51287	0.39825	1.10939	1.23074	0.881521
Pictilisib	RFE	0.18479	0.317	0.2519	1.16965	1.36807	0.892084
Ruxolitinib	RFE	0.42883	0.37038	0.29587	1.25272	1.56931	0.923326
Sirolimus	RFE	0.34931	0.33925	0.27095	1.20642	1.45544	0.892387
Sorafenib	RFE	0.19156	0.10993	0.09091	1.29261	1.67085	0.708006
Teniposide	RFE	0.52055	0.4763	0.38243	1.03099	1.06293	0.76396
Topotecan	RFE	0.2358	0.14822	0.12456	0.985809	0.97182	0.738401
Tozasertib	RFE	0.11784	0.11726	0.07265	1.21489	1.47595	1.03443
Trametinib	RFE	0.08432	0.15991	0.12819	1.07808	1.16226	0.775456
Venetoclax	RFE	0.4492	0.27113	0.21687	1.13209	1.28162	0.612909
Vincristine	RFE	0.46167	0.46406	0.36486	0.92147	0.849107	0.728392
Vorinostat	RFE	0.54808	0.46522	0.37201	0.880462	0.775213	0.688718
Vorinostat	text-mining	0.42606	0.62088	0.42765	0.898257	0.806865	0.72348
Vincristine	text-mining	0.61406	0.54368	0.37187	0.918594	0.843816	0.734328
Venetoclax	text-mining	0.58086	0.1723	0.12014	1.15113	1.32511	0.959805
Trametinib	text-mining	0.33115	0.51764	0.36882	1.02221	1.04491	0.76913
Tozasertib	text-mining	0.87575	0.29697	0.2	1.14862	1.31932	0.929909
Topotecan	text-mining	0.16587	0.59689	0.42418	0.884988	0.783204	0.689825
Teniposide	text-mining	0.33538	0.43036	0.29048	1.0247	1.05	0.764777
Sorafenib	text-mining	0.53614	0.37563	0.25195	1.14985	1.32215	0.846629
Sirolimus	text-mining	0.55829	0.15898	0.10573	1.19746	1.43392	0.917789
Ruxolitinib	text-mining	0.65871	0.19484	0.13189	1.29021	1.66464	0.945627
Pictilisib	text-mining	0.37393	0.16658	0.11062	1.21679	1.48057	0.976906
Pevonedistat	text-mining	0.49888	0.46663	0.3226	1.04394	1.08981	0.840792
Paclitaxel	text-mining	0.52874	0.25193	0.17298	1.21859	1.48495	0.917315
Oxaliplatin	text-mining	0.54653	0.38762	0.266	1.04248	1.08676	0.754255
Olaparib	text-mining	0.55718	0.17304	0.11601	1.23681	1.52969	0.953333
Obatoclax	text-mining	0.50404	0.16429	0.10953	1.28556	1.65266	0.987003
Nilotinib	text-mining	0.5704	0.20712	0.14294	1.14401	1.30875	0.863556
Navitoclax	text-mining	0.60817	0.28936	0.19925	1.13797	1.29498	0.904264
Molibresib	text-mining	0.53922	0.16083	0.10467	1.19622	1.43095	0.918513
Linsitinib	text-mining	0.0496	-0.07971	-0.05241	1.44674	2.09307	1.1006
Lapatinib	text-mining	0.53143	0.26301	0.17483	1.11136	1.23513	0.876781
Ibrutinib	text-mining	0.30794	0.33825	0.22989	1.15279	1.32893	0.92904
Gemcitabine	text-mining	0.14723	0.43124	0.28401	1.00771	1.01548	0.818948
Gefitinib	text-mining	0.35987	0.50939	0.3582	1.02899	1.05882	0.787531
Foretinib	text-mining	0.3482	0.1755	0.11805	1.13869	1.29662	0.887426
Erlotinib	text-mining	0.25637	0.4287	0.29609	1.0503	1.10313	0.800958
Entinostat	text-mining	0.53003	0.54849	0.38313	0.938328	0.880459	0.694241
Dinaciclib	text-mining	0.24801	0.39645	0.27174	1.12853	1.27359	0.880923
Dasatinib	text-mining	0.14485	0.28726	0.19692	1.18166	1.39632	0.955618
Daporinad	text-mining	0.12988	0.3053	0.20599	1.1717	1.37289	0.939053
Dabrafenib	text-mining	0.29919	-0.02532	-0.02654	1.28845	1.66011	1.06497
Cytarabine	text-mining	0.47623	0.32209	0.21899	1.07576	1.15726	0.793953
Crizotinib	text-mining	0.6313	0.06407	0.04516	1.32844	1.76475	1.0215
Axitinib	text-mining	0.78595	-0.33636	-0.16364	1.53641	2.36057	1.2239
Alpelisib	text-mining	0.67345	0.27569	0.18586	1.20957	1.46307	0.938891
Alisertib	text-mining	0.57336	0.4432	0.3001	0.988971	0.978064	0.780368
Afatinib	text-mining	0.45136	0.37495	0.25161	1.04672	1.09563	0.822628
Adavosertib	text-mining	0.56252	0.41715	0.28086	1.05415	1.11124	0.813406
Vorinostat	var-100	0.30343	0.35151	0.24062	1.17837	1.38856	0.912141
Vincristine	var-100	0.16587	0.21977	0.14851	1.23795	1.53251	0.993306
Venetoclax	var-100	0.49888	0.07583	0.05301	1.26916	1.61076	0.995904
Trametinib	var-100	0.60817	0.33844	0.23335	1.11909	1.25236	0.849498
Tozasertib	var-100	0.35987	0.23636	0.06667	1.23328	1.52099	0.982251
Topotecan	var-100	0.12988	0.27653	0.1895	1.16765	1.3634	0.923184
Teniposide	var-100	0.57336	0.30017	0.20372	1.0959	1.20101	0.804029
Sorafenib	var-100	0.1064	0.17231	0.11521	1.33466	1.78132	0.944154
Sirolimus	var-100	0.13558	0.09562	0.06022	1.31267	1.7231	1.03447
Ruxolitinib	var-100	0.11961	0.10347	0.06975	1.32469	1.75481	1.05194
Pictilisib	var-100	0.09584	-0.03878	-0.03068	1.34256	1.80246	1.03521
Pevonedistat	var-100	0.34182	0.31448	0.20578	1.14544	1.31203	0.916518
Paclitaxel	var-100	0.1825	0.1844	0.12572	1.27656	1.62961	1.01505
Oxaliplatin	var-100	0.25564	0.22319	0.15128	1.21826	1.48417	0.929386
Olaparib	var-100	0.11773	0.11058	0.07614	1.3262	1.7588	1.02661
Obatoclax	var-100	0.03444	0.0603	0.0371	1.3873	1.92459	1.08352
Nilotinib	var-100	0.03773	0.03639	0.02492	1.38499	1.91819	0.942974
Navitoclax	var-100	0.36448	0.30589	0.20941	1.12555	1.26685	0.80023
Molibresib	var-100	0.05791	0.02188	0.01337	1.3703	1.87771	1.09944
Linsitinib	var-100	-0.04199	-0.09012	-0.05972	1.44139	2.07761	1.10281
Lapatinib	var-100	0.31053	0.27078	0.18278	1.17235	1.37441	0.876602
Ibrutinib	var-100	0.35302	0.3221	0.22742	1.13561	1.28961	0.753219
Gemcitabine	var-100	0.22349	0.21855	0.14211	1.24413	1.54786	1.00471
Gefitinib	var-100	0.44942	0.32607	0.22986	1.04762	1.0975	0.784918
Foretinib	var-100	0.22192	0.14843	0.10175	1.24539	1.55099	0.962003
Erlotinib	var-100	0.32419	0.25821	0.17298	1.16067	1.34716	0.934287
Entinostat	var-100	0.07831	0.02045	0.01591	1.3554	1.83712	1.05326
Dinaciclib	var-100	0.03231	0.0516	0.03051	1.38882	1.92883	1.10127
Dasatinib	var-100	0.11476	0.19662	0.13555	1.32843	1.76472	0.992831
Daporinad	var-100	0.26391	0.2556	0.17215	1.20976	1.46351	0.97472
Dabrafenib	var-100	0.27589	0.25647	0.17713	1.20145	1.44348	0.868066
Cytarabine	var-100	0.30841	0.31178	0.20496	1.17415	1.37862	0.815053
Crizotinib	var-100	0.05573	0.04195	0.0288	1.37191	1.88214	1.01243
Axitinib	var-100	-0.01065	-0.00909	-0.01818	1.35556	1.83754	1.04552
Alpelisib	var-100	0.14481	0.17361	0.11185	1.30581	1.70515	1.00883
Alisertib	var-100	0.45301	0.3922	0.2661	1.04415	1.09025	0.794546
Afatinib	var-100	0.39785	0.41336	0.28534	1.09564	1.20042	0.835513
Adavosertib	var-100	0.14844	0.15885	0.10648	1.30294	1.69765	1.04143
Vorinostat	var-500	0.47879	0.52243	0.33863	1.01931	1.039	0.815672
Vincristine	var-500	0.87575	0.34534	0.23578	1.1549	1.3338	0.925887
Venetoclax	var-500	0.37393	0.04277	0.02676	1.31074	1.71804	1.01506
Trametinib	var-500	0.5704	0.37561	0.26139	1.09285	1.19432	0.848716
Tozasertib	var-500	0.14723	0.24848	0.2	1.05861	1.12065	0.793921
Topotecan	var-500	0.14485	0.30673	0.19926	1.17779	1.38719	0.933186
Teniposide	var-500	0.67345	0.39831	0.26503	1.0906	1.1894	0.822405
Sorafenib	var-500	0.11227	0.16112	0.10544	1.33027	1.76962	0.972216
Sirolimus	var-500	0.00524	-0.00042	0.00058	1.40816	1.9829	1.12871
Ruxolitinib	var-500	0.10256	0.03822	0.02362	1.33746	1.78879	1.05741
Pictilisib	var-500	0.05005	0.02319	0.0145	1.37614	1.89375	1.10575
Pevonedistat	var-500	0.38243	0.34778	0.23448	1.10954	1.23109	0.913899
Paclitaxel	var-500	0.2087	0.19336	0.13311	1.25594	1.57738	0.940926
Oxaliplatin	var-500	0.22713	0.35725	0.24063	1.24137	1.541	0.865303
Olaparib	var-500	0.30815	0.21824	0.14607	1.17439	1.37919	0.904755
Obatoclax	var-500	0.08746	0.10435	0.07022	1.34867	1.81891	1.06952
Nilotinib	var-500	0.20045	0.25317	0.17597	1.26247	1.59383	0.908608
Navitoclax	var-500	0.46787	0.39276	0.26652	1.02993	1.06075	0.802093
Molibresib	var-500	-0.06329	-0.02821	-0.0185	1.45577	2.11927	1.12645
Linsitinib	var-500	0.18672	0.12958	0.09012	1.27342	1.62159	0.977867
Lapatinib	var-500	0.45419	0.36097	0.24627	1.04309	1.08803	0.816381
Ibrutinib	var-500	0.4029	0.3526	0.24663	1.09096	1.19019	0.827073
Gemcitabine	var-500	0.25	0.25816	0.17176	1.22271	1.49502	0.982902
Gefitinib	var-500	0.40455	0.33292	0.22674	1.08948	1.18696	0.801421
Foretinib	var-500	0.26136	0.24084	0.16323	1.21342	1.47238	0.947158
Erlotinib	var-500	0.39331	0.28883	0.19345	1.09972	1.20939	0.847872
Entinostat	var-500	0.41844	0.44501	0.29804	1.07665	1.15918	0.850727
Dinaciclib	var-500	0.17482	0.17374	0.11429	1.28249	1.64478	0.99403
Dasatinib	var-500	0.43398	0.41807	0.2894	1.06224	1.12836	0.776013
Daporinad	var-500	0.4388	0.44183	0.28924	1.05631	1.1158	0.857185
Dabrafenib	var-500	0.23066	0.19401	0.13185	1.2384	1.53364	0.928138
Cytarabine	var-500	0.32689	0.29265	0.20176	1.15835	1.34177	0.911847
Crizotinib	var-500	-0.00276	0.02151	0.01411	1.41376	1.99872	1.09847
Axitinib	var-500	-0.15923	0.04545	-0.01818	1.45179	2.10768	1.11417
Alpelisib	var-500	0.0629	0.03241	0.02472	1.36692	1.86847	1.07673
Alisertib	var-500	0.39068	0.38713	0.25563	1.10205	1.2145	0.898654
Afatinib	var-500	0.38215	0.27755	0.1934	1.10983	1.23173	0.799915
Adavosertib	var-500	0.16962	0.17936	0.11681	1.28663	1.65543	1.06448

## Sheet: ElasticNet perf metrics-train
drug	feature selection method	pearsonCor	spearmanCor	kendallCor	RMSE	MSE	MAE
Vorinostat	cor-500	0.45238	0.43729	0.2982	0.08668	0.00751	0.06622
Vincristine	cor-500	0.62878	0.62723	0.45065	0.75457	0.56938	0.71084
Venetoclax	cor-500	0.35157	0.15904	0.11057	0.79149	0.62645	0.76807
Trametinib	cor-500	0.65461	0.62238	0.45219	0.28067	0.07877	0.22436
Tozasertib	cor-500	0.69335	0.60806	0.45841	0.16817	0.02828	0.13209
Topotecan	cor-500	0.59129	0.53876	0.38018	0.19431	0.03776	0.15643
Teniposide	cor-500	0.30593	0.28577	0.1904	0.17664	0.0312	0.14173
Sorafenib	cor-500	0.26155	0.27313	0.18521	0.17312	0.02997	0.14828
Sirolimus	cor-500	0.24841	0.21355	0.14529	0.92833	0.8618	0.89929
Ruxolitinib	cor-500	0.34435	0.31788	0.21596	0.0671	0.0045	0.04165
Pictilisib	cor-500	0.41334	0.3797	0.26271	0.13099	0.01716	0.10133
Pevonedistat	cor-500	0.46988	0.40813	0.27984	0.26838	0.07203	0.22732
Paclitaxel	cor-500	0.36091	0.34787	0.23231	0.3498	0.12236	0.28011
Oxaliplatin	cor-500	0.55446	0.44762	0.31035	0.14451	0.02088	0.11971
Olaparib	cor-500	0.51121	0.46116	0.31961	0.09712	0.00943	0.07405
Obatoclax	cor-500	0.34006	0.31223	0.209	0.17256	0.02978	0.14509
Nilotinib	cor-500	0.33371	0.31225	0.22124	0.53543	0.28669	0.51652
Navitoclax	cor-500	0.50366	0.35881	0.24648	0.16533	0.02734	0.12437
Molibresib	cor-500	0.47355	0.40283	0.2808	0.22623	0.05118	0.19071
Linsitinib	cor-500	0.61686	0.42771	0.3002	0.80632	0.65014	0.80184
Lapatinib	cor-500	0.55228	0.48212	0.33692	0.26425	0.06983	0.245
Ibrutinib	cor-500	0.57192	0.49241	0.3461	0.71823	0.51585	0.70095
Gemcitabine	cor-500	0.63747	0.59526	0.41876	0.28999	0.0841	0.23719
Gefitinib	cor-500	0.42092	0.31685	0.21387	0.28841	0.08318	0.26059
Foretinib	cor-500	0.48193	0.38332	0.26373	0.13412	0.01799	0.09607
Erlotinib	cor-500	0.50041	0.41818	0.28759	0.26218	0.06874	0.23886
Entinostat	cor-500	0.61364	0.56879	0.39966	0.15998	0.02559	0.13486
Dinaciclib	cor-500	0.67629	0.68386	0.50177	0.3057	0.09346	0.2625
Dasatinib	cor-500	0.55499	0.53649	0.38889	0.40033	0.16027	0.35797
Daporinad	cor-500	0.40805	0.34511	0.24031	0.50508	0.25511	0.45435
Dabrafenib	cor-500	0.55225	0.39765	0.27987	0.14345	0.02058	0.1086
Cytarabine	cor-500	0.38512	0.38843	0.26474	0.21722	0.04718	0.15696
Crizotinib	cor-500	0.33772	0.28691	0.19395	0.16609	0.02759	0.1373
Axitinib	cor-500	0.51878	0.51813	0.36371	0.23379	0.05466	0.20648
Alpelisib	cor-500	0.40933	0.4256	0.29657	0.53228	0.28332	0.51948
Alisertib	cor-500	0.5673	0.44875	0.3075	0.4597	0.21133	0.4299
Afatinib	cor-500	0.46897	0.39234	0.26613	0.48641	0.23659	0.45303
Adavosertib	cor-500	0.39859	0.39892	0.27333	0.21128	0.04464	0.18034
Vorinostat	GA	0.51622	0.53045	0.37296	0.0741	0.00549	0.05346
Vincristine	GA	0.69142	0.6846	0.48906	0.16949	0.02873	0.13921
Venetoclax	GA	0.57478	0.23506	0.15973	0.14611	0.02135	0.09851
Trametinib	GA	0.63893	0.69226	0.50849	0.17555	0.03082	0.13345
Tozasertib	GA	0.79369	0.60779	0.46667	0.13776	0.01898	0.1072
Topotecan	GA	0.63625	0.61232	0.43414	0.13754	0.01892	0.11008
Teniposide	GA	0.62076	0.56165	0.40697	0.13294	0.01767	0.10103
Sorafenib	GA	0.36699	0.2955	0.20637	0.0988	0.00976	0.07001
Sirolimus	GA	0.42056	0.40951	0.28839	0.14959	0.02238	0.1205
Ruxolitinib	GA	0.54822	0.28629	0.19499	0.0594	0.00353	0.03824
Pictilisib	GA	0.28609	0.26162	0.18195	0.10547	0.01112	0.07861
Pevonedistat	GA	0.63521	0.55259	0.39137	0.11452	0.01312	0.0884
Paclitaxel	GA	0.58745	0.62506	0.46096	0.21659	0.04691	0.16975
Oxaliplatin	GA	0.53838	0.5224	0.36747	0.07239	0.00524	0.05312
Olaparib	GA	0.41592	0.31952	0.21515	0.07196	0.00518	0.05098
Obatoclax	GA	0.59308	0.53677	0.37251	0.09014	0.00813	0.07242
Nilotinib	GA	0.37338	0.16342	0.11266	0.12293	0.01511	0.0773
Navitoclax	GA	0.5129	0.42367	0.29224	0.14261	0.02034	0.10762
Molibresib	GA	0.54976	0.44791	0.30905	0.09407	0.00885	0.0731
Linsitinib	GA	0.46193	0.3012	0.20494	0.06657	0.00443	0.0514
Lapatinib	GA	0.50044	0.46666	0.32396	0.1044	0.0109	0.07862
Ibrutinib	GA	0.44698	0.3671	0.2427	0.11259	0.01268	0.08383
Gemcitabine	GA	0.56688	0.50579	0.35025	0.17853	0.03187	0.14497
Gefitinib	GA	0.438	0.29022	0.19069	0.10379	0.01077	0.07901
Foretinib	GA	0.39518	0.30581	0.21292	0.1128	0.01272	0.08434
Erlotinib	GA	0.56222	0.49506	0.3402	0.08215	0.00675	0.06538
Entinostat	GA	0.65436	0.59991	0.42891	0.08073	0.00652	0.06229
Dinaciclib	GA	0.61532	0.63529	0.44956	0.16451	0.02707	0.13888
Dasatinib	GA	0.39638	0.38215	0.25798	0.1721	0.02962	0.14014
Daporinad	GA	0.50235	0.41945	0.28903	0.18854	0.03555	0.15577
Dabrafenib	GA	0.5681	0.4431	0.29813	0.12208	0.0149	0.07574
Cytarabine	GA	0.75039	0.5637	0.40045	0.14108	0.0199	0.10953
Crizotinib	GA	0.58792	0.41626	0.28763	0.07779	0.00605	0.05753
Axitinib	GA	0.45452	0.487	0.34255	0.09923	0.00985	0.06903
Alpelisib	GA	0.22534	0.19792	0.134	0.09526	0.00907	0.07809
Alisertib	GA	0.66338	0.51693	0.36233	0.13659	0.01866	0.1042
Afatinib	GA	0.51642	0.51666	0.35757	0.12055	0.01453	0.08471
Adavosertib	GA	0.54366	0.51527	0.36039	0.09907	0.00982	0.08078
Vorinostat	L1000	0.4381	0.42792	0.29305	0.2594	0.06729	0.24808
Vincristine	L1000	0.68947	0.67879	0.49475	0.17533	0.03074	0.13984
Venetoclax	L1000	0.52712	0.29463	0.20618	0.16252	0.02641	0.09889
Trametinib	L1000	0.71644	0.70133	0.52092	0.16633	0.02767	0.12476
Tozasertib	L1000	0.67695	0.61857	0.44865	0.44399	0.19713	0.40959
Topotecan	L1000	0.48692	0.44935	0.30705	0.16235	0.02636	0.12865
Teniposide	L1000	0.59044	0.44446	0.30571	0.51718	0.26747	0.48446
Sorafenib	L1000	0.21502	0.15362	0.10303	0.11328	0.01283	0.08598
Sirolimus	L1000	0.34506	0.27272	0.18329	0.25079	0.06289	0.20332
Ruxolitinib	L1000	0.42607	0.37251	0.2577	0.12358	0.01527	0.10725
Pictilisib	L1000	0.46988	0.47198	0.33434	0.13656	0.01865	0.1095
Pevonedistat	L1000	0.48503	0.4176	0.28701	0.20801	0.04327	0.17266
Paclitaxel	L1000	0.52849	0.50621	0.35275	0.44246	0.19577	0.38412
Oxaliplatin	L1000	0.39006	0.33182	0.22312	0.09518	0.00906	0.08025
Olaparib	L1000	0.501	0.41533	0.28741	0.10153	0.01031	0.08431
Obatoclax	L1000	0.495	0.47087	0.32951	0.17605	0.03099	0.15185
Nilotinib	L1000	0.27024	0.225	0.15741	0.16005	0.02562	0.09943
Navitoclax	L1000	0.58763	0.43814	0.30286	0.1507	0.02271	0.12479
Molibresib	L1000	0.35303	0.29188	0.19686	0.10854	0.01178	0.08411
Linsitinib	L1000	0.59169	0.43529	0.30252	0.12347	0.01524	0.10628
Lapatinib	L1000	0.42737	0.33333	0.22764	0.10333	0.01068	0.07492
Ibrutinib	L1000	0.43287	0.33736	0.22812	0.15441	0.02384	0.12674
Gemcitabine	L1000	0.55483	0.51093	0.35517	0.22357	0.04998	0.17617
Gefitinib	L1000	0.31398	0.22962	0.15091	0.14757	0.02178	0.12656
Foretinib	L1000	0.48307	0.47031	0.32905	0.11684	0.01365	0.08092
Erlotinib	L1000	0.39411	0.32973	0.22348	0.09475	0.00898	0.07146
Entinostat	L1000	0.63015	0.57693	0.40782	0.12062	0.01455	0.09668
Dinaciclib	L1000	0.18681	0.15449	0.10769	0.47944	0.22986	0.42304
Dasatinib	L1000	0.55415	0.54902	0.39438	0.31133	0.09692	0.26532
Daporinad	L1000	0.48704	0.43794	0.31172	0.32928	0.10843	0.28416
Dabrafenib	L1000	0.63195	0.49914	0.35924	0.10774	0.01161	0.06909
Cytarabine	L1000	0.69619	0.58457	0.41601	0.28081	0.07885	0.2438
Crizotinib	L1000	0.18637	0.21113	0.14101	0.09842	0.00969	0.07083
Axitinib	L1000	0.42212	0.41661	0.2852	0.10819	0.01171	0.08571
Alpelisib	L1000	0.45751	0.476	0.32812	0.09906	0.00981	0.07289
Alisertib	L1000	0.58923	0.48019	0.33308	0.19837	0.03935	0.15868
Afatinib	L1000	0.4221	0.42225	0.29101	0.12481	0.01558	0.09072
Adavosertib	L1000	0.40676	0.41021	0.28578	0.11099	0.01232	0.08767
Vorinostat	L1000-tm	0.59401	0.59141	0.41612	0.11328	0.01283	0.09841
Vincristine	L1000-tm	0.53522	0.4675	0.32238	0.5349	0.28611	0.47262
Venetoclax	L1000-tm	0.68642	0.37425	0.26932	0.21186	0.04489	0.15785
Trametinib	L1000-tm	0.62201	0.6132	0.43609	0.35156	0.12359	0.2901
Tozasertib	L1000-tm	0.27627	0.21093	0.16351	0.21216	0.04501	0.1678
Topotecan	L1000-tm	0.47963	0.40309	0.2711	0.37537	0.14091	0.33681
Teniposide	L1000-tm	0.54645	0.4594	0.3129	0.18971	0.03599	0.14867
Sorafenib	L1000-tm	0.17163	0.13117	0.0904	0.10152	0.01031	0.07592
Sirolimus	L1000-tm	0.50189	0.41657	0.2848	0.1784	0.03183	0.14482
Ruxolitinib	L1000-tm	0.54738	0.43353	0.30183	0.06679	0.00446	0.04946
Pictilisib	L1000-tm	0.42344	0.38541	0.26525	0.10951	0.01199	0.08399
Pevonedistat	L1000-tm	0.4273	0.35519	0.24275	0.13862	0.01922	0.10859
Paclitaxel	L1000-tm	0.52396	0.51027	0.35977	0.37998	0.14439	0.3197
Oxaliplatin	L1000-tm	0.31885	0.283	0.19307	0.09638	0.00929	0.08132
Olaparib	L1000-tm	0.49254	0.43921	0.30041	0.11073	0.01226	0.09643
Obatoclax	L1000-tm	0.60801	0.582	0.41342	0.08798	0.00774	0.06876
Nilotinib	L1000-tm	0.35815	0.1426	0.09871	0.35568	0.12651	0.33068
Navitoclax	L1000-tm	0.35052	0.24265	0.16459	0.25487	0.06496	0.20041
Molibresib	L1000-tm	0.22223	0.19879	0.13494	0.19725	0.03891	0.16313
Linsitinib	L1000-tm	0.45648	0.38758	0.26673	0.11741	0.01379	0.09587
Lapatinib	L1000-tm	0.48292	0.43332	0.3007	0.11272	0.0127	0.08697
Ibrutinib	L1000-tm	0.40869	0.31885	0.21721	0.19168	0.03674	0.16431
Gemcitabine	L1000-tm	0.62802	0.57983	0.41111	0.25733	0.06622	0.21179
Gefitinib	L1000-tm	0.40515	0.32522	0.21931	0.11106	0.01233	0.08587
Foretinib	L1000-tm	0.26619	0.17269	0.11369	0.53412	0.28528	0.51571
Erlotinib	L1000-tm	0.46728	0.45583	0.31456	0.09784	0.00957	0.07575
Entinostat	L1000-tm	0.45499	0.35171	0.23927	0.17149	0.02941	0.14345
Dinaciclib	L1000-tm	0.58109	0.59019	0.4185	0.28949	0.08381	0.25503
Dasatinib	L1000-tm	0.45092	0.42664	0.29845	0.25205	0.06353	0.20306
Daporinad	L1000-tm	0.4244	0.35787	0.25249	0.57203	0.32721	0.5336
Dabrafenib	L1000-tm	0.41821	0.31971	0.22092	0.24371	0.05939	0.21395
Cytarabine	L1000-tm	0.57755	0.38561	0.2601	0.202	0.04081	0.15599
Crizotinib	L1000-tm	0.37824	0.30839	0.20733	0.1001	0.01002	0.07304
Axitinib	L1000-tm	0.44939	0.42637	0.29348	0.19519	0.0381	0.16563
Alpelisib	L1000-tm	0.39693	0.39056	0.2684	0.26009	0.06765	0.2378
Alisertib	L1000-tm	0.53409	0.44071	0.30722	0.24556	0.0603	0.20245
Afatinib	L1000-tm	0.50727	0.50334	0.35069	0.12333	0.01521	0.09184
Adavosertib	L1000-tm	0.41055	0.38913	0.26729	0.14704	0.02162	0.12126
Vorinostat	MRMR	0.46418	0.47994	0.3402	0.22258	0.04954	0.20968
Vincristine	MRMR	0.64244	0.63607	0.45658	0.54611	0.29824	0.51604
Venetoclax	MRMR	0.65669	0.26625	0.1921	0.1734	0.03007	0.12586
Trametinib	MRMR	0.70607	0.70118	0.51063	0.35904	0.12891	0.32418
Tozasertib	MRMR	0.29725	0.24062	0.18939	0.3671	0.13476	0.31224
Topotecan	MRMR	0.52763	0.48251	0.33523	0.45017	0.20265	0.42448
Teniposide	MRMR	0.54984	0.37949	0.26389	0.39137	0.15317	0.36624
Sorafenib	MRMR	0.39725	0.34062	0.22939	0.1752	0.0307	0.14836
Sirolimus	MRMR	0.45867	0.36643	0.25135	0.29316	0.08594	0.25723
Ruxolitinib	MRMR	0.56419	0.32645	0.22623	0.08189	0.00671	0.06011
Pictilisib	MRMR	0.23049	0.26369	0.17672	0.27098	0.07343	0.24798
Pevonedistat	MRMR	0.5814	0.52355	0.36882	0.27246	0.07423	0.24506
Paclitaxel	MRMR	0.53479	0.59323	0.43089	0.59385	0.35265	0.55337
Oxaliplatin	MRMR	0.5132	0.41144	0.28356	0.10909	0.0119	0.08681
Olaparib	MRMR	0.49405	0.37662	0.25683	0.1173	0.01376	0.09658
Obatoclax	MRMR	0.58249	0.50034	0.34668	0.43463	0.18891	0.42508
Nilotinib	MRMR	0.19488	0.05147	0.0376	0.15613	0.02438	0.10262
Navitoclax	MRMR	0.43978	0.37625	0.25615	0.20808	0.0433	0.15477
Molibresib	MRMR	0.59364	0.41047	0.26667	0.16714	0.02794	0.14262
Linsitinib	MRMR	0.42939	0.28576	0.19587	0.09688	0.00939	0.07421
Lapatinib	MRMR	0.5216	0.48459	0.34618	0.17274	0.02984	0.14233
Ibrutinib	MRMR	0.56286	0.46404	0.30996	0.19479	0.03794	0.16558
Gemcitabine	MRMR	0.60574	0.55644	0.39015	0.4296	0.18455	0.39422
Gefitinib	MRMR	0.43475	0.31771	0.21979	0.20514	0.04208	0.17758
Foretinib	MRMR	0.39014	0.32385	0.2176	0.33168	0.11001	0.31015
Erlotinib	MRMR	0.56437	0.46094	0.31309	0.14807	0.02193	0.12437
Entinostat	MRMR	0.55859	0.42024	0.287	0.26444	0.06993	0.24948
Dinaciclib	MRMR	0.50673	0.55087	0.38329	0.6808	0.46349	0.64837
Dasatinib	MRMR	0.34832	0.34049	0.22965	0.39483	0.15589	0.35372
Daporinad	MRMR	0.55059	0.49624	0.34505	0.34006	0.11564	0.29251
Dabrafenib	MRMR	0.53509	0.38441	0.26044	0.16289	0.02653	0.11235
Cytarabine	MRMR	0.77202	0.55458	0.39152	0.28611	0.08186	0.2537
Crizotinib	MRMR	0.61922	0.46215	0.32534	0.25005	0.06252	0.23877
Axitinib	MRMR	0.55724	0.52309	0.36305	0.18604	0.03461	0.1634
Alpelisib	MRMR	0.2617	0.24625	0.17109	0.19295	0.03723	0.169
Alisertib	MRMR	0.6519	0.52891	0.36742	0.27375	0.07494	0.23749
Afatinib	MRMR	0.53596	0.50454	0.3493	0.33106	0.1096	0.3094
Adavosertib	MRMR	0.37738	0.40933	0.28545	0.30207	0.09125	0.28132
Vorinostat	RFE	0.42786	0.4399	0.31183	0.08446	0.00713	0.0613
Vincristine	RFE	0.61175	0.58776	0.41201	0.19471	0.03791	0.15497
Venetoclax	RFE	0.37283	0.21316	0.14738	0.19038	0.03624	0.14005
Trametinib	RFE	0.55371	0.55158	0.40102	0.1942	0.03771	0.14957
Tozasertib	RFE	0.36551	0.38442	0.26667	0.20676	0.04275	0.15166
Topotecan	RFE	0.5098	0.49036	0.33701	0.16393	0.02687	0.12811
Teniposide	RFE	0.39878	0.37766	0.26595	0.17206	0.02961	0.12419
Sorafenib	RFE	0.19857	0.18463	0.12099	0.10828	0.01172	0.07633
Sirolimus	RFE	0.34455	0.31875	0.21623	0.15789	0.02493	0.12613
Ruxolitinib	RFE	0.41038	0.24665	0.1725	0.06758	0.00457	0.04952
Pictilisib	RFE	0.27901	0.27591	0.1883	0.12135	0.01473	0.09229
Pevonedistat	RFE	0.44295	0.37417	0.25732	0.13387	0.01792	0.10664
Paclitaxel	RFE	0.3278	0.35461	0.24723	0.28822	0.08307	0.22396
Oxaliplatin	RFE	0.36155	0.28794	0.19516	0.08988	0.00808	0.06807
Olaparib	RFE	0.28405	0.26318	0.17391	0.08373	0.00701	0.06352
Obatoclax	RFE	0.41732	0.38452	0.26306	0.12231	0.01496	0.09721
Nilotinib	RFE	0.18609	0.17905	0.12332	0.14117	0.01993	0.0918
Navitoclax	RFE	0.28336	0.25395	0.16893	0.1664	0.02769	0.12603
Molibresib	RFE	0.50054	0.40059	0.27403	0.10474	0.01097	0.07907
Linsitinib	RFE	0.35339	0.21315	0.14688	0.07765	0.00603	0.06184
Lapatinib	RFE	0.2822	0.28134	0.19954	0.12419	0.01542	0.09122
Ibrutinib	RFE	0.29193	0.25546	0.16899	0.12517	0.01567	0.09607
Gemcitabine	RFE	0.56917	0.5483	0.39714	0.18013	0.03245	0.13522
Gefitinib	RFE	0.28804	0.21761	0.14791	0.11856	0.01406	0.0925
Foretinib	RFE	0.298	0.2488	0.16591	0.13939	0.01943	0.10907
Erlotinib	RFE	0.4168	0.39822	0.27468	0.09464	0.00896	0.07608
Entinostat	RFE	0.46271	0.44336	0.30105	0.11269	0.0127	0.08829
Dinaciclib	RFE	0.51733	0.5115	0.3514	0.22874	0.05232	0.18072
Dasatinib	RFE	0.27142	0.2878	0.19581	0.20662	0.04269	0.16166
Daporinad	RFE	0.46245	0.41471	0.28821	0.19763	0.03906	0.16148
Dabrafenib	RFE	0.41532	0.38168	0.26201	0.13929	0.0194	0.08993
Cytarabine	RFE	0.72461	0.6137	0.43758	0.14862	0.02209	0.11274
Crizotinib	RFE	0.38982	0.25546	0.17089	0.10407	0.01083	0.08072
Axitinib	RFE	0.39304	0.39529	0.28139	0.10602	0.01124	0.07418
Alpelisib	RFE	0.187	0.19212	0.13255	0.1034	0.01069	0.08092
Alisertib	RFE	0.46386	0.4196	0.29118	0.16356	0.02675	0.1228
Afatinib	RFE	0.43832	0.39978	0.27745	0.14006	0.01962	0.10819
Adavosertib	RFE	0.42316	0.42163	0.29104	0.11365	0.01292	0.09141
Vorinostat	text-mining	0.44603	0.6149	0.43276	0.1522	0.02316	0.13344
Vincristine	text-mining	0.56938	0.67721	0.4936	0.61081	0.37308	0.56553
Venetoclax	text-mining	0.61378	0.36321	0.26048	0.31874	0.1016	0.29208
Trametinib	text-mining	0.52994	0.7897	0.61395	0.12967	0.01681	0.09466
Tozasertib	text-mining	0.4827	0.60498	0.43259	0.13868	0.01923	0.10596
Topotecan	text-mining	0.33292	0.71147	0.5227	0.15277	0.02334	0.11567
Teniposide	text-mining	0.5669	0.6732	0.49418	0.30709	0.0943	0.27646
Sorafenib	text-mining	0.78076	0.35053	0.24021	0.09153	0.00838	0.06616
Sirolimus	text-mining	0.51285	0.39145	0.26677	0.15442	0.02384	0.12361
Ruxolitinib	text-mining	0.55608	0.56392	0.40468	0.04693	0.0022	0.03092
Pictilisib	text-mining	0.73874	0.51113	0.36163	0.13227	0.0175	0.10991
Pevonedistat	text-mining	0.53855	0.66425	0.49582	0.11696	0.01368	0.08604
Paclitaxel	text-mining	0.51582	0.72489	0.53683	0.18468	0.03411	0.14574
Oxaliplatin	text-mining	0.32391	0.49473	0.33883	0.19799	0.0392	0.17796
Olaparib	text-mining	0.45579	0.6309	0.46054	0.06023	0.00363	0.04195
Obatoclax	text-mining	0.55886	0.64877	0.47114	0.24951	0.06225	0.23302
Nilotinib	text-mining	0.64035	0.07893	0.05449	0.12974	0.01683	0.07742
Navitoclax	text-mining	0.57646	0.42881	0.29395	0.14402	0.02074	0.10881
Molibresib	text-mining	0.48134	0.57224	0.40503	0.28581	0.08169	0.27125
Linsitinib	text-mining	0.34592	0.56907	0.41282	0.053	0.00281	0.0373
Lapatinib	text-mining	0.38153	0.51448	0.36017	0.12003	0.01441	0.09849
Ibrutinib	text-mining	0.14807	0.48673	0.3395	0.11321	0.01282	0.08366
Gemcitabine	text-mining	0.43123	0.66323	0.47791	0.22204	0.0493	0.17597
Gefitinib	text-mining	0.47838	0.28468	0.18866	0.11196	0.01254	0.08609
Foretinib	text-mining	0.40657	0.62917	0.46112	0.23674	0.05605	0.20976
Erlotinib	text-mining	0.55485	0.44211	0.30056	0.15422	0.02378	0.12884
Entinostat	text-mining	0.42094	0.70703	0.52356	0.24834	0.06167	0.22471
Dinaciclib	text-mining	0.35655	0.72698	0.53664	0.48728	0.23744	0.46526
Dasatinib	text-mining	0.25779	0.7032	0.52288	0.22123	0.04894	0.18431
Daporinad	text-mining	0.30111	0.53134	0.38423	0.21046	0.04429	0.17206
Dabrafenib	text-mining	0.2361	0.61401	0.44933	0.16067	0.02581	0.11229
Cytarabine	text-mining	0.72726	0.52525	0.36395	0.58526	0.34253	0.55554
Crizotinib	text-mining	0.57546	0.50997	0.3521	0.09191	0.00845	0.0706
Axitinib	text-mining	0.68122	0.55128	0.3867	0.1073	0.01151	0.07945
Alpelisib	text-mining	0.69923	0.49012	0.34126	0.09536	0.00909	0.07232
Alisertib	text-mining	0.55324	0.65155	0.47166	0.17738	0.03146	0.14814
Afatinib	text-mining	0.55991	0.64026	0.46716	0.12979	0.01685	0.10482
Adavosertib	text-mining	0.44626	0.62122	0.4486	0.25402	0.06453	0.23183
Vorinostat	var-100	0.4585	0.47548	0.32497	0.19008	0.03613	0.15811
Vincristine	var-100	0.34016	0.3472	0.23316	0.55069	0.30326	0.48304
Venetoclax	var-100	0.37182	0.25138	0.17675	0.30603	0.09365	0.25882
Trametinib	var-100	0.47588	0.45444	0.31258	0.41355	0.17103	0.33264
Tozasertib	var-100	0.70612	0.70151	0.50947	0.14566	0.02122	0.11736
Topotecan	var-100	0.31421	0.28104	0.18532	0.22224	0.04939	0.17861
Teniposide	var-100	0.55278	0.479	0.33187	0.32462	0.10538	0.25603
Sorafenib	var-100	0.21058	0.22291	0.15229	0.09781	0.00957	0.07157
Sirolimus	var-100	0.21381	0.19091	0.12757	0.30765	0.09465	0.2453
Ruxolitinib	var-100	0.34817	0.23895	0.16141	0.07582	0.00575	0.05603
Pictilisib	var-100	0.33041	0.31284	0.21113	0.12293	0.01511	0.09699
Pevonedistat	var-100	0.3966	0.32348	0.21817	0.22333	0.04988	0.18295
Paclitaxel	var-100	0.47673	0.45049	0.31305	0.51953	0.26991	0.4051
Oxaliplatin	var-100	0.44419	0.37	0.24837	0.14792	0.02188	0.11601
Olaparib	var-100	0.2694	0.1926	0.12838	0.10906	0.01189	0.08313
Obatoclax	var-100	0.41979	0.41403	0.28411	0.42495	0.18059	0.38165
Nilotinib	var-100	0.18168	0.08232	0.05677	0.21266	0.04522	0.16455
Navitoclax	var-100	0.30772	0.25001	0.16724	0.19399	0.03763	0.15999
Molibresib	var-100	0.15142	0.13425	0.09032	0.18847	0.03552	0.15716
Linsitinib	var-100	0.24862	0.18878	0.12662	0.15842	0.0251	0.12857
Lapatinib	var-100	0.28592	0.25767	0.17654	0.12257	0.01502	0.09541
Ibrutinib	var-100	0.47878	0.43404	0.29717	0.1701	0.02893	0.13639
Gemcitabine	var-100	0.36641	0.35219	0.23762	0.41809	0.1748	0.33916
Gefitinib	var-100	0.33958	0.26956	0.18189	0.16589	0.02752	0.13658
Foretinib	var-100	0.28056	0.23843	0.16213	0.24214	0.05863	0.20797
Erlotinib	var-100	0.43769	0.38261	0.25948	0.14111	0.01991	0.11406
Entinostat	var-100	0.49677	0.49276	0.34309	0.21938	0.04813	0.17845
Dinaciclib	var-100	0.40664	0.42764	0.28771	0.19434	0.03777	0.15038
Dasatinib	var-100	0.38669	0.38309	0.26314	0.42383	0.17963	0.34754
Daporinad	var-100	0.41252	0.34843	0.23597	0.57231	0.32754	0.50508
Dabrafenib	var-100	0.5138	0.34424	0.23798	0.54261	0.29443	0.46857
Cytarabine	var-100	0.40306	0.40949	0.27203	0.20425	0.04172	0.15508
Crizotinib	var-100	0.26796	0.26987	0.18223	0.11466	0.01315	0.09004
Axitinib	var-100	0.34261	0.37019	0.25043	0.20937	0.04384	0.16102
Alpelisib	var-100	0.3573	0.35945	0.24491	0.11191	0.01252	0.08427
Alisertib	var-100	0.42341	0.34949	0.23348	0.39725	0.15781	0.31019
Afatinib	var-100	0.40895	0.33783	0.2268	0.19327	0.03735	0.1561
Adavosertib	var-100	0.27624	0.27758	0.18468	0.13089	0.01713	0.10411
Vorinostat	var-500	0.48165	0.48369	0.32674	0.10341	0.01069	0.08395
Vincristine	var-500	0.44614	0.45114	0.30272	0.23937	0.0573	0.19071
Venetoclax	var-500	0.62313	0.47152	0.34602	0.41479	0.17205	0.37575
Trametinib	var-500	0.69356	0.6925	0.50823	0.3297	0.1087	0.26484
Tozasertib	var-500	0.72351	0.66182	0.49398	0.30725	0.0944	0.22963
Topotecan	var-500	0.37942	0.35379	0.23661	0.16557	0.02741	0.13278
Teniposide	var-500	0.50661	0.43335	0.29614	0.49266	0.24272	0.39581
Sorafenib	var-500	0.15781	0.20101	0.13339	0.15914	0.02533	0.13392
Sirolimus	var-500	0.39404	0.34863	0.23848	0.16056	0.02578	0.12859
Ruxolitinib	var-500	0.21555	0.19055	0.12891	0.08937	0.00799	0.0647
Pictilisib	var-500	0.32564	0.31682	0.21665	0.40872	0.16706	0.36305
Pevonedistat	var-500	0.39038	0.31912	0.21608	0.15642	0.02447	0.12165
Paclitaxel	var-500	0.57755	0.56714	0.40745	0.62213	0.38705	0.46807
Oxaliplatin	var-500	0.50553	0.40757	0.27535	0.08037	0.00646	0.06218
Olaparib	var-500	0.46755	0.40905	0.27833	0.11084	0.01229	0.0865
Obatoclax	var-500	0.39054	0.37117	0.25707	0.35108	0.12325	0.28713
Nilotinib	var-500	0.23047	0.13923	0.0962	0.25482	0.06493	0.2163
Navitoclax	var-500	0.53126	0.41956	0.29048	0.25984	0.06752	0.20355
Molibresib	var-500	0.15461	0.13488	0.09042	0.13619	0.01855	0.1122
Linsitinib	var-500	0.4127	0.34965	0.23912	0.09567	0.00915	0.074
Lapatinib	var-500	0.40671	0.37884	0.25821	0.21119	0.0446	0.17667
Ibrutinib	var-500	0.45055	0.36682	0.25178	0.34517	0.11914	0.25893
Gemcitabine	var-500	0.3665	0.35638	0.23891	0.56754	0.3221	0.46516
Gefitinib	var-500	0.39373	0.34054	0.2326	0.21494	0.0462	0.18469
Foretinib	var-500	0.46576	0.45276	0.31281	0.1769	0.03129	0.13636
Erlotinib	var-500	0.52769	0.49955	0.34826	0.14313	0.02049	0.11799
Entinostat	var-500	0.4974	0.48572	0.33677	0.22408	0.05021	0.17982
Dinaciclib	var-500	0.30937	0.32346	0.21694	0.52631	0.277	0.45418
Dasatinib	var-500	0.39671	0.3794	0.26178	1.0762	1.1582	0.99513
Daporinad	var-500	0.50017	0.45361	0.31714	0.25199	0.0635	0.19859
Dabrafenib	var-500	0.4666	0.35083	0.24432	0.13876	0.01925	0.1021
Cytarabine	var-500	0.41694	0.34472	0.23337	0.29327	0.08601	0.23036
Crizotinib	var-500	0.34373	0.35803	0.23838	0.09441	0.00891	0.07009
Axitinib	var-500	0.45919	0.43108	0.29422	0.23618	0.05578	0.19046
Alpelisib	var-500	0.20692	0.23967	0.16009	0.11298	0.01276	0.08689
Alisertib	var-500	0.42598	0.33441	0.22809	0.94543	0.89384	0.81541
Afatinib	var-500	0.51587	0.47321	0.32955	0.20391	0.04158	0.17045
Adavosertib	var-500	0.23011	0.23202	0.15504	0.13729	0.01885	0.10858

## Sheet: ElasticNet perf metrics-test
drug	feature selection method	pearsonCor	spearmanCor	kendallCor	RMSE	MSE	MAE
Vorinostat	cor-500	0.50231	0.50042	0.34019	0.99605	0.992115	0.771335
Vincristine	cor-500	0.26369	0.2439	0.16683	1.21146	1.46765	0.972525
Venetoclax	cor-500	0.14114	0.02149	0.01495	1.30845	1.71204	0.970032
Trametinib	cor-500	0.6156	0.60394	0.4288	0.875411	0.766345	0.692659
Tozasertib	cor-500	0.60782	0.52727	0.37778	0.840191	0.705921	0.687584
Topotecan	cor-500	0.43905	0.40854	0.27063	1.05741	1.11813	0.841497
Teniposide	cor-500	0.33919	0.34676	0.23154	1.14769	1.31718	0.916794
Sorafenib	cor-500	0.18788	0.18582	0.1248	1.27236	1.6189	0.948132
Sirolimus	cor-500	0.15427	0.1175	0.08065	1.2984	1.68584	1.0548
Ruxolitinib	cor-500	0.1577	0.10108	0.06651	1.29572	1.67888	1.04347
Pictilisib	cor-500	0.26329	0.17429	0.11861	1.21188	1.46866	0.957426
Pevonedistat	cor-500	0.33676	0.31271	0.21529	1.14983	1.32212	0.90525
Paclitaxel	cor-500	0.19657	0.18081	0.12483	1.26553	1.60156	0.977843
Oxaliplatin	cor-500	0.36622	0.34882	0.23594	1.12413	1.26367	0.878293
Olaparib	cor-500	0.34649	0.22257	0.15093	1.14139	1.30277	0.910783
Obatoclax	cor-500	0.0985	0.08549	0.05804	1.34049	1.79692	1.0557
Nilotinib	cor-500	-0.03224	-0.12733	-0.08594	1.43446	2.05767	1.01145
Navitoclax	cor-500	0.50364	0.37138	0.24542	0.994711	0.989449	0.796145
Molibresib	cor-500	0.08432	0.04954	0.03377	1.35095	1.82507	1.04688
Linsitinib	cor-500	0.50944	0.40355	0.27591	0.989001	0.978123	0.765048
Lapatinib	cor-500	0.42209	0.28524	0.19455	1.07332	1.15201	0.838957
Ibrutinib	cor-500	0.46936	0.42415	0.30355	1.02845	1.05772	0.777673
Gemcitabine	cor-500	0.44937	0.4067	0.26634	1.04766	1.09759	0.846476
Gefitinib	cor-500	0.45699	0.36516	0.24822	1.0404	1.08243	0.778523
Foretinib	cor-500	0.4081	0.2819	0.19052	1.08622	1.17987	0.820956
Erlotinib	cor-500	0.47205	0.35076	0.23913	1.02588	1.05242	0.793848
Entinostat	cor-500	0.50472	0.49706	0.33664	0.993582	0.987205	0.754537
Dinaciclib	cor-500	0.39036	0.42327	0.28488	1.10234	1.21515	0.865901
Dasatinib	cor-500	0.63361	0.5988	0.4313	0.85463	0.730393	0.667202
Daporinad	cor-500	0.44648	0.46204	0.31444	1.04906	1.10053	0.835898
Dabrafenib	cor-500	0.40067	0.3658	0.25737	1.09303	1.19473	0.802416
Cytarabine	cor-500	0.35622	0.36953	0.25194	1.13283	1.2833	0.881265
Crizotinib	cor-500	0.1186	0.08681	0.05923	1.32545	1.75682	1.02402
Axitinib	cor-500	0.39857	0.51818	0.34545	1.04571	1.09351	0.681106
Alpelisib	cor-500	0.29922	0.254	0.17075	1.18206	1.39727	0.938976
Alisertib	cor-500	0.54753	0.48569	0.33084	0.94966	0.901854	0.714359
Afatinib	cor-500	0.4499	0.36665	0.25153	1.04721	1.09665	0.79804
Adavosertib	cor-500	0.40857	0.43633	0.29576	1.08584	1.17906	0.850099
Adavosertib	GA	0.69194	0.66471	0.46135	0.904068	0.81734	0.713299
Afatinib	GA	0.64257	0.59579	0.42144	1.09564	1.20042	0.861451
Alisertib	GA	0.43111	0.19243	0.13327	0.95268	0.907598	0.734727
Alpelisib	GA	0.54311	0.48956	0.34816	1.28744	1.6575	0.986352
Axitinib	GA	0.26176	0.33333	0.2	1.58101	2.49959	1.13943
Crizotinib	GA	0.5337	0.49957	0.34485	1.3233	1.75112	0.99144
Cytarabine	GA	0.61958	0.50876	0.34055	0.964628	0.930506	0.737658
Dabrafenib	GA	0.35871	0.43562	0.29864	1.17029	1.36958	0.852022
Daporinad	GA	0.28254	0.1812	0.12124	0.9221	0.850269	0.72915
Dasatinib	GA	0.20501	0.11657	0.07789	1.10419	1.21924	0.881537
Dinaciclib	GA	0.22186	0.24461	0.16543	1.12408	1.26355	0.88096
Entinostat	GA	0.54065	0.44675	0.29967	0.921355	0.848895	0.691776
Erlotinib	GA	0.25603	0.29104	0.20034	1.14724	1.31616	0.908877
Foretinib	GA	0.51681	0.48464	0.33092	1.1975	1.43402	0.94041
Gefitinib	GA	0.14844	0.12907	0.08884	1.02047	1.04136	0.756082
Gemcitabine	GA	0.19788	0.20577	0.13624	0.971551	0.943912	0.784042
Ibrutinib	GA	0.57166	0.13478	0.09373	1.20169	1.44405	0.904839
Lapatinib	GA	0.55154	0.51198	0.3576	1.12095	1.25654	0.855841
Linsitinib	GA	0.32465	0.14405	0.09224	1.13761	1.29415	0.892277
Molibresib	GA	0.37689	0.27299	0.18345	1.21423	1.47435	0.978345
Navitoclax	GA	0.41965	0.33589	0.22476	0.987289	0.974739	0.757665
Nilotinib	GA	0.36511	0.35298	0.24682	1.20139	1.44333	0.946113
Obatoclax	GA	0.51004	0.46219	0.31276	1.27674	1.63007	1.00552
Olaparib	GA	0.4258	0.18659	0.12368	1.2195	1.48717	0.966357
Oxaliplatin	GA	0.39118	0.2709	0.18383	0.964605	0.930463	0.739867
Paclitaxel	GA	0.37881	0.33448	0.2272	1.19784	1.43483	0.936862
Pevonedistat	GA	0.56412	0.5654	0.39171	1.03134	1.06366	0.825773
Pictilisib	GA	0.47676	0.48512	0.33816	1.31435	1.72752	1.02582
Ruxolitinib	GA	0.48956	0.46533	0.32561	1.33728	1.78832	1.04811
Sirolimus	GA	0.63641	0.59742	0.41204	1.18474	1.40361	0.910805
Sorafenib	GA	0.2248	0.2779	0.19029	1.14936	1.32102	0.841231
Teniposide	GA	0.57284	0.49958	0.34897	0.912532	0.832714	0.702111
Topotecan	GA	0.12857	0.13937	0.09618	0.950478	0.903409	0.767689
Tozasertib	GA	0.36321	0.55455	0.27273	0.929612	0.864179	0.731246
Trametinib	GA	0.28671	0.26658	0.18049	1.02692	1.05457	0.81303
Venetoclax	GA	0.55307	0.43476	0.29986	1.02553	1.05171	0.771886
Vincristine	GA	0.42582	0.44091	0.30829	0.85253	0.726807	0.669784
Vorinostat	GA	0.59234	0.58238	0.40425	0.809454	0.655216	0.633908
Vorinostat	L1000	0.56988	0.55745	0.38323	0.925961	0.857404	0.740438
Vincristine	L1000	0.6021	0.56384	0.3913	0.890574	0.793121	0.717758
Venetoclax	L1000	0.36703	0.17154	0.1137	1.12328	1.26175	0.823999
Trametinib	L1000	0.61923	0.62925	0.45275	0.87126	0.759093	0.66897
Tozasertib	L1000	0.43493	0.44242	0.24444	1.00852	1.01712	0.796235
Topotecan	L1000	0.4436	0.38265	0.2535	1.05312	1.10906	0.85139
Teniposide	L1000	0.4377	0.38106	0.25771	1.05869	1.12082	0.815866
Sorafenib	L1000	0.2796	0.16608	0.11017	1.19836	1.43607	0.891244
Sirolimus	L1000	0.12284	0.09584	0.06625	1.3223	1.74849	1.00733
Ruxolitinib	L1000	0.15136	0.09997	0.06697	1.30058	1.69152	1.02767
Pictilisib	L1000	0.26775	0.17914	0.12298	1.20821	1.45977	0.932691
Pevonedistat	L1000	0.47185	0.45162	0.311	1.02607	1.05282	0.810656
Paclitaxel	L1000	0.25684	0.23372	0.16047	1.21714	1.48142	0.933736
Oxaliplatin	L1000	0.39166	0.34536	0.23072	1.10134	1.21296	0.861515
Olaparib	L1000	0.2618	0.19733	0.13596	1.21309	1.47159	0.935035
Obatoclax	L1000	0.11871	0.09893	0.0677	1.32538	1.75662	1.03861
Nilotinib	L1000	0.25802	0.29654	0.20004	1.21617	1.47907	0.813814
Navitoclax	L1000	0.57942	0.43796	0.30314	0.915637	0.838392	0.681952
Molibresib	L1000	0.09805	0.08487	0.05402	1.34078	1.7977	1.08013
Linsitinib	L1000	0.46671	0.36456	0.25201	1.03117	1.06331	0.800834
Lapatinib	L1000	0.50258	0.2958	0.19842	0.995772	0.991562	0.788911
Ibrutinib	L1000	0.53383	0.41506	0.29442	0.963955	0.92921	0.744944
Gemcitabine	L1000	0.462	0.42647	0.28335	1.03558	1.07243	0.836063
Gefitinib	L1000	0.40257	0.31073	0.21222	1.09129	1.1909	0.824697
Foretinib	L1000	0.39049	0.34236	0.23234	1.10226	1.21497	0.831052
Erlotinib	L1000	0.43647	0.40738	0.27875	1.05988	1.12335	0.819179
Entinostat	L1000	0.50866	0.509	0.35186	0.98962	0.979348	0.71755
Dinaciclib	L1000	0.18991	0.16087	0.10738	1.27071	1.61471	1.0074
Dasatinib	L1000	0.53464	0.47788	0.3276	0.963168	0.927693	0.764097
Daporinad	L1000	0.59662	0.59851	0.42457	0.895551	0.802011	0.71347
Dabrafenib	L1000	0.44406	0.34688	0.2443	1.05273	1.10823	0.744149
Cytarabine	L1000	0.4487	0.38778	0.26838	1.04831	1.09896	0.821312
Crizotinib	L1000	-0.00783	0.05529	0.03604	1.41733	2.00882	1.03316
Axitinib	L1000	0.21169	0.01818	0.05455	1.1972	1.43329	1.0456
Alpelisib	L1000	0.31096	0.28744	0.19643	1.17212	1.37386	0.925563
Alisertib	L1000	0.47741	0.45462	0.31419	1.0206	1.04163	0.756594
Afatinib	L1000	0.50507	0.44952	0.30962	0.993319	0.986683	0.774453
Adavosertib	L1000	0.40955	0.40826	0.28086	1.08495	1.17711	0.854007
Vorinostat	L1000-tm	0.61608	0.60991	0.42657	0.874818	0.765307	0.673013
Vincristine	L1000-tm	0.47881	0.42011	0.28713	1.01925	1.03886	0.804314
Venetoclax	L1000-tm	0.39561	0.25705	0.17604	1.09763	1.20479	0.812397
Trametinib	L1000-tm	0.58544	0.59681	0.4267	0.909102	0.826467	0.709721
Tozasertib	L1000-tm	0.46433	0.33333	0.24444	0.981944	0.964214	0.817305
Topotecan	L1000-tm	0.37387	0.28081	0.18299	1.11716	1.24806	0.892064
Teniposide	L1000-tm	0.45494	0.45112	0.30575	1.04234	1.08647	0.844617
Sorafenib	L1000-tm	0.14541	0.06331	0.04269	1.30521	1.70356	0.975332
Sirolimus	L1000-tm	0.24228	0.16416	0.11064	1.22899	1.51041	0.94939
Ruxolitinib	L1000-tm	0.21553	0.18968	0.12842	1.25045	1.56363	0.976762
Pictilisib	L1000-tm	0.27218	0.22022	0.14735	1.20455	1.45094	0.933273
Pevonedistat	L1000-tm	0.43811	0.43355	0.29272	1.05834	1.12009	0.841479
Paclitaxel	L1000-tm	0.26513	0.25045	0.17543	1.21032	1.46488	0.886819
Oxaliplatin	L1000-tm	0.26167	0.23051	0.15739	1.21332	1.47215	0.949056
Olaparib	L1000-tm	0.23476	0.21276	0.14786	1.23511	1.52549	0.968444
Obatoclax	L1000-tm	0.14673	0.13964	0.094	1.30414	1.70077	1.02015
Nilotinib	L1000-tm	0.27287	0.11225	0.07517	1.20393	1.44946	0.91282
Navitoclax	L1000-tm	0.48172	0.41312	0.28572	1.01644	1.03316	0.761996
Molibresib	L1000-tm	0.02969	-0.01152	-0.01005	1.39066	1.93395	1.09969
Linsitinib	L1000-tm	0.50483	0.43741	0.30229	0.99364	0.987321	0.771781
Lapatinib	L1000-tm	0.43612	0.33681	0.23049	1.06021	1.12405	0.848307
Ibrutinib	L1000-tm	0.50962	0.38719	0.27297	0.988666	0.977461	0.765745
Gemcitabine	L1000-tm	0.46242	0.43153	0.28609	1.03517	1.07158	0.830477
Gefitinib	L1000-tm	0.47921	0.40971	0.28801	1.01889	1.03813	0.777337
Foretinib	L1000-tm	0.19	0.115	0.07663	1.27067	1.61461	1.00608
Erlotinib	L1000-tm	0.44401	0.38415	0.26203	1.05277	1.10832	0.842412
Entinostat	L1000-tm	0.38404	0.31054	0.20829	1.10804	1.22775	0.822935
Dinaciclib	L1000-tm	0.36576	0.41733	0.28713	1.12436	1.26419	0.851703
Dasatinib	L1000-tm	0.48084	0.46695	0.32786	1.01733	1.03495	0.78718
Daporinad	L1000-tm	0.51821	0.53589	0.37362	0.978727	0.957907	0.750411
Dabrafenib	L1000-tm	0.35511	0.30115	0.20784	1.13382	1.28554	0.832763
Cytarabine	L1000-tm	0.4244	0.29028	0.18678	1.07117	1.1474	0.823405
Crizotinib	L1000-tm	-0.00298	-0.03956	-0.02755	1.41391	1.99915	1.00672
Axitinib	L1000-tm	0.14979	-0.33636	-0.23636	1.24332	1.54584	1.09766
Alpelisib	L1000-tm	0.33963	0.32213	0.21842	1.14748	1.3167	0.900829
Alisertib	L1000-tm	0.46936	0.43241	0.29893	1.02843	1.05768	0.788138
Afatinib	L1000-tm	0.50878	0.52313	0.36119	0.989586	0.97928	0.780401
Adavosertib	L1000-tm	0.49915	0.45783	0.31447	0.999237	0.998475	0.793198
Adavosertib	MRMR	0.64173	0.63837	0.44086	0.873662	0.763285	0.693228
Afatinib	MRMR	0.46162	0.5395	0.37096	0.938865	0.881468	0.702649
Alisertib	MRMR	0.40946	0.15468	0.10669	0.941783	0.886956	0.702972
Alpelisib	MRMR	0.2296	0.44188	0.30879	1.24258	1.54399	0.989345
Axitinib	MRMR	0.02571	0.38573	0.28323	1.43906	2.07088	1.12381
Crizotinib	MRMR	0.01354	0.43693	0.29703	1.31474	1.72855	1.01247
Cytarabine	MRMR	0.55158	0.50351	0.33789	0.94522	0.893442	0.715766
Dabrafenib	MRMR	0.15731	0.39673	0.27223	1.08183	1.17036	0.792117
Daporinad	MRMR	0.27011	0.16785	0.11292	0.818223	0.669489	0.65906
Dasatinib	MRMR	0.19206	0.12884	0.08728	1.00774	1.01553	0.790641
Dinaciclib	MRMR	0.10794	0.15434	0.10348	1.04986	1.1022	0.824268
Entinostat	MRMR	0.42338	0.39311	0.26024	0.960368	0.922306	0.752406
Erlotinib	MRMR	0.30533	0.28969	0.19928	1.1002	1.21044	0.905531
Foretinib	MRMR	0.48513	0.45289	0.30822	1.16857	1.36555	0.906686
Gefitinib	MRMR	0.0301	0.05658	0.04053	1.0049	1.00983	0.759932
Gemcitabine	MRMR	0.04619	0.18406	0.12529	0.880272	0.774879	0.689703
Ibrutinib	MRMR	0.03707	0.21008	0.1465	1.04137	1.08445	0.790823
Lapatinib	MRMR	0.24106	0.38339	0.26075	1.04189	1.08554	0.797081
Linsitinib	MRMR	0.25138	0.14373	0.0865	1.08481	1.17681	0.831184
Molibresib	MRMR	0.1215	0.17127	0.11628	1.22088	1.49054	0.959117
Navitoclax	MRMR	0.22722	0.35821	0.24679	0.847906	0.718945	0.652619
Nilotinib	MRMR	0.40101	0.34353	0.24006	1.20557	1.45341	0.955795
Obatoclax	MRMR	0.18079	0.39849	0.26288	1.2989	1.68715	1.02851
Olaparib	MRMR	0.30204	0.19325	0.13277	1.22018	1.48885	1.00063
Oxaliplatin	MRMR	0.19499	0.17842	0.12133	0.917591	0.841974	0.70412
Paclitaxel	MRMR	0.40579	0.23458	0.15657	1.18002	1.39244	0.929791
Pevonedistat	MRMR	0.11869	0.47841	0.32926	0.912248	0.832197	0.712607
Pictilisib	MRMR	0.21375	0.3861	0.26294	1.25905	1.58521	0.982245
Ruxolitinib	MRMR	0.12722	0.39405	0.26896	1.26564	1.60185	0.961543
Sirolimus	MRMR	0.15517	0.54155	0.37264	1.1612	1.34838	0.904311
Sorafenib	MRMR	0.26086	0.23692	0.15699	1.1934	1.42421	0.885448
Teniposide	MRMR	0.40726	0.47326	0.32907	0.916283	0.839575	0.706995
Topotecan	MRMR	0.01424	0.12633	0.08797	0.860331	0.740169	0.641514
Tozasertib	MRMR	0.02867	0.27273	0.16364	1.09089	1.19004	0.885529
Trametinib	MRMR	0.01042	0.24479	0.16297	0.900228	0.810411	0.668811
Venetoclax	MRMR	0.01234	0.49895	0.34288	1.05811	1.1196	0.757086
Vincristine	MRMR	0.3581	0.33951	0.23186	0.841911	0.708815	0.671157
Vorinostat	MRMR	0.47286	0.50273	0.34223	0.800965	0.641546	0.620738
Adavosertib	RFE	0.0209	0.53491	0.36573	1.00434	1.0087	0.798399
Afatinib	RFE	0.2422	0.55596	0.39212	1.02591	1.05248	0.781674
Alisertib	RFE	0.44667	0.18083	0.12159	0.921167	0.848548	0.71524
Alpelisib	RFE	0.15348	0.49056	0.34858	1.22268	1.49496	0.965345
Axitinib	RFE	0.35631	0.09091	0.06667	1.46088	2.13417	1.18474
Crizotinib	RFE	0.18433	0.54051	0.37437	1.26613	1.60309	0.992125
Cytarabine	RFE	0.43064	0.55671	0.38435	0.915496	0.838134	0.710297
Dabrafenib	RFE	0.20805	0.26885	0.18252	1.14482	1.31061	0.836732
Daporinad	RFE	0.1473	0.21881	0.15034	1.06418	1.13247	0.846498
Dasatinib	RFE	0.07308	0.1775	0.11653	0.987121	0.974408	0.775983
Dinaciclib	RFE	0.42209	0.20634	0.14223	1.05882	1.1211	0.818182
Entinostat	RFE	0.30019	0.38797	0.26323	1.04123	1.08416	0.819182
Erlotinib	RFE	0.08272	0.2399	0.16203	1.07361	1.15264	0.858258
Foretinib	RFE	0.50025	0.39846	0.2705	1.16881	1.36612	0.927334
Gefitinib	RFE	0.13194	0.16409	0.10906	1.03997	1.08155	0.799866
Gemcitabine	RFE	0.01765	0.08657	0.05671	0.90915	0.826555	0.713919
Ibrutinib	RFE	0.31805	0.10803	0.07472	1.16823	1.36476	0.873604
Lapatinib	RFE	0.33751	0.43625	0.29814	1.19393	1.42547	0.909899
Linsitinib	RFE	0.27009	0.1713	0.11131	1.13797	1.29499	0.888455
Molibresib	RFE	0.19015	0.25931	0.17549	1.24208	1.54275	0.965324
Navitoclax	RFE	0.11025	0.31869	0.21324	1.11291	1.23857	0.869456
Nilotinib	RFE	0.07221	0.21777	0.15347	1.22558	1.50204	0.979018
Obatoclax	RFE	0.20879	0.55917	0.3859	1.24039	1.53856	0.961922
Olaparib	RFE	0.15987	0.25087	0.17193	1.16988	1.36861	0.936744
Oxaliplatin	RFE	0.09121	0.27923	0.19074	0.985487	0.971184	0.75946
Paclitaxel	RFE	0.1834	0.26403	0.17886	1.2181	1.48377	0.966397
Pevonedistat	RFE	0.06898	0.43809	0.29928	0.921502	0.849167	0.721507
Pictilisib	RFE	0.05323	0.21916	0.14585	1.21191	1.46873	0.963889
Ruxolitinib	RFE	0.33336	0.46762	0.32731	1.25625	1.57818	1.01148
Sirolimus	RFE	0.3481	0.56721	0.39339	1.13993	1.29944	0.898523
Sorafenib	RFE	0.29937	0.26213	0.17805	1.24454	1.54888	0.937794
Teniposide	RFE	0.52453	0.51649	0.3612	0.895316	0.801592	0.688883
Topotecan	RFE	0.03192	0.13382	0.09205	0.86957	0.756152	0.643425
Tozasertib	RFE	0.00226	-0.19091	-0.12727	1.39395	1.94309	1.16077
Trametinib	RFE	0.07153	0.15927	0.10775	0.916145	0.839322	0.70426
Venetoclax	RFE	0.29127	0.37158	0.25336	1.03456	1.07031	0.760945
Vincristine	RFE	0.13053	0.41902	0.28634	0.885497	0.784104	0.709694
Vorinostat	RFE	0.1007	0.46405	0.3221	0.831902	0.692061	0.629465
Vorinostat	text-mining	0.68407	0.68619	0.48089	0.793586	0.629778	0.619599
Vincristine	text-mining	0.662	0.6234	0.44027	0.820808	0.673725	0.658681
Venetoclax	text-mining	0.45861	0.18909	0.12988	1.03884	1.0792	0.774256
Trametinib	text-mining	0.6589	0.63968	0.45861	0.824625	0.680006	0.619171
Tozasertib	text-mining	0.67041	0.63636	0.51111	0.770238	0.593266	0.573196
Topotecan	text-mining	0.6043	0.59089	0.4207	0.888111	0.788741	0.687131
Teniposide	text-mining	0.57243	0.5649	0.39068	0.923186	0.852273	0.711862
Sorafenib	text-mining	0.37966	0.44795	0.30437	1.11202	1.23659	0.805214
Sirolimus	text-mining	0.22185	0.09694	0.06147	1.24545	1.55114	0.970516
Ruxolitinib	text-mining	0.21867	0.19993	0.13781	1.24795	1.55737	0.936638
Pictilisib	text-mining	0.34045	0.26356	0.18081	1.14666	1.31484	0.913768
Pevonedistat	text-mining	0.55386	0.55339	0.38643	0.94305	0.889344	0.747675
Paclitaxel	text-mining	0.32466	0.31288	0.21552	1.16027	1.34623	0.911534
Oxaliplatin	text-mining	0.44906	0.44316	0.30311	1.0481	1.09851	0.797388
Olaparib	text-mining	0.32665	0.22042	0.14858	1.15858	1.34231	0.941721
Obatoclax	text-mining	0.2042	0.16267	0.10747	1.25945	1.58622	0.971236
Nilotinib	text-mining	0.34788	0.06694	0.04732	1.14014	1.29993	0.762285
Navitoclax	text-mining	0.57733	0.50172	0.35625	0.917915	0.842567	0.65971
Molibresib	text-mining	0.22868	0.15722	0.10424	1.2399	1.53734	0.97161
Linsitinib	text-mining	0.55418	0.45425	0.31539	0.942823	0.888916	0.73468
Lapatinib	text-mining	0.50649	0.41736	0.28855	0.991857	0.983779	0.759421
Ibrutinib	text-mining	0.5625	0.49793	0.35775	0.93384	0.872058	0.712645
Gemcitabine	text-mining	0.59732	0.57857	0.40415	0.89593	0.802691	0.706476
Gefitinib	text-mining	0.51161	0.42814	0.30176	0.986682	0.973541	0.742422
Foretinib	text-mining	0.46972	0.37375	0.26303	1.02812	1.05703	0.781552
Erlotinib	text-mining	0.47286	0.36198	0.24409	1.02509	1.05081	0.806714
Entinostat	text-mining	0.49191	0.4978	0.33876	1.00635	1.01274	0.797313
Dinaciclib	text-mining	0.48624	0.50644	0.34956	1.01195	1.02405	0.794274
Dasatinib	text-mining	0.63245	0.55401	0.38914	0.855991	0.732721	0.686349
Daporinad	text-mining	0.5996	0.56871	0.39756	0.892236	0.796086	0.690454
Dabrafenib	text-mining	0.48642	0.38391	0.26768	1.01183	1.0238	0.718942
Cytarabine	text-mining	0.38203	0.35315	0.23744	1.10989	1.23186	0.882999
Crizotinib	text-mining	0.1163	0.0638	0.04123	1.32718	1.76141	0.992939
Axitinib	text-mining	0.49668	0.64545	0.45455	0.956622	0.915126	0.795425
Alpelisib	text-mining	0.31951	0.28761	0.19161	1.16483	1.35682	0.932158
Alisertib	text-mining	0.56468	0.5079	0.35539	0.931497	0.867687	0.720964
Afatinib	text-mining	0.55338	0.50611	0.35588	0.943588	0.890358	0.710025
Adavosertib	text-mining	0.39864	0.38883	0.26535	1.09492	1.19885	0.876991
Vorinostat	var-100	0.46858	0.49111	0.3332	1.02925	1.05935	0.810371
Vincristine	var-100	0.35287	0.36501	0.24881	1.13573	1.28989	0.903887
Venetoclax	var-100	0.27542	0.19753	0.13819	1.20182	1.44436	0.892092
Trametinib	var-100	0.4475	0.42741	0.29329	1.0495	1.10146	0.803477
Tozasertib	var-100	0.75225	0.64848	0.37778	0.667794	0.445948	0.540981
Topotecan	var-100	0.29399	0.27316	0.18597	1.18629	1.40729	0.922145
Teniposide	var-100	0.34461	0.33431	0.22824	1.14297	1.30638	0.897774
Sorafenib	var-100	0.19878	0.20576	0.13718	1.26379	1.59717	0.945511
Sirolimus	var-100	0.03752	0.03074	0.01935	1.38512	1.91857	1.10309
Ruxolitinib	var-100	0.0005	-0.03577	-0.02839	1.41146	1.99222	1.13696
Pictilisib	var-100	0.1677	0.0957	0.0667	1.2881	1.65921	1.03868
Pevonedistat	var-100	0.35288	0.27654	0.18276	1.13578	1.28999	0.917344
Paclitaxel	var-100	0.23707	0.20606	0.13774	1.23322	1.52082	0.949301
Oxaliplatin	var-100	0.38452	0.36053	0.24367	1.10779	1.2272	0.846219
Olaparib	var-100	0.27914	0.16554	0.11059	1.19876	1.43703	0.956569
Obatoclax	var-100	0.04434	0.05424	0.03541	1.38017	1.90487	1.10113
Nilotinib	var-100	0.17854	0.0458	0.03326	1.27965	1.63751	0.914463
Navitoclax	var-100	0.45371	0.37963	0.2584	1.04355	1.08899	0.82348
Molibresib	var-100	-0.00476	-0.00234	0.00123	1.41514	2.00262	1.13817
Linsitinib	var-100	0.36925	0.26431	0.17482	1.12144	1.25764	0.888674
Lapatinib	var-100	0.39974	0.31449	0.21333	1.09388	1.19658	0.862802
Ibrutinib	var-100	0.44158	0.41458	0.2919	1.05503	1.1131	0.811295
Gemcitabine	var-100	0.18786	0.18661	0.12024	1.27235	1.61888	1.03073
Gefitinib	var-100	0.37916	0.28278	0.1893	1.11246	1.23757	0.803677
Foretinib	var-100	0.25595	0.21873	0.15088	1.21785	1.48315	0.964521
Erlotinib	var-100	0.39147	0.29915	0.19807	1.10139	1.21305	0.877795
Entinostat	var-100	0.43947	0.44721	0.31294	1.057	1.11726	0.817196
Dinaciclib	var-100	0.24389	0.25987	0.17105	1.22765	1.50712	0.980128
Dasatinib	var-100	0.52783	0.48254	0.33249	0.970188	0.941265	0.755643
Daporinad	var-100	0.4744	0.46092	0.30929	1.02226	1.04502	0.84331
Dabrafenib	var-100	0.3065	0.26452	0.18423	1.17578	1.38245	0.839008
Cytarabine	var-100	0.30436	0.29925	0.19905	1.17758	1.38668	0.931098
Crizotinib	var-100	0.03332	0.0261	0.02035	1.3881	1.92681	1.1016
Axitinib	var-100	0.05093	-0.16364	-0.12727	1.31361	1.72558	1.13662
Alpelisib	var-100	0.21769	0.2235	0.14786	1.24894	1.55984	0.989736
Alisertib	var-100	0.4468	0.40071	0.2654	1.05006	1.10263	0.841173
Afatinib	var-100	0.41168	0.31579	0.20909	1.08299	1.17287	0.827221
Adavosertib	var-100	0.29444	0.31314	0.20573	1.18599	1.40658	0.941231
Vorinostat	var-500	0.53424	0.5372	0.36677	0.963561	0.92845	0.761557
Vincristine	var-500	0.39967	0.38516	0.2535	1.09389	1.1966	0.886451
Venetoclax	var-500	0.32213	0.15873	0.10726	1.16243	1.35124	0.882596
Trametinib	var-500	0.55374	0.54491	0.37982	0.943219	0.889663	0.736502
Tozasertib	var-500	0.80641	0.7697	0.6	0.59031	0.348465	0.508414
Topotecan	var-500	0.30365	0.28874	0.19284	1.17815	1.38804	0.933321
Teniposide	var-500	0.39034	0.31255	0.21061	1.10238	1.21523	0.880786
Sorafenib	var-500	0.21935	0.3067	0.20853	1.24746	1.55617	0.869432
Sirolimus	var-500	0.09488	0.04996	0.02866	1.34322	1.80424	1.075
Ruxolitinib	var-500	0.10718	0.10612	0.07363	1.33401	1.77958	1.06337
Pictilisib	var-500	0.18951	0.12075	0.08301	1.27111	1.61573	0.991501
Pevonedistat	var-500	0.37887	0.34631	0.23162	1.11273	1.23818	0.895785
Paclitaxel	var-500	0.26527	0.22134	0.14793	1.21021	1.46461	0.928807
Oxaliplatin	var-500	0.37023	0.37703	0.25883	1.12058	1.25569	0.846926
Olaparib	var-500	0.33286	0.2214	0.14811	1.15323	1.32994	0.904871
Obatoclax	var-500	0.10795	0.11426	0.076	1.33344	1.77807	1.06195
Nilotinib	var-500	0.21684	0.16881	0.11883	1.24946	1.56114	0.77734
Navitoclax	var-500	0.54521	0.41914	0.29202	0.95215	0.906589	0.710576
Molibresib	var-500	0.0409	0.05169	0.035	1.38261	1.91161	1.08358
Linsitinib	var-500	0.46546	0.32812	0.21857	1.03239	1.06582	0.814201
Lapatinib	var-500	0.41172	0.35557	0.23784	1.08291	1.1727	0.816318
Ibrutinib	var-500	0.4593	0.39534	0.27658	1.03816	1.07777	0.767722
Gemcitabine	var-500	0.26075	0.26194	0.173	1.21391	1.47359	0.972232
Gefitinib	var-500	0.40435	0.2866	0.19644	1.08966	1.18736	0.804679
Foretinib	var-500	0.31894	0.30103	0.20416	1.16516	1.3576	0.89653
Erlotinib	var-500	0.41762	0.31461	0.21169	1.07746	1.16092	0.863448
Entinostat	var-500	0.42834	0.43313	0.28868	1.06745	1.13945	0.834424
Dinaciclib	var-500	0.28776	0.30678	0.20934	1.1915	1.41966	0.941491
Dasatinib	var-500	0.52738	0.47088	0.32722	0.970653	0.942167	0.759237
Daporinad	var-500	0.53434	0.52136	0.35412	0.962211	0.92585	0.780913
Dabrafenib	var-500	0.35038	0.29183	0.20477	1.13797	1.29498	0.838165
Cytarabine	var-500	0.32832	0.28642	0.19501	1.15712	1.33892	0.942088
Crizotinib	var-500	-0.01852	0.00353	0.00266	1.42483	2.03013	1.05863
Axitinib	var-500	0.25972	0.39091	0.23636	1.16016	1.34597	0.781273
Alpelisib	var-500	0.21191	0.1864	0.12433	1.25354	1.57135	0.986146
Alisertib	var-500	0.44727	0.37936	0.25182	1.04962	1.10169	0.84847
Afatinib	var-500	0.48792	0.42963	0.30036	1.01038	1.02087	0.776553
Adavosertib	var-500	0.28505	0.33528	0.22722	1.19386	1.42531	0.926878

## Sheet: DeepLearning perf metrics
drug	feature selection method	pearsonCor	spearmanCor	kendallCor	RMSE	MSE	MAE
Vorinostat	var-100	0.340733	0.370725	0.249696	0.0846072	0.00715838	0.0686134
Vincristine	var-100	0.605171	0.560862	0.391159	0.194389	0.0377871	0.162659
Venetoclax	var-100	0.0902417	0.0152107	0.00965493	0.128332	0.0164692	0.0779776
Trametinib	var-100	0.0936741	0.0755556	0.0540251	0.199024	0.0396106	0.175546
Tozasertib	var-100	0.403958	0.50303	0.377778	0.169312	0.0286666	0.146739
Topotecan	var-100	0.124252	0.0633691	0.0399571	0.23098	0.0533517	0.198443
Teniposide	var-100	0.143524	0.152148	0.103093	0.19598	0.0384083	0.172187
Sorafenib	var-100	0.0605301	0.0765712	0.0519802	0.104699	0.0109618	0.0841773
Sirolimus	var-100	0.00504038	0.00408296	0.00321873	0.173391	0.0300645	0.154842
Ruxolitinib	var-100	0.158849	0.173698	0.115368	0.0521852	0.00272329	0.0414348
Pictilisib	var-100	-0.0245294	-0.0485136	-0.0334552	0.106314	0.0113026	0.0856912
Pevonedistat	var-100	0.158309	0.164362	0.111846	0.201177	0.0404722	0.165962
Paclitaxel	var-100	0.184923	0.136806	0.0947541	0.486879	0.237052	0.483785
Oxaliplatin	var-100	0.0825852	0.0851178	0.0548285	0.0714335	0.00510274	0.0528777
Olaparib	var-100	0.0586901	0.0584233	0.0404026	0.0636823	0.00405544	0.0539487
Obatoclax	var-100	0.139303	0.130394	0.0853871	0.218678	0.0478199	0.200729
Nilotinib	var-100	0.0680229	0.0986836	0.0703439	0.119113	0.014188	0.0681858
Navitoclax	var-100	0.201462	0.166565	0.109168	0.204887	0.0419787	0.143267
Molibresib	var-100	0.120675	0.0842838	0.0555338	0.0892751	0.00797004	0.0721036
Linsitinib	var-100	0.176592	0.112607	0.0751839	0.0841869	0.00708744	0.0574825
Lapatinib	var-100	0.0299715	0.029838	0.0216848	0.107427	0.0115407	0.0838744
Ibrutinib	var-100	0.0281603	0.0369983	0.0250124	0.143217	0.0205111	0.129281
Gemcitabine	var-100	0.295379	0.281439	0.187843	0.283071	0.0801294	0.233243
Gefitinib	var-100	0.0472584	0.0510679	0.0331924	0.136637	0.0186697	0.129488
Foretinib	var-100	0.0295183	0.035142	0.0240975	0.148748	0.0221258	0.117937
Erlotinib	var-100	0.114122	0.0856249	0.0586771	0.0832071	0.00692342	0.0725269
Entinostat	var-100	0.148653	0.173354	0.116319	0.147343	0.02171	0.129471
Dinaciclib	var-100	0.10202	0.110194	0.0749427	0.246036	0.0605337	0.213483
Dasatinib	var-100	0.139375	0.155284	0.104739	0.253142	0.0640809	0.227393
Daporinad	var-100	0.359263	0.364674	0.254716	0.227726	0.0518591	0.181241
Dabrafenib	var-100	0.0887784	0.0855826	0.0576086	0.103174	0.0106448	0.0815251
Cytarabine	var-100	0.459559	0.297177	0.200581	0.159721	0.0255107	0.136571
Crizotinib	var-100	0.12798	0.120882	0.0837504	0.208596	0.0435122	0.204162
Axitinib	var-100	0.537711	0.618182	0.490909	0.0938249	0.0088031	0.0817661
Alpelisib	var-100	0.0662557	-0.0394362	-0.027948	0.109235	0.0119322	0.100313
Alisertib	var-100	0.268071	0.227449	0.15471	0.15308	0.0234336	0.130204
Afatinib	var-100	0.105961	0.0999234	0.0636656	0.173104	0.0299649	0.150603
Adavosertib	var-100	0.310462	0.304678	0.205892	0.126393	0.0159752	0.101341
Vorinostat	var-500	0.302414	0.313682	0.212654	0.0942299	0.00887927	0.0767482
Vincristine	var-500	0.599352	0.537305	0.373339	0.184153	0.0339124	0.1517
Venetoclax	var-500	0.372472	0.148447	0.100473	0.123032	0.0151368	0.0767782
Trametinib	var-500	0.279553	0.19889	0.132641	0.180553	0.0325996	0.153869
Tozasertib	var-500	0.214821	0.139394	0.111111	0.152856	0.0233648	0.131863
Topotecan	var-500	0.448999	0.407082	0.275922	0.212238	0.0450451	0.179119
Teniposide	var-500	0.54232	0.462654	0.311086	0.1691	0.0285948	0.143376
Sorafenib	var-500	0.0822765	0.112427	0.0766458	0.103284	0.0106676	0.0824199
Sirolimus	var-500	0.339565	0.13403	0.0876657	0.162478	0.0263991	0.143537
Ruxolitinib	var-500	0.0362009	-0.0136223	-0.00923039	0.0517584	0.00267893	0.0417876
Pictilisib	var-500	0.0677864	-0.00657892	-0.00470727	0.1023	0.0104652	0.0819948
Pevonedistat	var-500	0.367687	0.329482	0.225581	0.205753	0.0423341	0.168812
Paclitaxel	var-500	0.291328	0.236907	0.15825	0.46576	0.216933	0.451749
Oxaliplatin	var-500	0.278103	0.274192	0.183137	0.0691138	0.00477672	0.051261
Olaparib	var-500	0.163481	0.11344	0.0756242	0.062304	0.00388179	0.0524773
Obatoclax	var-500	0.152139	0.164884	0.109299	0.209863	0.0440425	0.19153
Nilotinib	var-500	0.164905	0.123358	0.083908	0.119965	0.0143916	0.0708591
Navitoclax	var-500	0.373611	0.333792	0.22713	0.20192	0.0407719	0.13919
Molibresib	var-500	0.249245	0.13991	0.0944217	0.0859478	0.00738703	0.0675802
Linsitinib	var-500	0.12953	0.0741675	0.0488404	0.0856564	0.00733703	0.0583062
Lapatinib	var-500	0.142736	0.120716	0.0812637	0.105199	0.0110669	0.0803055
Ibrutinib	var-500	0.029619	0.0839696	0.0581793	0.138536	0.0191922	0.123559
Gemcitabine	var-500	0.462775	0.428073	0.287866	0.260727	0.0679785	0.211754
Gefitinib	var-500	0.0294149	0.00130735	0.00104009	0.137096	0.0187953	0.130168
Foretinib	var-500	0.226285	0.0590508	0.0383167	0.146229	0.021383	0.116988
Erlotinib	var-500	0.177272	0.192294	0.125214	0.0830017	0.00688929	0.0725753
Entinostat	var-500	0.4442	0.447362	0.301175	0.137084	0.018792	0.120106
Dinaciclib	var-500	0.336509	0.354327	0.241411	0.233408	0.0544791	0.20217
Dasatinib	var-500	0.236616	0.231664	0.158075	0.251353	0.0631782	0.225967
Daporinad	var-500	0.473269	0.430018	0.291333	0.206554	0.0426645	0.163584
Dabrafenib	var-500	0.104733	0.0531047	0.0376013	0.101775	0.0103582	0.0795431
Cytarabine	var-500	0.572294	0.415112	0.28836	0.14248	0.0203005	0.117598
Crizotinib	var-500	0.179331	0.0900342	0.061193	0.210317	0.0442332	0.205957
Axitinib	var-500	0.575363	0.281818	0.2	0.0937118	0.00878189	0.0816813
Alpelisib	var-500	0.0871075	0.126678	0.0841824	0.110031	0.0121067	0.10128
Alisertib	var-500	0.506234	0.396959	0.267679	0.136654	0.0186744	0.114511
Afatinib	var-500	0.227009	0.233774	0.154859	0.167887	0.028186	0.145719
Adavosertib	var-500	0.458284	0.373015	0.250244	0.122538	0.0150156	0.0982376
Vorinostat	L1000-tm	0.699932	0.713754	0.515025	0.0701541	0.00492159	0.0577117
Vincristine	L1000-tm	0.647572	0.625307	0.441365	0.178609	0.0319012	0.145034
Venetoclax	L1000-tm	0.584383	0.268994	0.184678	0.128342	0.0164717	0.0838272
Trametinib	L1000-tm	0.597279	0.583777	0.413794	0.171422	0.0293854	0.136658
Tozasertib	L1000-tm	0.263963	0.406061	0.288889	0.151219	0.0228672	0.131662
Topotecan	L1000-tm	0.58887	0.564738	0.398911	0.222527	0.0495182	0.189438
Teniposide	L1000-tm	0.618621	0.575859	0.396552	0.174365	0.0304031	0.144746
Sorafenib	L1000-tm	0.566964	0.326191	0.220688	0.119981	0.0143955	0.106201
Sirolimus	L1000-tm	0.398939	0.378857	0.260941	0.201346	0.0405404	0.167953
Ruxolitinib	L1000-tm	0.20127	0.258412	0.177136	0.0686189	0.00470856	0.0507083
Pictilisib	L1000-tm	0.319447	0.232821	0.163073	0.123598	0.0152765	0.100366
Pevonedistat	L1000-tm	0.593973	0.587049	0.413532	0.161232	0.0259958	0.129038
Paclitaxel	L1000-tm	0.330079	0.304805	0.209821	0.532572	0.283633	0.502236
Oxaliplatin	L1000-tm	0.530958	0.519287	0.355315	0.0826405	0.00682945	0.0611945
Olaparib	L1000-tm	0.320349	0.226608	0.154852	0.0979724	0.00959859	0.074565
Obatoclax	L1000-tm	0.183991	0.181288	0.118461	0.249466	0.0622332	0.228965
Nilotinib	L1000-tm	0.857856	0.261344	0.183002	0.0635629	0.00404024	0.0450961
Navitoclax	L1000-tm	0.557202	0.383541	0.258532	0.171945	0.0295652	0.126427
Molibresib	L1000-tm	0.32921	0.243435	0.160152	0.113993	0.0129944	0.0872374
Linsitinib	L1000-tm	0.516926	0.367168	0.254072	0.078006	0.00608494	0.0606313
Lapatinib	L1000-tm	0.486497	0.425169	0.28916	0.110364	0.0121802	0.0889972
Ibrutinib	L1000-tm	0.461503	0.454089	0.325276	0.141895	0.0201343	0.116261
Gemcitabine	L1000-tm	0.560905	0.541684	0.371986	0.233295	0.0544266	0.192982
Gefitinib	L1000-tm	0.261846	0.143721	0.0972709	0.184088	0.0338885	0.171731
Foretinib	L1000-tm	0.532217	0.444664	0.306844	0.140138	0.0196388	0.111253
Erlotinib	L1000-tm	0.327726	0.230407	0.151646	0.105127	0.0110517	0.0866253
Entinostat	L1000-tm	0.531334	0.51608	0.352139	0.172848	0.0298763	0.153948
Dinaciclib	L1000-tm	0.484878	0.508859	0.354924	0.259343	0.067259	0.226948
Dasatinib	L1000-tm	0.663318	0.577593	0.406481	0.252936	0.0639768	0.226435
Daporinad	L1000-tm	0.616473	0.614778	0.43432	0.177646	0.0315581	0.141697
Dabrafenib	L1000-tm	0.41832	0.253734	0.169798	0.100062	0.0100123	0.0711054
Cytarabine	L1000-tm	0.646036	0.537139	0.3789	0.168987	0.0285565	0.126961
Crizotinib	L1000-tm	0.233209	0.132661	0.0920535	0.246814	0.0609171	0.237911
Axitinib	L1000-tm	0.497548	0.518182	0.381818	0.0973235	0.00947186	0.0827081
Alpelisib	L1000-tm	0.251377	0.208081	0.139063	0.159236	0.025356	0.142587
Alisertib	L1000-tm	0.593264	0.528802	0.371533	0.150217	0.0225652	0.11592
Afatinib	L1000-tm	0.548995	0.52118	0.359693	0.166737	0.0278013	0.145363
Adavosertib	L1000-tm	0.63064	0.610502	0.43176	0.0958496	0.00918714	0.0758479
Vorinostat	L1000	0.670863	0.687875	0.481935	0.0757268	0.00573455	0.0625024
Vincristine	L1000	0.638514	0.615425	0.430875	0.186392	0.034742	0.150248
Venetoclax	L1000	0.493439	0.18478	0.124897	0.138852	0.01928	0.0951995
Trametinib	L1000	0.544338	0.543945	0.37966	0.180784	0.032683	0.14672
Tozasertib	L1000	0.467765	0.563636	0.422222	0.163396	0.0266983	0.14163
Topotecan	L1000	0.579802	0.542953	0.377848	0.227251	0.051643	0.19687
Teniposide	L1000	0.651311	0.59307	0.411014	0.192823	0.0371808	0.16396
Sorafenib	L1000	0.561212	0.363165	0.242705	0.111975	0.0125384	0.0991059
Sirolimus	L1000	0.375741	0.326521	0.225848	0.20817	0.0433349	0.175638
Ruxolitinib	L1000	0.183366	0.198539	0.133875	0.0673562	0.00453686	0.0509558
Pictilisib	L1000	0.329456	0.266245	0.190224	0.123092	0.0151517	0.0965529
Pevonedistat	L1000	0.605588	0.599721	0.420393	0.158604	0.0251551	0.1271
Paclitaxel	L1000	0.323045	0.30426	0.212713	0.555778	0.308889	0.528767
Oxaliplatin	L1000	0.5256	0.505462	0.350249	0.0741976	0.00550529	0.0562533
Olaparib	L1000	0.304262	0.186616	0.125856	0.0860261	0.00740048	0.0691551
Obatoclax	L1000	0.202283	0.149016	0.0954191	0.241431	0.0582887	0.22254
Nilotinib	L1000	0.833894	0.219335	0.151323	0.0714052	0.0050987	0.0544217
Navitoclax	L1000	0.624428	0.476652	0.334495	0.165824	0.0274976	0.119672
Molibresib	L1000	0.330452	0.21591	0.144691	0.104217	0.0108612	0.079548
Linsitinib	L1000	0.445581	0.369768	0.248067	0.0752672	0.00566515	0.056633
Lapatinib	L1000	0.461341	0.408984	0.283945	0.106875	0.0114224	0.0858922
Ibrutinib	L1000	0.418429	0.402325	0.287283	0.148933	0.0221809	0.127639
Gemcitabine	L1000	0.594007	0.570143	0.391699	0.223907	0.0501343	0.187338
Gefitinib	L1000	0.306911	0.133521	0.0877744	0.160997	0.0259201	0.146389
Foretinib	L1000	0.526282	0.426931	0.298427	0.145177	0.0210763	0.117053
Erlotinib	L1000	0.368262	0.271183	0.179558	0.0972647	0.00946043	0.0810098
Entinostat	L1000	0.538513	0.552465	0.380347	0.167812	0.028161	0.148171
Dinaciclib	L1000	0.392074	0.448726	0.312081	0.306391	0.0938753	0.274463
Dasatinib	L1000	0.703767	0.630429	0.4449	0.258427	0.0667845	0.235138
Daporinad	L1000	0.633693	0.644926	0.458267	0.162887	0.026532	0.128421
Dabrafenib	L1000	0.411518	0.288745	0.196606	0.0992324	0.00984707	0.0669633
Cytarabine	L1000	0.633223	0.533506	0.374149	0.165885	0.0275178	0.130962
Crizotinib	L1000	0.233588	0.159439	0.112092	0.242025	0.0585761	0.232198
Axitinib	L1000	0.277038	0.263636	0.163636	0.115235	0.0132791	0.106293
Alpelisib	L1000	0.16	0.157401	0.109593	0.141332	0.0199748	0.124547
Alisertib	L1000	0.598423	0.509039	0.354691	0.152132	0.0231442	0.120544
Afatinib	L1000	0.536641	0.522955	0.364708	0.173606	0.0301389	0.15022
Adavosertib	L1000	0.57242	0.558485	0.395075	0.0999569	0.00999138	0.0789178
Vorinostat	cor-500	0.658889	0.671249	0.466649	0.0777281	0.00604165	0.0639966
Vincristine	cor-500	0.646495	0.621797	0.438388	0.180608	0.0326192	0.144889
Venetoclax	cor-500	0.475481	0.223881	0.158447	0.141227	0.0199451	0.0894925
Trametinib	cor-500	0.561009	0.563355	0.388564	0.189903	0.036063	0.157647
Tozasertib	cor-500	0.771613	0.757576	0.555556	0.162171	0.0262994	0.151253
Topotecan	cor-500	0.579237	0.547676	0.384447	0.23095	0.0533378	0.198847
Teniposide	cor-500	0.662782	0.588883	0.405094	0.187041	0.0349843	0.159115
Sorafenib	cor-500	0.59304	0.323199	0.219168	0.10632	0.0113039	0.0947594
Sirolimus	cor-500	0.334086	0.23612	0.161026	0.202098	0.0408435	0.172842
Ruxolitinib	cor-500	0.13873	0.119068	0.0821482	0.0619856	0.00384221	0.0491571
Pictilisib	cor-500	0.336103	0.253013	0.177363	0.114539	0.0131192	0.0919107
Pevonedistat	cor-500	0.61206	0.604205	0.426169	0.160076	0.0256243	0.129293
Paclitaxel	cor-500	0.335752	0.307801	0.211867	0.562821	0.316767	0.535992
Oxaliplatin	cor-500	0.528664	0.4929	0.335988	0.0710631	0.00504996	0.0521217
Olaparib	cor-500	0.335719	0.237811	0.16031	0.0816024	0.00665896	0.0646927
Obatoclax	cor-500	0.206247	0.162052	0.106551	0.25086	0.062931	0.232186
Nilotinib	cor-500	0.763165	0.213804	0.151638	0.080541	0.00648685	0.0577006
Navitoclax	cor-500	0.549856	0.445971	0.304918	0.172756	0.0298445	0.123103
Molibresib	cor-500	0.256991	0.167897	0.109882	0.110185	0.0121408	0.0848005
Linsitinib	cor-500	0.412291	0.341094	0.230468	0.0746226	0.00556853	0.0558486
Lapatinib	cor-500	0.393205	0.369223	0.250397	0.109584	0.0120086	0.0881065
Ibrutinib	cor-500	0.432674	0.355858	0.250192	0.153615	0.0235974	0.131543
Gemcitabine	cor-500	0.549207	0.536279	0.37048	0.229649	0.0527387	0.191417
Gefitinib	cor-500	0.376733	0.226193	0.149185	0.166663	0.0277766	0.154823
Foretinib	cor-500	0.47365	0.40237	0.276589	0.148488	0.0220488	0.121418
Erlotinib	cor-500	0.361893	0.255407	0.168367	0.102643	0.0105357	0.0854615
Entinostat	cor-500	0.541157	0.541964	0.374877	0.167037	0.0279012	0.149147
Dinaciclib	cor-500	0.395025	0.440223	0.306302	0.31153	0.0970508	0.280182
Dasatinib	cor-500	0.634894	0.559266	0.391989	0.268989	0.0723549	0.243423
Daporinad	cor-500	0.583608	0.587384	0.418308	0.16443	0.0270372	0.12505
Dabrafenib	cor-500	0.393925	0.30273	0.205294	0.0961848	0.00925152	0.0661616
Cytarabine	cor-500	0.623331	0.52303	0.361853	0.169765	0.0288201	0.13182
Crizotinib	cor-500	0.248692	0.129908	0.0894138	0.238152	0.0567166	0.229454
Axitinib	cor-500	0.403446	0.545455	0.309091	0.109109	0.0119048	0.0990892
Alpelisib	cor-500	0.223713	0.224745	0.150416	0.13845	0.0191684	0.123017
Alisertib	cor-500	0.612333	0.523499	0.364463	0.153515	0.0235668	0.122214
Afatinib	cor-500	0.540501	0.490459	0.344964	0.175847	0.0309223	0.153348
Adavosertib	cor-500	0.58464	0.576067	0.40558	0.0975651	0.00951895	0.0770427
Vorinostat	text-mining	0.677759	0.701202	0.492618	0.0807678	0.00652344	0.0675114
Vincristine	text-mining	0.638438	0.618139	0.436326	0.184738	0.034128	0.147475
Venetoclax	text-mining	0.563385	0.315755	0.217434	0.133733	0.0178846	0.0873077
Trametinib	text-mining	0.664523	0.674101	0.491173	0.160882	0.0258829	0.12633
Tozasertib	text-mining	0.704243	0.721212	0.466667	0.151207	0.0228636	0.136077
Topotecan	text-mining	0.631721	0.619636	0.447139	0.21617	0.0467295	0.186546
Teniposide	text-mining	0.651526	0.616047	0.429002	0.180793	0.0326861	0.149823
Sorafenib	text-mining	0.559113	0.388548	0.261638	0.116305	0.0135268	0.101196
Sirolimus	text-mining	0.37983	0.329235	0.226742	0.204011	0.0416206	0.171
Ruxolitinib	text-mining	0.20953	0.204051	0.13989	0.0632361	0.00399881	0.048568
Pictilisib	text-mining	0.368331	0.280266	0.193418	0.113529	0.0128889	0.090467
Pevonedistat	text-mining	0.653447	0.645464	0.462474	0.157428	0.0247837	0.124581
Paclitaxel	text-mining	0.351124	0.303874	0.206483	0.525645	0.276303	0.49461
Oxaliplatin	text-mining	0.536578	0.507311	0.351	0.0750921	0.00563882	0.0545718
Olaparib	text-mining	0.326925	0.233973	0.158519	0.0930929	0.00866629	0.0693634
Obatoclax	text-mining	0.223052	0.209205	0.135685	0.240545	0.0578618	0.220015
Nilotinib	text-mining	0.856942	0.179218	0.122753	0.060392	0.00364719	0.0435721
Navitoclax	text-mining	0.610504	0.484009	0.334712	0.169177	0.0286207	0.121778
Molibresib	text-mining	0.324352	0.239224	0.160247	0.10854	0.011781	0.0830103
Linsitinib	text-mining	0.504476	0.370584	0.246942	0.0815468	0.00664988	0.063539
Lapatinib	text-mining	0.49373	0.450595	0.306803	0.110534	0.0122178	0.0898879
Ibrutinib	text-mining	0.488424	0.438295	0.317525	0.142816	0.0203964	0.118655
Gemcitabine	text-mining	0.607018	0.601793	0.418543	0.224818	0.050543	0.184859
Gefitinib	text-mining	0.287437	0.120245	0.0804938	0.180438	0.0325579	0.166541
Foretinib	text-mining	0.599817	0.464715	0.326556	0.13681	0.0187171	0.111921
Erlotinib	text-mining	0.344923	0.231594	0.154128	0.100479	0.0100961	0.0809888
Entinostat	text-mining	0.564345	0.566763	0.391297	0.168713	0.028464	0.151286
Dinaciclib	text-mining	0.514204	0.549646	0.384654	0.256023	0.065548	0.225859
Dasatinib	text-mining	0.708213	0.64132	0.45816	0.24263	0.0588693	0.218846
Daporinad	text-mining	0.67797	0.682269	0.500592	0.166923	0.0278631	0.128413
Dabrafenib	text-mining	0.452173	0.281815	0.195114	0.100648	0.01013	0.0683282
Cytarabine	text-mining	0.639147	0.539302	0.375876	0.166114	0.0275937	0.125833
Crizotinib	text-mining	0.245486	0.150661	0.102756	0.242375	0.0587458	0.233503
Axitinib	text-mining	0.217946	0.472727	0.236364	0.112203	0.0125895	0.101292
Alpelisib	text-mining	0.266413	0.245789	0.166354	0.149351	0.0223058	0.133548
Alisertib	text-mining	0.60687	0.555124	0.38902	0.141817	0.0201121	0.113309
Afatinib	text-mining	0.563579	0.510023	0.353387	0.169728	0.0288077	0.148175
Adavosertib	text-mining	0.613765	0.607301	0.431677	0.0958375	0.00918483	0.0763029

## Sheet: ML_hyperparameters
drug	feature selection method	Elastic Net				Random Forest
		alpha	lambda	nobs		mtry	ntree	nornodes
Adavosertib	cor-500	0.1	0.0534959	31		2	500	27
Adavosertib	L1000	1	0.0360586	31		551	500	27
Adavosertib	L1000-tm	1	0.0428481	31		240	500	27
Adavosertib	text-mining	0.1	0.0306609	282		3106	500	201
Adavosertib	var-100	1	0.0190909	31		2	500	67
Adavosertib	var-500	1	0.0431231	31		31	500	29
Afatinib	cor-500	0.1	0.0486552	80		2	500	25
Afatinib	L1000	0.55	0.0327817	80		33	500	29
Afatinib	L1000-tm	0	0.464159	271		80	500	155
Afatinib	text-mining	0.1	0.038611	458		58	500	193
Afatinib	var-100	1	0.0438163	29		2	500	65
Afatinib	var-500	0	2.15443	271		2	500	27
Alisertib	cor-500	0.1	0.0751976	32		31	500	29
Alisertib	L1000	0.1	0.0713653	36		33	500	31
Alisertib	L1000-tm	0.1	0.0060039	32		144	500	27
Alisertib	text-mining	0.55	0.0185101	492		86	500	205
Alisertib	var-100	0.1	0.0456648	32		37	500	71
Alisertib	var-500	0.1	0.0237726	32		171	500	25
Alpelisib	cor-500	1	0.00845257	171		2	500	19
Alpelisib	L1000	0	2.15443	191		2	500	149
Alpelisib	L1000-tm	1	0.0064105	191		92	500	109
Alpelisib	text-mining	0.55	0.0231444	235		63	500	51
Alpelisib	var-100	0	0.464159	191		2	500	47
Alpelisib	var-500	1	0.01803	58		2	500	17
Axitinib	cor-500	0.1	0.0393723	93		2	500	31
Axitinib	L1000	1	0.037321	32		33	500	215
Axitinib	L1000-tm	0.1	0.0461611	32		218	500	27
Axitinib	text-mining	0	2.15443	304		996	500	347
Axitinib	var-100	0.55	0.0443073	32		2	500	75
Axitinib	var-500	0.55	0.0326316	93		215	500	215
Crizotinib	cor-500	0.1	0.00395553	32		2	500	29
Crizotinib	L1000	1	0.0266645	32		33	500	29
Crizotinib	L1000-tm	0.55	0.0353436	32		2	500	33
Crizotinib	text-mining	0.55	0.0244056	304		62	500	127
Crizotinib	var-100	1	0.0305937	32		51	500	27
Crizotinib	var-500	1	0.0209801	84		2	500	29
Cytarabine	cor-500	0.1	0.00480512	32		2	500	27
Cytarabine	L1000	0.1	0.0527114	88		551	500	25
Cytarabine	L1000-tm	0.55	0.0637711	32		30	500	29
Cytarabine	text-mining	0.1	0.0407207	80		423	500	105
Cytarabine	var-100	1	0.0662714	32		100	500	29
Cytarabine	var-500	1	0.0907731	32		31	500	25
Dabrafenib	cor-500	0.1	0.0043963	44		2	500	15
Dabrafenib	L1000	0	0.1	143		33	500	111
Dabrafenib	L1000-tm	0.55	0.0321127	84		2	500	115
Dabrafenib	text-mining	0.1	0.0389228	240		921	500	167
Dabrafenib	var-100	0.1	0.0599125	44		2	500	111
Dabrafenib	var-500	1	0.0522747	44		101	500	103
Daporinad	cor-500	0.1	0.0738585	78		2	500	27
Daporinad	L1000	0.1	0.0842591	78		2	500	25
Daporinad	L1000-tm	0.1	0.0963458	31		2	500	195
Daporinad	text-mining	0	10	255		2	500	131
Daporinad	var-100	0	0.464159	255		2	500	23
Daporinad	var-500	0.2	0.1	255		2	500	25
Dasatinib	cor-500	0.1	0.0583726	306		2	500	157
Dasatinib	L1000	0.1	0.0411463	324		33	500	211
Dasatinib	L1000-tm	0.55	0.0113669	352		104	500	211
Dasatinib	text-mining	0.1	0.0393161	521		2283	500	207
Dasatinib	var-100	1	0.0102676	198		2	500	29
Dasatinib	var-500	0.1	0.0646555	94		208	500	215
Dinaciclib	cor-500	0.1	0.0786212	118		31	500	13
Dinaciclib	L1000	0.1	0.00987105	16		33	500	13
Dinaciclib	L1000-tm	0	0.464159	130		242	500	29
Dinaciclib	text-mining	0.3	0.1	130		3208	500	67
Dinaciclib	var-100	0	2.15443	130		2	500	15
Dinaciclib	var-500	0.55	0.0814467	16		345	500	95
Entinostat	cor-500	1	0.0110418	239		2	500	27
Entinostat	L1000	1	0.011763	264		33	500	23
Entinostat	L1000-tm	1	0.0418488	32		132	500	23
Entinostat	text-mining	0.1	0.0381058	264		97	500	257
Entinostat	var-100	1	0.00909376	80		41	500	23
Entinostat	var-500	0.55	0.0342796	80		31	500	23
Erlotinib	cor-500	1	0.00967308	299		2	500	29
Erlotinib	L1000	1	0.0187856	299		33	500	147
Erlotinib	L1000-tm	1	0.00689521	299		94	500	211
Erlotinib	text-mining	0.55	0.0235353	506		66	500	257
Erlotinib	var-100	0	0.464159	299		2	500	29
Erlotinib	var-500	0	0.464159	299		101	500	209
Foretinib	cor-500	1	0.0110478	272		2	500	29
Foretinib	L1000	0	2.15443	304		2	500	31
Foretinib	L1000-tm	0.1	0.0340469	36		2	500	229
Foretinib	text-mining	0.1	0.0310583	515		601	500	213
Foretinib	var-100	1	0.0361135	32		38	500	29
Foretinib	var-500	0.1	0.1	304		106	500	67
Gefitinib	cor-500	1	0.00943585	271		31	500	27
Gefitinib	L1000	1	0.0278786	91		33	500	133
Gefitinib	L1000-tm	0	0.464159	301		2	500	27
Gefitinib	text-mining	0.55	0.0247849	510		78	500	257
Gefitinib	var-100	0.1	0.1	301		2	500	29
Gefitinib	var-500	0.1	0.1	301		1	500	215
Gemcitabine	cor-500	0.55	0.0251496	257		2	500	27
Gemcitabine	L1000	0.1	0.094641	80		551	500	25
Gemcitabine	L1000-tm	0	0.464159	257		228	500	23
Gemcitabine	text-mining	1	0.0215443	257		101	500	187
Gemcitabine	var-100	0.55	0.0575305	80		2	500	25
Gemcitabine	var-500	0.1	0.00905844	28		31	500	25
Ibrutinib	cor-500	0.1	0.0372921	188		2	500	19
Ibrutinib	L1000	1	0.0128791	208		551	500	139
Ibrutinib	L1000-tm	1	0.0128791	208		418	500	19
Ibrutinib	text-mining	1	0.0121155	258		1232	500	179
Ibrutinib	var-100	0	0.464159	208		51	500	17
Ibrutinib	var-500	0.1	0.0519104	64		101	500	155
Lapatinib	cor-500	0.1	0.0282333	288		137	500	205
Lapatinib	L1000	0.55	0.0245558	188		551	500	201
Lapatinib	L1000-tm	1	0.00654767	288		2	500	115
Lapatinib	text-mining	1	0.00794595	491		501	500	197
Lapatinib	var-100	1	0.0210984	87		2	500	29
Lapatinib	var-500	0.55	0.029337	87		236	500	227
Linsitinib	cor-500	0.1	0.0208682	288		107	500	149
Linsitinib	L1000	0.1	0.0165947	288		33	500	211
Linsitinib	L1000-tm	1	0.00400744	288		99	500	157
Linsitinib	text-mining	0.1	0.0188299	360		68	500	341
Linsitinib	var-100	1	0.00510655	88		2	500	27
Linsitinib	var-500	0.55	0.0122733	288		101	500	203
Molibresib	cor-500	0.1	0.00354504	108		2	500	35
Molibresib	L1000	1	0.0186531	32		551	500	25
Molibresib	L1000-tm	1	0.0213445	36		2	500	31
Molibresib	text-mining	0.5	0.0215443	304		301	500	213
Molibresib	var-100	1	0.0307623	32		2	500	31
Molibresib	var-500	1	0.0315389	32		2	500	29
Navitoclax	cor-500	1	0.0162654	260		2	500	29
Navitoclax	L1000	0	0.464159	288		33	500	27
Navitoclax	L1000-tm	1	0.0410587	88		2	500	29
Navitoclax	text-mining	0.55	0.0405435	360		201	500	207
Navitoclax	var-100	1	0.0338639	88		25	500	25
Navitoclax	var-500	0.1	0.1	288		193	500	27
Nilotinib	cor-500	0.1	0.0215989	284		2	500	115
Nilotinib	L1000	0	2.15443	284		2	500	211
Nilotinib	L1000-tm	1	0.00339312	284		402	500	25
Nilotinib	text-mining	1	0.0216576	352		1001	500	217
Nilotinib	var-100	1	0.0206203	85		2	500	27
Nilotinib	var-500	0.9	0.0215443	284		2	500	93
Obatoclax	cor-500	0.1	0.00378458	32		2	500	33
Obatoclax	L1000	0.1	0.0374471	36		2	500	31
Obatoclax	L1000-tm	0.55	0.0087498	375		2	500	29
Obatoclax	text-mining	0	2.15443	303		201	500	209
Obatoclax	var-100	1	0.00492617	240		2	500	29
Obatoclax	var-500	0.1	0.00520611	32		209	500	27
Olaparib	cor-500	0.1	0.0257019	200		2	500	131
Olaparib	L1000	0.1	0.0237071	95		33	500	151
Olaparib	L1000-tm	1	0.00476077	232		99	500	213
Olaparib	text-mining	0.1	0.0183796	384		101	500	215
Olaparib	var-100	1	0.0147051	95		44	500	219
Olaparib	var-500	0.55	0.0193566	132		2	500	91
Oxaliplatin	cor-500	0.1	0.0301528	118		500	500	21
Oxaliplatin	L1000	0.1	0.0279238	25		551	500	91
Oxaliplatin	L1000-tm	0.55	0.0282991	29		31	500	19
Oxaliplatin	text-mining	0.5	0.0215443	237		101	500	171
Oxaliplatin	var-100	0.55	0.022861	72		2	500	23
Oxaliplatin	var-500	1	0.0248406	72		31	500	21
Paclitaxel	cor-500	0.1	0.0997387	23		2	500	19
Paclitaxel	L1000	0.1	0.0977575	27		33	500	19
Paclitaxel	L1000-tm	0.55	0.0261189	196		35	500	157
Paclitaxel	text-mining	0.55	0.0251477	272		101	500	155
Paclitaxel	var-100	0	0.464159	220		36	500	21
Paclitaxel	var-500	0	0.464159	220		31	500	83
Pevonedistat	cor-500	0.1	0.00627318	29		2	500	25
Pevonedistat	L1000	0.1	0.0675692	29		33	500	167
Pevonedistat	L1000-tm	1	0.0365102	33		2	500	27
Pevonedistat	text-mining	0	2.15443	272		701	500	189
Pevonedistat	var-100	0.8	0.0215443	272		2	500	27
Pevonedistat	var-500	1	0.0382234	81		164	500	61
Pictilisib	cor-500	0.1	0.0390547	154		2	500	29
Pictilisib	L1000	0.1	0.0200491	304		33	500	165
Pictilisib	L1000-tm	1	0.00584665	304		2	500	29
Pictilisib	text-mining	0	2.15443	304		70	500	361
Pictilisib	var-100	0	0.464159	304		2	500	29
Pictilisib	var-500	0.55	0.0296514	94		199	500	25
Ruxolitinib	cor-500	0.1	0.014627	32		2	500	27
Ruxolitinib	L1000	0.1	0.0249102	36		33	500	63
Ruxolitinib	L1000-tm	0	0.1	306		2	500	233
Ruxolitinib	text-mining	0.1	0.023476	382		401	500	215
Ruxolitinib	var-100	0.3	0.0215443	306		2	500	29
Ruxolitinib	var-500	1	0.0211475	32		2	500	27
Sirolimus	cor-500	0.1	0.00813242	32		2	500	27
Sirolimus	L1000	1	0.0398898	89		33	500	27
Sirolimus	L1000-tm	0.5	0.0215443	293		205	500	27
Sirolimus	text-mining	0	10	293		701	500	203
Sirolimus	var-100	1	0.0606116	32		2	500	29
Sirolimus	var-500	1	0.0296434	293		2	500	29
Sorafenib	cor-500	1	0.00637381	157		2	500	167
Sorafenib	L1000	1	0.0273203	36		2	500	205
Sorafenib	L1000-tm	1	0.0261098	36		2	500	235
Sorafenib	text-mining	0	10	310		1	500	231
Sorafenib	var-100	0.7	0.0215443	310		2	500	31
Sorafenib	var-500	1	0.0151994	95		1	500	225
Teniposide	cor-500	0.1	0.00502554	16		31	500	15
Teniposide	L1000	0.55	0.112172	16		551	500	37
Teniposide	L1000-tm	0.55	0.0202645	19		2	500	15
Teniposide	text-mining	0.1	0.0669431	160		501	500	115
Teniposide	var-100	0.8	0.0215443	160		57	500	13
Teniposide	var-500	0.1	0.0557839	48		500	500	15
Topotecan	cor-500	0.55	0.0213394	154		2	500	79
Topotecan	L1000	0.55	0.0751619	36		33	500	25
Topotecan	L1000-tm	0.55	0.0737002	36		103	500	79
Topotecan	text-mining	0.1	0.1	304		501	500	209
Topotecan	var-100	1	0.0524649	32		2	500	27
Topotecan	var-500	1	0.0465922	94		2	500	29
Tozasertib	cor-500	0.1	0.00920133	17		31	500	15
Tozasertib	L1000	0.1	0.117094	12		33	500	19
Tozasertib	L1000-tm	0.1	0.0720385	4		153	500	29
Tozasertib	text-mining	1	0.0726692	42		99	500	37
Tozasertib	var-100	0	2.15443	34		51	500	11
Tozasertib	var-500	0	0.464159	34		2	500	21
Trametinib	cor-500	0.1	0.0250865	73		72	500	85
Trametinib	L1000	0.1	0.0523073	122		33	500	103
Trametinib	L1000-tm	0.1	0.0465324	124		91	500	107
Trametinib	text-mining	0.1	0.066557	173		1956	500	99
Trametinib	var-100	0.55	0.0620238	44		37	500	105
Trametinib	var-500	0	0.464159	141		2	500	39
Venetoclax	cor-500	0.1	0.0121768	16		69	500	45
Venetoclax	L1000	0.55	0.0607247	48		551	500	15
Venetoclax	L1000-tm	0.1	0.0174682	160		2	500	19
Venetoclax	text-mining	0.55	0.0526345	272		1395	500	213
Venetoclax	var-100	1	0.0477827	48		2	500	15
Venetoclax	var-500	0	0.1	160		2	500	15
Vincristine	cor-500	0.1	0.0278281	256		2	500	29
Vincristine	L1000	0.55	0.0273907	397		2	500	31
Vincristine	L1000-tm	1	0.0291078	256		28	500	29
Vincristine	text-mining	0.55	0.0270073	606		212	500	75
Vincristine	var-100	1	0.0821005	32		2	500	29
Vincristine	var-500	1	0.0927321	32		2	500	27
Vorinostat	cor-500	0.1	0.00275532	32		2	500	29
Vorinostat	L1000	0.1	0.030097	36		2	500	33
Vorinostat	L1000-tm	1	0.00564095	304		142	500	27
Vorinostat	text-mining	1	0.00935467	575		89	500	213
Vorinostat	var-100	1	0.00485482	304		2	500	29
Vorinostat	var-500	0.55	0.0251295	304		2	500	31
